# Supplementary material for: Glycosyltransferases Expression Changes in Leuconostoc mesenteroides subsp. mesenteroides ATCC 8293 Grown on Different Carbon Sources
Source: Foods. 2023 May 4;12(9):1893. doi: 10.3390/foods12091893 (PMC10177778; doi:10.3390/foods12091893)
Supplement: Supplementary file 1 [file foods-12-01893-s001.zip]

Archive with 5 entries (5 files):
- File S3.xlsx
- File S4.xlsx
- Table S1.xlsx
- File S1.xlsx
- File S2.xlsx
