# Supplementary material for: Glycosyltransferases Expression Changes in Leuconostoc mesenteroides subsp. mesenteroides ATCC 8293 Grown on Different Carbon Sources
Source: Foods. 2023 May 4;12(9):1893. doi: 10.3390/foods12091893 (PMC10177778; doi:10.3390/foods12091893)
Supplement: Supplementary file 1 [file foods-12-01893-s001.zip › File S3.xlsx]

## Sheet: qPCR raw data
	DNAX	= "Housekeeping gene"
Sample Name	Target Name	CT
F1	DNAX	20.413
F1	DNAX	20.0576
F1	DNAX	20.1348
F2	DNAX	22.1349
F2	DNAX	21.6839
F2	DNAX	21.7614
F3	DNAX	26.498
F3	DNAX	26.222
F3	DNAX	26.4284
X1	DNAX	26.576
X1	DNAX	26.6082
X1	DNAX	24.7686
X2	DNAX	24.3928
X2	DNAX	24.4091
X2	DNAX	24.5132
X3	DNAX	30.1128
X3	DNAX	29.699
X3	DNAX	29.7078
F1	LEVX	19.5551
F1	LEVX	19.385
F1	LEVX	20.1548
F2	LEVX	21.4197
F2	LEVX	21.5026
F2	LEVX	21.7555
F3	LEVX	27.4203
F3	LEVX	27.3954
F3	LEVX	27.4455
X1	LEVX	30.1813
X1	LEVX	29.9143
X1	LEVX	29.5069
X2	LEVX	28.0664
X2	LEVX	28.2531
X2	LEVX	27.4789
X3	LEVX	34.3365
X3	LEVX	33.9176
X3	LEVX	33.3919
F1	LEVL	19.0932
F1	LEVL	19.1174
F1	LEVL	19.0384
F2	LEVL	20.9294
F2	LEVL	20.9592
F2	LEVL	21.3289
F3	LEVL	26.9725
F3	LEVL	26.9211
F3	LEVL	26.8201
X1	LEVL	29.2177
X1	LEVL	28.9897
X1	LEVL	28.6022
X2	LEVL	27.7762
X2	LEVL	27.3778
X2	LEVL	27.5244
X3	LEVL	33.2178
X3	LEVL	33.1469
X3	LEVL	32.4845
F1	DSRD	18.2444
F1	DSRD	18.2204
F1	DSRD	18.0225
F2	DSRD	19.8304
F2	DSRD	19.742
F2	DSRD	20.1553
F3	DSRD	25.83
F3	DSRD	25.2877
F3	DSRD	25.8926
X1	DSRD	30.8892
X1	DSRD	31.6197
X1	DSRD	30.8572
X2	DSRD	29.3591
X2	DSRD	29.1587
X2	DSRD	28.8422
X3	DSRD	35.621
X3	DSRD	36.0076
X3	DSRD	35.8176
F1	LEVC	23.1507
F1	LEVC	23.1041
F1	LEVC	23.6954
F2	LEVC	24.2416
F2	LEVC	23.9346
F2	LEVC	24.4433
F3	LEVC	27.4496
F3	LEVC	27.2646
F3	LEVC	27.338
X1	LEVC	32.4488
X1	LEVC	32.3727
X1	LEVC	32.2762
X2	LEVC	29.8904
X2	LEVC	30.1951
X2	LEVC	29.3918
X3	LEVC	37.692
X3	LEVC	36.6349
X3	LEVC	35.4502
F1	DSXD	24.6486
F1	DSXD	23.909
F1	DSXD	23.5411
F2	DSXD	25.0804
F2	DSXD	24.9478
F2	DSXD	25.4592
F3	DSXD	29.1228
F3	DSXD	29.0547
F3	DSXD	29.9505
X1	DSXD	31.1825
X1	DSXD	30.9475
X1	DSXD	30.9633
X2	DSXD	28.5391
X2	DSXD	28.9571
X2	DSXD	29.1017
X3	DSXD	35.1983
X3	DSXD	35.6195
X3	DSXD	35.1561
F1	GSR1	19.4772
F1	GSR1	20.0116
F1	GSR1	18.9314
F2	GSR1	21.1461
F2	GSR1	21.344
F2	GSR1	21.9975
F3	GSR1	25.8486
F3	GSR1	25.9615
F3	GSR1	25.7339
X1	GSR1	30.0176
X1	GSR1	30.7421
X1	GSR1	29.7798
X2	GSR1	27.9741
X2	GSR1	27.8636
X2	GSR1	27.7869
X3	GSR1	34.4869
X3	GSR1	34.7367
X3	GSR1	34.9134
