# Supplementary material for: Glycosyltransferases Expression Changes in Leuconostoc mesenteroides subsp. mesenteroides ATCC 8293 Grown on Different Carbon Sources
Source: Foods. 2023 May 4;12(9):1893. doi: 10.3390/foods12091893 (PMC10177778; doi:10.3390/foods12091893)
Supplement: Supplementary file 1 [file foods-12-01893-s001.zip › File S4.xlsx]

## Sheet: ddCt
													DCt =	Ct gene test – Ct endogenous control					Delta Ct SD = Standard Deviation
													DDCt =	ΔCt sample1 – ΔCt calibrator					RQ = Relative quantification = 2-ΔΔCt
													exp gene
						Endogenous control			GOI				media geom															DDCt	2^-(DDCt)
	Sample Name	Housekeeping Gene	CT1	CT2	CT3	Ct Geometrical mean	control average	Sample Name	Target Name	CT1	CT2	CT3	Ct Geometrical mean	DCt untreated		DDCt	2^-(DDCt)	DDCt
control	F1	dnaX	20.413	20.0576	20.1348	20.2013		F1	levX	19.5551	19.385	20.1548	19.6956	-0.505695				0.582962
control	F2	dnaX	22.1349	21.6839	21.7614	21.8592		F2	levX	21.4197	21.5026	21.7555	21.5588	-0.300382				0.377649										DDCt
control	F3	dnaX	26.498	26.222	26.4284	26.3825		F3	levX	27.4203	27.3954	27.4455	27.4204	1.03788	0.077267	0	1	-0.960612	0								dnaX	0	1
treated	X1	dnaX	26.576	26.6082	24.7686	25.9698		X1	levX	30.1813	29.9143	29.5069	29.8662	3.89644				-3.81917									levX	-3.73258	0.0752284
treated	X2	dnaX	24.3928	24.4091	24.5132	24.4383		X2	levX	28.0664	28.2531	27.4789	27.9308	3.49252				-3.41525									levC	-4.03161	0.0611455
treated	X3	dnaX	30.1128	29.699	29.7078	29.8392		X3	levX	34.3365	33.9176	33.3919	33.8798	4.04058	3.80985	3.73258	0.0752284	-3.96332	-3.73258	LOG2 FC	for	levX					levL	-3.5263	0.0867918
																											dsxD	-6.83691	0.00874753
																											dsrD	-1.61744	0.325914
																											gsr1	-4.71677	0.0380286
		HKP							GOI				media geom
	Sample Name	Housekeeping Gene	CT1	CT2	CT3	Ct Geometrical mean		Sample Name	Target Name	CT1	CT2	CT3	Ct promedio	DCt		DDCt	2^-(DDCt)
control	F1	dnaX	20.413	20.0576	20.1348	20.2013		F1	levC	23.1507	23.1041	23.6954	23.3152	3.11394				-0.971122
control	F2	dnaX	22.1349	21.6839	21.7614	21.8592		F2	levC	24.2416	23.9346	24.4433	24.2056	2.34639				-0.203576
control	F3	dnaX	26.498	26.222	26.4284	26.3825		F3	levC	27.4496	27.2646	27.338	27.3506	0.968115	2.14281	0	1	1.1747	0
treated	X1	dnaX	26.576	26.6082	24.7686	25.9698		X1	levC	32.4488	32.3727	32.2762	32.3658	6.39601				-4.2532
treated	X2	dnaX	24.3928	24.4091	24.5132	24.4383		X2	levC	29.8904	30.1951	29.3918	29.8239	5.38561				-3.24279
treated	X3	dnaX	30.1128	29.699	29.7078	29.8392		X3	levC	37.692	36.6349	35.4502	36.5809	6.74165	6.17442	4.03161	0.0611455	-4.59883	-4.03161	LOG2 FC	for	levC
		HKP							GOI
	Sample Name	Housekeeping Gene	CT1	CT2	CT3	Ct Geometrical mean		Sample Name	Target Name	CT1	CT2	CT3	∆Ct	∆∆Ct	2^-(∆∆Ct)
control	F1	dnaX	20.413	20.0576	20.1348	20.2013		F1	levL	19.0932	19.1174	19.0384	19.083	-1.11828				0.65702
control	F2	dnaX	22.1349	21.6839	21.7614	21.8592		F2	levL	20.9294	20.9592	21.3289	21.0717	-0.787464				0.326201
control	F3	dnaX	26.498	26.222	26.4284	26.3825		F3	levL	26.9725	26.9211	26.8201	26.9045	0.521958	-0.461263	0	1	-0.983221	0
treated	X1	dnaX	26.576	26.6082	24.7686	25.9698		X1	levL	29.2177	28.9897	28.6022	28.9354	2.96561				-3.42687
treated	X2	dnaX	24.3928	24.4091	24.5132	24.4383		X2	levL	27.7762	27.3778	27.5244	27.559	3.12066				-3.58192
treated	X3	dnaX	30.1128	29.699	29.7078	29.8392		X3	levL	33.2178	33.1469	32.4845	32.9481	3.10884	3.06504	3.5263	0.0867918	-3.57011	-3.5263	LOG2 FC	for	levL
		HKP							GOI
	Sample Name	Housekeeping Gene	CT1	CT2	CT3	Ct Geometrical mean		Sample Name	Target Name	CT1	CT2	CT3
control	F1	dnaX	20.413	20.0576	20.1348	20.2013		F1	dsxD	18.2444	18.2204	18.0225	18.1622	-2.0391				0.471175
control	F2	dnaX	22.1349	21.6839	21.7614	21.8592		F2	dsxD	19.8304	19.742	20.1553	19.9084	-1.95078				0.382859
control	F3	dnaX	26.498	26.222	26.4284	26.3825		F3	dsxD	25.83	25.2877	25.8926	25.6686	-0.713891	-1.56792	0	1	-0.854034	0
treated	X1	dnaX	26.576	26.6082	24.7686	25.9698		X1	dsxD	30.8892	31.6197	30.8572	31.12	5.15024				-6.71816
treated	X2	dnaX	24.3928	24.4091	24.5132	24.4383		X2	dsxD	29.3591	29.1587	28.8422	29.1192	4.68089				-6.24882
treated	X3	dnaX	30.1128	29.699	29.7078	29.8392		X3	dsxD	35.621	36.0076	35.8176	35.815	5.97582	5.26898	6.83691	0.00874753	-7.54374	-6.83691	LOG2 FC	for	dsxD
		HKP							GOI
	Sample Name	Housekeeping Gene	CT1	CT2	CT3	Ct Geometrical mean		Sample Name	Target Name	CT1	CT2	CT3
control	F1	dnaX	20.413	20.0576	20.1348	20.2013		F1	dsrD	24.6486	23.909	23.5411	24.0285	3.82726				-0.453845
control	F2	dnaX	22.1349	21.6839	21.7614	21.8592		F2	dsrD	25.0804	24.9478	25.4592	25.1615	3.3023				0.0711115
control	F3	dnaX	26.498	26.222	26.4284	26.3825		F3	dsrD	29.1228	29.0547	29.9505	29.3732	2.99068	3.37342	0	1	0.382733	0
treated	X1	dnaX	26.576	26.6082	24.7686	25.9698		X1	dsrD	31.1825	30.9475	30.9633	31.0309	5.06109				-1.68768
treated	X2	dnaX	24.3928	24.4091	24.5132	24.4383		X2	dsrD	28.5391	28.9571	29.1017	28.865	4.42664				-1.05322
treated	X3	dnaX	30.1128	29.699	29.7078	29.8392		X3	dsrD	35.1983	35.6195	35.1561	35.324	5.48482	4.99085	1.61744	0.325914	-2.11141	-1.61744	LOG2 FC	for	dsrD
														0
														0
														0
		HKP							GOI
	Sample Name	Housekeeping Gene	CT1	CT2	CT3	Ct Geometrical mean		Sample Name	Target Name	CT1	CT2	CT3
control	F1	dnaX	20.413	20.0576	20.1348	20.2013		F1	dsrI	19.4772	20.0116	18.9314	19.4684	-0.73286				0.188197
control	F2	dnaX	22.1349	21.6839	21.7614	21.8592		F2	dsrI	21.1461	21.344	21.9975	21.4928	-0.36643				-0.178233
control	F3	dnaX	26.498	26.222	26.4284	26.3825		F3	dsrI	25.8486	25.9615	25.7339	25.8478	-0.5347	-0.544663	0	1	-0.00996364	0
treated	X1	dnaX	26.576	26.6082	24.7686	25.9698		X1	dsrI	30.0176	30.7421	29.7798	30.177	4.20724				-4.75191
treated	X2	dnaX	24.3928	24.4091	24.5132	24.4383		X2	dsrI	27.9741	27.8636	27.7869	27.8748	3.43645				-3.98112
treated	X3	dnaX	30.1128	29.699	29.7078	29.8392		X3	dsrI	34.4869	34.7367	34.9134	34.7119	4.87263	4.17211	4.71677	0.0380286	-5.41729	-4.71677	LOG2 FC	for	dsrI
