# Supplementary material for: Glycosyltransferases Expression Changes in Leuconostoc mesenteroides subsp. mesenteroides ATCC 8293 Grown on Different Carbon Sources
Source: Foods. 2023 May 4;12(9):1893. doi: 10.3390/foods12091893 (PMC10177778; doi:10.3390/foods12091893)
Supplement: Supplementary file 1 [file foods-12-01893-s001.zip › Table S1.xlsx]

## Sheet: qPCR primers
Gene name	Direction	Size (nt)	sequence
dnaX	FWD	20	TGCTGCGAAACGTGATGCCT
	REV	20	TGCTGCAACGGGTTCGGCTA
dsrD	FWD	21	ACAGCGATACCGTCAGCACCA
	REV	22	CCGTGACTGTTGATGGGCAGGA
dsrI	FWD	23	CGCCACAGGTGCATTTTCATCAG
	REV	22	GGGGTCATCGTCAGCAACAACG
dsxD	FWD	21	TAGCAGCTTGGGTGCCAGTCG
	REV	21	ACTCATCGGCCTGTGTTGGCA
levC	FWD	23	CCGTAGCAGACCCAGACCATTGT
	REV	20	TAGCTGGCCGTCCAAATGCG
levL	FWD	22	GCTGAAAAAGCTGGCGTTGGAC
	REV	21	GTTCCGCAACGCTGCCTTTAC
levX	FWD	24	ATCCAAAAGAAGACGGGGATCAGC
	REV	23	GCAGATCCGGACCACTGTTGTTG
