# Supplementary material for: Glycosyltransferases Expression Changes in Leuconostoc mesenteroides subsp. mesenteroides ATCC 8293 Grown on Different Carbon Sources
Source: Foods. 2023 May 4;12(9):1893. doi: 10.3390/foods12091893 (PMC10177778; doi:10.3390/foods12091893)
Supplement: Supplementary file 1 [file foods-12-01893-s001.zip › File S1.xlsx]

## Sheet: Abundances_Xylose_Sucrose 
WP_id	tax_id_new	Old Locus	product	Sucrose 1	Sucrose 2	Sucrose 3	Xylose 1	Xylose 2	Xylose 3	Xylose mean	Sucrose mean	Fold Change Xylose/Sucrose	LOG 2 Fold Change
WP_002814654.1	LEUM_RS05760	LEUM_1180	PFL family protein	118.201	116.551	121.115	437.676	583.138	523.947	514.92	118.622	4.34083	2.11797
WP_002814677.1	LEUM_RS05840	LEUM_1196	ribosome recycling factor	182.367	212.235	204.053	415.335	415.796	428.44	419.857	199.552	2.104	1.07314
WP_002814686.1	LEUM_RS05850	LEUM_1198	translation elongation factor Ts	182.367	135.892	164.559	355.421	446.532	396.307	399.42	160.939	2.48181	1.31139
WP_002814693.1	LEUM_RS05855	LEUM_1199	30S ribosomal protein S2	412.014	304.357	367.295	816.453	858.912	755.126	810.164	361.222	2.24284	1.16533
WP_002814697.1	LEUM_RS05875	LEUM_1203	YneF family protein	38.8374	26.4658	28.3041	2.03098	5.97653	1.78517	3.26422	31.2024	0.104614	-3.25685
WP_002814789.1	LEUM_RS06300	LEUM_1290	HU family DNA-binding protein	2186.72	1444.93	2653.34	1601.43	2198.51	2096.68	1965.54	2095	0.938206	-0.0920235
WP_002814796.1	LEUM_RS06320	LEUM_1294	hypothetical protein	257.509	255.497	307.395	316.833	335.539	319.545	323.972	273.467	1.18468	0.244503
WP_002814812.1	LEUM_RS06385	LEUM_1308	YitT family protein	294.658	180.171	325.826	228.485	296.265	302.586	275.779	266.885	1.03332	0.0472929
WP_002814842.1	LEUM_RS06475	LEUM_1326	50S ribosomal protein L21	924.499	529.316	937.984	2695.11	3616.65	3564.09	3291.95	797.267	4.12905	2.04581
WP_002815002.1	LEUM_RS06545	LEUM_1342	translational GTPase TypA	333.495	245.318	344.915	372.684	435.433	386.489	398.202	307.909	1.29324	0.370995
WP_002815004.1	LEUM_RS06555	LEUM_1344	UPF0223 family protein	66.699	53.9495	57.2664	138.107	165.635	96.3991	133.38	59.305	2.24906	1.16932
WP_002815019.1	LEUM_RS06605	LEUM_1354	30S ribosome-binding factor RbfA	202.63	221.906	247.496	450.877	449.093	379.348	426.44	224.011	1.90366	0.928774
WP_002815024.1	LEUM_RS06630	LEUM_1359	ribosome maturation factor RimP	151.128	175.59	175.09	484.388	604.483	584.642	557.838	167.27	3.33496	1.73767
WP_002815025.1	LEUM_RS06635	LEUM_1360	30S ribosomal protein S14	1403.21	885.587	1342.8	5003.31	6312.07	5617.03	5644.14	1210.53	4.66252	2.22111
WP_002815032.1	LEUM_RS06640	LEUM_1361	50S ribosomal protein L33	408.637	211.727	388.358	1811.63	2252.3	1914.59	1992.84	336.241	5.92683	2.56726
WP_002815051.1	LEUM_RS06710	LEUM_1375	ribonuclease HI family protein	39.6817	43.2614	32.2535	22.3408	5.97653	5.3555	11.2243	38.3989	0.292307	-1.77444
WP_002815059.1	LEUM_RS06735	LEUM_1380	DnaD domain protein	162.104	127.239	167.192	125.921	111.846	116.036	117.934	152.178	0.774975	-0.367779
WP_002815074.1	LEUM_RS06785	LEUM_1390	adenylosuccinate lyase	211.073	210.709	216.559	609.293	771.826	805.111	728.743	212.78	3.42486	1.77605
WP_002815077.1	LEUM_RS06800	LEUM_1393	flavodoxin	40.526	57.5122	53.9752	39.6041	25.6137	37.4885	34.2354	50.6712	0.675639	-0.565675
WP_002815112.1	LEUM_RS07030	LEUM_1439	uracil phosphoribosyltransferase	287.059	260.586	295.547	362.53	427.749	380.241	390.173	281.064	1.3882	0.473214
WP_002815114.1	LEUM_RS07040	LEUM_1441	50S ribosomal protein L20	589.316	383.245	518.03	979.947	1334.47	1121.09	1145.17	496.864	2.30479	1.20464
WP_002815120.1	LEUM_RS07045	LEUM_1442	50S ribosomal protein L35	943.074	879.988	1016.31	2074.64	2791.89	2441.22	2435.92	946.459	2.57372	1.36385
WP_002815130.1	LEUM_RS07065	LEUM_1446	50S ribosomal protein L32	116.512	127.748	122.432	201.067	273.213	240.998	238.426	122.231	1.95062	0.963933
WP_002815134.1	LEUM_RS07085	LEUM_1450	peroxiredoxin	1529.86	1800.18	1548.17	86.3166	30.7364	64.266	60.4397	1626.07	0.0371692	-4.74975
WP_002815174.1	LEUM_RS07220	LEUM_1476	peptide-methionine (S)-S-oxide reductase MsrA	198.409	176.099	196.154	435.645	478.122	443.614	452.46	190.221	2.37861	1.25012
WP_002815191.1	LEUM_RS07295	LEUM_1491	cell division protein SepF	477.869	343.038	440.359	1536.43	1971.4	1945.83	1817.89	420.422	4.32397	2.11235
WP_002815199.1	LEUM_RS07325	LEUM_1497	phospho-N-acetylmuramoyl-pentapeptide-transferase	378.243	360.342	387.7	249.81	241.622	283.842	258.425	375.428	0.688347	-0.538793
WP_002815203.1	LEUM_RS07345	LEUM_1501	division/cell wall cluster transcriptional repressor MraZ	441.565	388.335	419.295	683.424	952.829	877.41	837.888	416.398	2.01223	1.00879
WP_002815208.1	LEUM_RS07370	LEUM_1506	50S ribosomal protein L28	434.81	399.532	473.27	2336.64	3097.55	2924.1	2786.1	435.871	6.39203	2.67627
WP_002815228.1	LEUM_RS07425	LEUM_1517	nicotinamide-nucleotide adenylyltransferase	298.035	279.927	277.117	1184.06	1365.21	1113.05	1220.77	285.026	4.28302	2.09863
WP_002815235.1	LEUM_RS07440	LEUM_1520	ribosome biogenesis GTP-binding protein YihA/YsxC	387.53	367.977	411.396	1065.25	1211.53	1021.12	1099.3	388.968	2.82619	1.49886
WP_002815265.1	LEUM_RS07525	LEUM_1538	anaerobic ribonucleoside-triphosphate reductase activating protein	674.589	685.566	651.652	2353.9	2817.51	2622.41	2597.94	670.602	3.87404	1.95384
WP_002815284.1	LEUM_RS07580	LEUM_1549	phosphoribosyl-AMP cyclohydrolase	254.132	259.06	225.116	633.665	612.167	563.22	603.018	246.103	2.45027	1.29294
WP_002815336.1	LEUM_RS07745	LEUM_1583	30S ribosomal protein S20	227.114	143.017	220.509	433.614	549.841	439.151	474.202	196.88	2.40858	1.26818
WP_002815350.1	LEUM_RS07795	LEUM_1593	YlbG family protein	190.81	185.261	190.888	334.096	406.404	352.571	364.357	188.986	1.92795	0.947071
WP_002815368.1	LEUM_RS07845	LEUM_1603	exodeoxyribonuclease VII small subunit	194.187	204.092	177.065	137.091	99.0396	137.458	124.53	191.781	0.64933	-0.622975
WP_002815374.1	LEUM_RS07875	LEUM_1609	metal ABC transporter permease	258.353	272.293	262.636	158.416	116.969	137.458	137.614	264.427	0.520425	-0.942238
WP_002815378.1	LEUM_RS07890	LEUM_1612	Veg family protein	178.99	172.028	170.483	287.383	312.487	295.445	298.439	173.833	1.71681	0.779728
WP_002815380.1	LEUM_RS07900	LEUM_1614	ribonuclease M5	244	200.529	212.61	284.337	330.417	312.404	309.053	219.046	1.4109	0.496616
WP_002815382.1	LEUM_RS07910	LEUM_1616	transcription antitermination factor NusB	216.139	184.752	227.091	692.563	825.615	755.126	757.768	209.327	3.62002	1.856
WP_002815384.1	LEUM_RS07915	LEUM_1617	Asp23/Gls24 family envelope stress response protein	254.976	226.995	257.37	594.061	720.599	616.775	643.812	246.447	2.61237	1.38536
WP_002815385.1	LEUM_RS07920	LEUM_1618	elongation factor P	486.312	369.503	486.435	1375.99	1740.02	1602.19	1572.73	447.417	3.51514	1.81358
WP_002815396.1	LEUM_RS08270	LEUM_1698	hypothetical protein	106.381	90.0856	90.8363	26.4027	9.39169	16.9591	17.5845	95.7675	0.183616	-2.44523
WP_002815399.1	LEUM_RS08285	LEUM_1701	DUF3042 family protein	189.966	172.537	205.369	162.478	178.442	207.972	182.964	189.29	0.966578	-0.0490412
WP_002815450.1	LEUM_RS00320	LEUM_0063	helix-turn-helix domain-containing protein	76.8305	84.996	78.9881	116.781	119.531	153.524	129.945	80.2715	1.61882	0.694945
WP_002815468.1	LEUM_RS00395	LEUM_0078	branched-chain amino acid ABC transporter permease	230.492	185.77	216.559	320.895	258.698	306.156	295.25	210.94	1.39968	0.485102
WP_002815470.1	LEUM_RS00405	LEUM_0080	helix-turn-helix domain-containing protein	85.2735	106.881	100.71	77.1772	53.7888	69.6215	66.8625	97.6215	0.684916	-0.546002
WP_002815471.1	LEUM_RS00410	LEUM_0081	SDR family NAD(P)-dependent oxidoreductase	251.599	268.73	263.952	171.618	114.408	154.417	146.814	261.427	0.561588	-0.832416
WP_002815489.1	LEUM_RS09615	LEUM_1974	ECF-type riboflavin transporter substrate-binding protein	352.914	341.511	389.675	211.222	84.5252	170.484	155.41	361.366	0.430062	-1.21738
WP_002815494.1	LEUM_RS09590	LEUM_1969	single-stranded DNA-binding protein	773.371	502.85	771.451	4966.76	6413.67	5377.82	5586.08	682.557	8.18405	3.03281
WP_002815498.1	LEUM_RS09570	LEUM_1965	replicative DNA helicase	422.146	400.041	380.459	1657.28	1877.48	1798.56	1777.77	400.882	4.43465	2.14882
WP_002815509.1	LEUM_RS09985	LEUM_2051	ABC transporter ATP-binding protein	441.565	442.284	389.675	175.68	65.7418	144.599	128.673	424.508	0.303112	-1.72208
WP_002815576.1	LEUM_RS09810	LEUM_2016	glucose-6-phosphate dehydrogenase	249.91	137.928	225.774	295.507	382.498	357.034	345.013	204.537	1.6868	0.754285
WP_002815607.1	LEUM_RS09040	LEUM_1856	tryptophan--tRNA ligase	230.492	224.959	255.395	225.439	161.366	177.624	188.143	236.949	0.794024	-0.332745
WP_002815612.1	LEUM_RS10760	LEUM_1862	hypothetical protein	38.8374	38.1718	33.57	19.2943	5.97653	16.0665	13.7791	36.8597	0.373826	-1.41956
WP_002815624.1	LEUM_RS09100	LEUM_1869	F0F1 ATP synthase subunit beta	2271.14	1196.56	1989.18	3048.5	3623.48	3757.78	3476.59	1818.96	1.9113	0.934555
WP_002815626.1	LEUM_RS09110	LEUM_1871	F0F1 ATP synthase subunit alpha	968.402	557.818	850.439	1046.97	1300.32	1236.23	1194.51	792.22	1.5078	0.592442
WP_002815630.1	LEUM_RS09125	LEUM_1874	F0F1 ATP synthase subunit C	884.818	644.341	770.792	989.086	1213.24	1257.65	1153.32	766.65	1.50437	0.589157
WP_002815631.1	LEUM_RS09130	LEUM_1875	F0F1 ATP synthase subunit A	1318.78	705.416	1022.24	1209.45	1714.41	1642.35	1522.07	1015.48	1.49887	0.583875
WP_002815634.1	LEUM_RS09145	LEUM_1878	cold-shock protein	1273.19	864.211	1427.71	1335.37	1501.82	1546.85	1461.34	1188.37	1.2297	0.298311
WP_002815665.1	LEUM_RS09335	LEUM_1918	lactoylglutathione lyase	148.595	150.652	183.647	76.1617	27.3213	63.3735	55.6188	160.965	0.345534	-1.5331
WP_002815705.1	LEUM_RS09505	LEUM_1952	thiol peroxidase	368.111	298.249	349.522	433.614	436.287	435.581	435.16	338.628	1.28507	0.361848
WP_002815709.1	LEUM_RS09520	LEUM_1955	RidA family protein	37.1488	27.9927	32.9117	21.3253	26.4675	24.9924	24.2617	32.6844	0.742302	-0.429922
WP_002815718.1	LEUM_RS00600	LEUM_0127	hemolysin III family protein	234.713	249.389	243.547	367.607	305.657	295.445	322.903	242.55	1.33129	0.41282
WP_002815745.1	LEUM_RS08395	LEUM_1723	DUF948 domain-containing protein	309.855	345.073	294.231	1454.18	1945.79	1339.77	1579.91	316.386	4.99361	2.32008
WP_002815764.1	LEUM_RS08475	LEUM_1739	ribosome assembly RNA-binding protein YhbY	330.962	294.178	292.256	477.28	557.525	566.791	533.865	305.799	1.74581	0.803893
WP_002815782.1	LEUM_RS08595	LEUM_1763	co-chaperone GroES	23585.3	18210.5	20229.5	17091.7	21898.9	22346.7	20445.8	20675.1	0.988907	-0.016093
WP_002815800.1	LEUM_RS08680	LEUM_1780	phosphocarrier protein HPr	5584.99	8083.78	6771.91	2172.13	2845.68	2458.18	2492	6813.56	0.365741	-1.45111
WP_002815811.1	LEUM_RS08720	LEUM_1788	Mur ligase family protein	135.931	125.204	121.773	251.841	300.534	296.338	282.904	127.636	2.21649	1.14828
WP_002815813.1	LEUM_RS10755	LEUM_1790	hypothetical protein	110.602	124.186	101.368	56.8674	29.0289	36.5959	40.8307	112.052	0.364391	-1.45644
WP_002815819.1	LEUM_RS08750	LEUM_1795	methylenetetrahydrofolate reductase	343.627	350.163	315.294	112.719	43.5433	95.5065	83.923	336.361	0.249503	-2.00287
WP_002815828.1	LEUM_RS08775	LEUM_1802	S-ribosylhomocysteine lyase	1002.17	906.963	1010.39	1205.39	1570.97	1266.58	1347.65	973.176	1.38479	0.469668
WP_002815833.1	LEUM_RS08800	LEUM_1807	thioredoxin family protein	121.578	106.881	140.204	54.8364	17.0758	35.7034	35.8719	122.888	0.291908	-1.77642
WP_002815839.1	LEUM_RS08820	LEUM_1811	type II toxin-antitoxin system PemK/MazF family toxin	387.53	327.26	328.459	190.912	132.337	166.913	163.388	347.75	0.469842	-1.08975
WP_002815841.1	LEUM_RS08830	LEUM_1813	holo-ACP synthase	97.9378	91.6124	123.09	453.924	482.391	502.525	479.613	104.213	4.60222	2.20233
WP_002815850.1	LEUM_RS08855	LEUM_1818	teichoic acid D-Ala incorporation-associated protein DltX	89.4949	98.7378	117.166	680.378	1103.95	925.61	903.312	101.799	8.87345	3.14949
WP_002815884.1	LEUM_RS01505	LEUM_0311	nitronate monooxygenase	392.596	407.166	406.789	252.857	154.536	229.394	212.262	402.184	0.527775	-0.922006
WP_002815886.1	LEUM_RS01500	LEUM_0310	acyl carrier protein	211.917	246.845	248.154	296.523	153.682	194.583	214.929	235.639	0.912114	-0.132714
WP_002815892.1	LEUM_RS01475	LEUM_0305	type I glyceraldehyde-3-phosphate dehydrogenase	3390.68	1138.03	2902.16	1812.65	2252.3	2442.11	2169.02	2476.95	0.87568	-0.191525
WP_002815906.1	LEUM_RS01420	LEUM_0294	glutamate 5-kinase	168.858	187.297	162.584	97.4869	96.4782	108.003	100.656	172.913	0.582119	-0.780613
WP_002815908.1	LEUM_RS01415	LEUM_0293	deoxynucleoside kinase	84.4292	82.4512	75.0387	144.199	214.301	172.269	176.923	80.6397	2.194	1.13356
WP_002815920.1	LEUM_RS01370	LEUM_0284	UDP-glucose 4-epimerase GalE	457.606	445.847	481.828	802.236	897.333	866.699	855.423	461.76	1.85253	0.889494
WP_002815926.1	LEUM_RS01350	LEUM_0280	cyclic-di-AMP receptor	943.918	888.132	845.831	1435.9	1718.68	1533.46	1562.68	892.627	1.75065	0.807893
WP_002815927.1	LEUM_RS01345	LEUM_0279	dTMP kinase	333.495	371.539	343.598	868.243	967.344	950.602	928.73	349.544	2.65697	1.40978
WP_002815934.1	LEUM_RS01310	LEUM_0272	50S ribosomal protein L7/L12	360.513	224.959	313.978	419.397	419.211	440.936	426.515	299.817	1.42259	0.508515
WP_002815939.1	LEUM_RS01300	LEUM_0270	50S ribosomal protein L1	1272.35	670.298	1015	1684.7	1567.56	1561.13	1604.46	985.881	1.62744	0.702604
WP_002815941.1	LEUM_RS01290	LEUM_0268	transcription termination/antitermination protein NusG	269.329	240.228	271.851	204.113	181.857	207.079	197.683	260.469	0.758951	-0.397922
WP_002815947.1	LEUM_RS01260	LEUM_0261	DUF2969 domain-containing protein	309.011	303.339	327.142	1121.1	1220.07	1235.34	1192.17	313.164	3.80685	1.9286
WP_002815948.1	LEUM_RS01255	LEUM_0260	rod shape-determining protein	221.204	186.279	184.964	759.586	906.725	833.673	833.328	197.482	4.21976	2.07716
WP_002815955.1	LEUM_RS01230	LEUM_0255	class Ib ribonucleoside-diphosphate reductase assembly flavoprotein NrdI	427.212	394.442	371.244	1526.28	1862.12	1731.61	1706.67	397.633	4.29207	2.10168
WP_002815957.1	LEUM_RS01220	LEUM_0253	glutaredoxin-like protein NrdH	238.935	257.024	240.914	700.687	962.221	824.748	829.219	245.624	3.37597	1.7553
WP_002815975.1	LEUM_RS01155	LEUM_0239	triose-phosphate isomerase	247.377	248.371	254.078	455.955	573.747	541.798	523.833	249.942	2.09582	1.06751
WP_002815996.1	LEUM_RS01115	LEUM_0231	30S ribosomal protein S9	707.516	472.822	630.588	2202.6	2651.02	2610.81	2488.14	603.642	4.12188	2.0433
WP_002815997.1	LEUM_RS01110	LEUM_0230	50S ribosomal protein L13	724.402	611.258	785.274	2311.25	2903.74	2702.74	2639.25	706.978	3.73314	1.90039
WP_002816006.1	LEUM_RS01070	LEUM_0222	50S ribosomal protein L17	836.693	411.238	747.754	1266.31	1522.31	1549.53	1446.05	665.228	2.17376	1.12019
WP_002816010.1	LEUM_RS01055	LEUM_0219	30S ribosomal protein S13	1701.25	894.239	1373.08	3776.6	4872.58	4600.38	4416.52	1322.85	3.33863	1.73926
WP_002816013.1	LEUM_RS01050	LEUM_0218	50S ribosomal protein L36	553.855	282.472	419.954	914.956	1050.16	1009.51	991.543	418.76	2.36781	1.24355
WP_002816015.1	LEUM_RS01045	LEUM_0217	translation initiation factor IF-1	1032.57	551.201	803.046	1849.21	2126.79	2153.81	2043.27	795.605	2.56819	1.36075
WP_002816016.1	LEUM_RS01040	LEUM_0216	adenylate kinase	2630.81	1205.21	2058.96	5118.06	6042.27	6378.4	5846.25	1964.99	2.9752	1.57299
WP_002816019.1	LEUM_RS01025	LEUM_0213	50S ribosomal protein L30	536.969	400.041	510.79	725.059	852.082	946.139	841.093	482.6	1.74284	0.801438
WP_002816020.1	LEUM_RS01020	LEUM_0212	30S ribosomal protein S5	2470.4	1227.1	1782.5	4407.22	5349.85	5374.25	5043.77	1826.66	2.76119	1.46529
WP_002816021.1	LEUM_RS01015	LEUM_0211	50S ribosomal protein L18	867.088	507.94	728.665	1330.29	1534.26	1579.87	1481.47	701.231	2.11268	1.07907
WP_002816022.1	LEUM_RS01010	LEUM_0210	50S ribosomal protein L6	1854.06	719.158	1396.12	2937.81	3551.77	3602.47	3364.01	1323.11	2.5425	1.34625
WP_002816023.1	LEUM_RS01005	LEUM_0209	30S ribosomal protein S8	3055.49	1303.44	2112.27	5164.78	6142.16	6485.51	5930.82	2157.07	2.74948	1.45916
WP_002816024.1	LEUM_RS01000	LEUM_0208	50S ribosomal protein L5	813.897	519.137	685.222	857.073	966.49	931.858	918.473	672.752	1.36525	0.449163
WP_002816026.1	LEUM_RS00990	LEUM_0206	50S ribosomal protein L14	1892.9	731.373	1650.19	3414.07	4117.83	3898.81	3810.24	1424.82	2.67418	1.4191
WP_002816027.1	LEUM_RS00985	LEUM_0205	30S ribosomal protein S17	1793.28	856.576	1531.71	2887.04	3585.06	3697.08	3389.73	1393.85	2.43191	1.28209
WP_002816028.1	LEUM_RS00980	LEUM_0204	50S ribosomal protein L29	1011.46	537.46	891.908	1625.8	1856.99	1815.52	1766.1	813.609	2.1707	1.11816
WP_002816029.1	LEUM_RS00975	LEUM_0203	50S ribosomal protein L16	1514.66	713.05	1137.43	2251.34	2685.17	2656.33	2530.95	1121.71	2.25632	1.17397
WP_002816031.1	LEUM_RS00970	LEUM_0202	30S ribosomal protein S3	1172.72	559.345	871.502	1181.01	1379.72	1493.29	1351.34	867.856	1.55711	0.638867
WP_002816032.1	LEUM_RS00965	LEUM_0201	50S ribosomal protein L22	1651.43	602.097	1047.25	1916.23	2254.86	2308.22	2159.77	1100.26	1.96296	0.973032
WP_002816034.1	LEUM_RS00960	LEUM_0200	30S ribosomal protein S19	802.921	414.292	570.031	843.871	996.373	1037.18	959.142	595.748	1.60998	0.687042
WP_002816035.1	LEUM_RS00955	LEUM_0199	50S ribosomal protein L2	742.132	386.299	521.98	523.992	590.823	674.793	596.536	550.137	1.08434	0.116818
WP_002816036.1	LEUM_RS00950	LEUM_0198	50S ribosomal protein L23	369.8	230.558	319.244	317.848	364.568	350.785	344.401	306.534	1.12353	0.168042
WP_002816040.1	LEUM_RS00935	LEUM_0195	30S ribosomal protein S10	585.938	257.533	401.523	274.182	327.001	291.875	297.686	414.998	0.717319	-0.479312
WP_002816095.1	LEUM_RS00040	LEUM_0007	glutathione peroxidase	294.658	253.97	292.256	182.788	178.442	165.128	175.453	280.295	0.625958	-0.675862
WP_002816101.1	LEUM_RS00010	LEUM_0001	chromosomal replication initiator protein DnaA	261.73	289.088	269.876	165.525	112.7	159.773	145.999	273.565	0.533691	-0.905923
WP_002816117.1	LEUM_RS10055	LEUM_2065	50S ribosomal protein L34	235.557	189.841	286.99	261.996	305.657	308.834	292.162	237.463	1.23035	0.299068
WP_002816154.1	LEUM_RS00735	LEUM_0154	ribose-5-phosphate isomerase RpiA	277.772	310.464	300.813	1211.48	1392.53	1285.32	1296.44	296.35	4.37471	2.12919
WP_002827661.1	LEUM_RS04205	LEUM_0863	DUF2273 domain-containing protein	1990.84	1305.99	1717.99	801.221	1247.39	862.236	970.281	1671.61	0.580449	-0.78476
WP_004164145.1	LEUM_RS04265	LEUM_0876	NAD(P)H-dependent oxidoreductase	342.782	216.816	275.142	883.475	1139.81	1046.11	1023.13	278.247	3.67706	1.87855
WP_004164151.1	LEUM_RS03910	LEUM_0802	transcriptional repressor	83.5849	75.8347	65.1652	51.7899	52.935	46.4144	50.3798	74.8616	0.672972	-0.571382
WP_004164184.1	LEUM_RS03830	LEUM_0786	homoserine dehydrogenase	51.5018	59.5481	65.8234	33.5111	14.5144	31.2404	26.422	58.9578	0.448151	-1.15794
WP_004164215.1	LEUM_RS03745	LEUM_0769	ECF transporter S component	157.038	155.741	178.382	143.184	166.489	153.524	154.399	163.72	0.943067	-0.0845686
WP_004164228.1	LEUM_RS03690	LEUM_0758	DegV family protein	330.962	266.185	301.471	1561.82	1724.66	1539.71	1608.73	299.54	5.37067	2.4251
WP_004164272.1	LEUM_RS03515	LEUM_0721	phosphoribosylformylglycinamidine synthase subunit PurS	126.644	169.483	112.558	405.18	490.075	504.31	466.522	136.228	3.42456	1.77592
WP_004164276.1	LEUM_RS03500	LEUM_0718	5-(carboxyamino)imidazole ribonucleotide mutase	104.692	107.899	95.444	110.688	113.554	141.921	122.054	102.678	1.18871	0.249391
WP_004164289.1	LEUM_RS03455	LEUM_0709	UDP-N-acetylmuramate--L-alanine ligase	249.066	269.748	239.597	978.931	1259.34	1042.54	1093.6	252.804	4.3259	2.113
WP_004164293.1	LEUM_RS03440	LEUM_0705	hypothetical protein	162.948	156.25	153.369	629.603	742.797	626.594	666.331	157.522	4.23008	2.08068
WP_004164295.1	LEUM_RS03430	LEUM_0703	cold-shock protein	178.146	231.576	179.698	180.757	129.776	164.235	158.256	196.473	0.805485	-0.31207
WP_004164333.1	LEUM_RS03305	LEUM_0678	GTP pyrophosphokinase family protein	134.242	111.462	146.786	223.408	319.317	252.601	265.109	130.83	2.02636	1.01889
WP_004164341.1	LEUM_RS03295	LEUM_0676	ROK family glucokinase	449.163	326.242	373.877	1112.98	1453.15	1282.64	1282.92	383.094	3.34885	1.74366
WP_004164346.1	LEUM_RS03280	LEUM_0673	DUF402 domain-containing protein	304.789	258.551	271.193	790.05	973.32	788.152	850.507	278.177	3.05743	1.61232
WP_004164351.1	LEUM_RS03255	LEUM_0668	2%2C3%2C4%2C5-tetrahydropyridine-2%2C6-dicarboxylate N-acetyltransferase	222.893	218.852	177.723	113.735	105.87	124.069	114.558	206.489	0.554789	-0.84999
WP_004164370.1	LEUM_RS03190	LEUM_0653	cell division regulator GpsB	409.481	331.841	475.903	1131.25	1306.3	1246.94	1228.16	405.742	3.02696	1.59787
WP_004164379.1	LEUM_RS03170	LEUM_0649	CsbD family protein	12070.8	16542.2	12923.8	8402.16	9868.96	8538.46	8936.52	13845.6	0.645442	-0.631641
WP_004164395.1	LEUM_RS03135	LEUM_0642	4-oxalocrotonate tautomerase	238.935	222.415	275.142	254.888	252.722	225.824	244.478	245.497	0.995848	-0.00600247
WP_004164419.1	LEUM_RS03045	LEUM_0623	ECF transporter S component	243.156	182.207	163.9	222.392	208.325	216.005	215.574	196.421	1.09751	0.134234
WP_004164424.1	LEUM_RS03015	LEUM_0617	deoxynucleoside kinase	276.928	257.024	271.193	152.323	189.541	164.235	168.7	268.381	0.628583	-0.669824
WP_004164446.1	LEUM_RS02965	LEUM_0607	50S ribosomal protein L19	324.208	253.461	351.497	616.402	707.792	683.719	669.304	309.722	2.16098	1.11169
WP_004164464.1	LEUM_RS02915	LEUM_0597	HPr(Ser) kinase/phosphatase	335.184	296.214	379.801	1201.32	1624.76	1500.43	1442.17	337.066	4.2786	2.09714
WP_004164465.1	LEUM_RS02910	LEUM_0596	phage holin family protein	151.128	115.024	144.153	532.116	909.286	780.118	740.507	136.769	5.4143	2.43678
WP_004164468.1	LEUM_RS02900	LEUM_0594	phosphate signaling complex protein PhoU	204.319	196.458	177.723	670.223	764.142	670.331	701.565	192.833	3.6382	1.86322
WP_004164488.1	LEUM_RS02820	LEUM_0577	ATP-binding cassette domain-containing protein	182.367	157.268	204.711	117.797	106.724	98.1842	107.568	181.449	0.59283	-0.754309
WP_004164494.1	LEUM_RS02800	LEUM_0573	rod shape-determining protein	319.142	289.597	288.307	744.353	925.508	814.929	828.264	299.015	2.76997	1.46987
WP_004164495.1	LEUM_RS10670	LEUM_0572	hypothetical protein	224.582	227.504	240.914	509.775	751.335	550.724	603.945	231	2.61448	1.38653
WP_004164519.1	LEUM_RS02725	LEUM_0557	IreB family regulatory phosphoprotein	439.876	446.865	431.143	2382.34	3363.93	2773.26	2839.84	439.295	6.46455	2.69255
WP_004164526.1	LEUM_RS02690	LEUM_0550	MurR/RpiR family transcriptional regulator	37.1488	26.4658	56.6082	7.10842	0.85379	8.92584	5.62935	40.0743	0.140473	-2.83164
WP_004164534.1	LEUM_RS02650	LEUM_0542	CPBP family intramembrane metalloprotease	211.917	167.447	234.99	553.441	636.073	521.269	570.261	204.785	2.78469	1.47752
WP_004164568.1	LEUM_RS02515	LEUM_0515	amino acid permease	370.644	280.436	348.864	83.2701	22.1985	56.2328	53.9005	333.315	0.16171	-2.62852
WP_004164570.1	LEUM_RS02500	LEUM_0512	DUF1934 domain-containing protein	65.0105	63.1108	67.1399	41.635	73.4259	50.8773	55.3128	65.087	0.849827	-0.234758
WP_004164582.1	LEUM_RS02410	LEUM_0494	VIT family protein	418.769	429.052	444.308	89.363	44.3971	83.0103	72.2568	430.709	0.167762	-2.57551
WP_004164584.1	LEUM_RS02400	LEUM_0492	transcriptional repressor	87.8063	71.7631	69.1146	15.2323	11.0993	18.7443	15.0253	76.228	0.19711	-2.34293
WP_004164635.1	LEUM_RS02245	LEUM_0460	bifunctional 5%2C10-methylenetetrahydrofolate dehydrogenase/5%2C10-methenyltetrahydrofolate cyclohydrolase	181.523	164.902	172.457	56.8674	23.9061	57.1254	45.9663	172.961	0.265761	-1.9118
WP_004164650.1	LEUM_RS02195	LEUM_0450	type B 50S ribosomal protein L31	671.212	603.115	596.36	1300.84	1771.61	1478.12	1516.86	623.562	2.43257	1.28248
WP_004164656.1	LEUM_RS02165	LEUM_0444	nucleoside 2-deoxyribosyltransferase	221.204	261.604	209.977	1062.2	1272.15	1320.13	1218.16	230.929	5.27505	2.39919
WP_004164688.1	LEUM_RS02080	LEUM_0427	ABC transporter permease	202.63	221.906	187.597	115.766	117.823	99.0768	110.889	204.044	0.543454	-0.879771
WP_004164706.1	LEUM_RS02000	LEUM_0411	YebC/PmpR family DNA-binding transcriptional regulator	318.298	271.275	304.762	163.494	120.384	137.458	140.445	298.112	0.471117	-1.08584
WP_004164715.1	LEUM_RS01945	LEUM_0400	RNA-binding S4 domain-containing protein	206.851	176.099	200.103	554.457	605.337	576.609	578.801	194.351	2.97812	1.5744
WP_004164719.1	LEUM_RS01925	LEUM_0396	ATP-dependent Clp protease proteolytic subunit	822.34	609.732	835.299	3485.16	4456.78	3915.77	3952.57	755.79	5.22972	2.38673
WP_004164739.1	LEUM_RS01845	LEUM_0380	HD domain-containing protein	393.44	423.453	409.422	648.897	821.346	775.655	748.633	408.772	1.83142	0.872964
WP_004164751.1	LEUM_RS01740	LEUM_0359	hypothetical protein	156.194	123.677	146.128	107.642	70.0108	108.003	95.2184	142	0.670554	-0.576574
WP_004164761.1	LEUM_RS01700	LEUM_0351	response regulator transcription factor	362.201	356.271	388.358	409.242	397.012	398.092	401.449	368.943	1.0881	0.121817
WP_004164763.1	LEUM_RS01695	LEUM_0350	DUF1129 domain-containing protein	249.066	326.242	281.724	128.967	100.747	170.484	133.399	285.677	0.466958	-1.09864
WP_004164768.1	LEUM_RS01675	LEUM_0346	AAA family ATPase	243.156	237.683	252.762	307.693	401.281	365.067	358.014	244.534	1.46407	0.549981
WP_004901735.1	LEUM_RS05490	LEUM_1126	hypothetical protein	99.6264	113.498	86.8869	28.4337	1.70758	14.2813	14.8075	100.004	0.14807	-2.75565
WP_004902669.1	LEUM_RS05025	LEUM_1030	hypothetical protein	136.775	168.974	142.837	20.3098	5.97653	21.422	15.9028	149.529	0.106353	-3.23307
WP_004909504.1	LEUM_RS10685	LEUM_0867	hypothetical protein	694.008	589.882	722.741	324.956	356.884	365.959	349.267	668.877	0.522169	-0.937412
WP_004911134.1	LEUM_RS09585	LEUM_1968	30S ribosomal protein S18	238.09	131.82	217.217	669.207	753.043	724.778	715.676	195.709	3.65683	1.87059
WP_004911305.1	LEUM_RS00895	LEUM_0187	30S ribosomal protein S12	320.831	203.074	287.648	785.988	864.035	855.988	835.337	270.518	3.08792	1.62664
WP_004912700.1	LEUM_RS10315	LEUM_A32		426.367	318.099	385.067	823.562	874.281	871.162	856.335	376.511	2.27439	1.18548
WP_004915939.1	LEUM_RS05445	LEUM_1117	hypothetical protein	84.4292	85.5049	72.4058	41.635	2.56137	25.8849	23.3605	80.78	0.289186	-1.78993
WP_004915944.1	LEUM_RS05460	LEUM_1120	hypothetical protein	91.1835	121.641	131.647	46.7125	0.85379	34.8108	27.459	114.824	0.239141	-2.06407
WP_010276629.1	LEUM_RS10295	LEUM_A29		273.55	294.178	267.243	301.6	293.704	291.875	295.726	278.324	1.06253	0.0874983
WP_010276657.1	LEUM_RS10305	LEUM_A30		112.291	135.383	100.052	130.998	98.1858	120.499	116.561	115.908	1.00563	0.00809884
WP_010276660.1	LEUM_RS10310	LEUM_A31		5828.15	8003.36	6860.78	13135.3	15454.4	13769	14119.6	6897.43	2.04708	1.03357
WP_010276702.1	LEUM_RS10325	LEUM_A34		420.457	495.725	446.941	8888.57	11369.9	9855.02	10037.8	454.374	22.0916	4.46542
WP_010276712.1	LEUM_RS10100	LEUM_A01		467.738	448.392	539.752	6581.38	8103.32	6973.76	7219.49	485.294	14.8765	3.89497
WP_010276737.1	LEUM_RS10115	LEUM_A03		276.928	258.551	254.078	3388.69	4036.72	3074.06	3499.82	263.186	13.2979	3.73313
WP_010276741.1	LEUM_RS10120	LEUM_A04		207.696	256.515	225.774	1304.9	1448.03	1324.59	1359.18	229.995	5.90959	2.56306
WP_010276748.1	LEUM_RS10125	LEUM_A05		364.734	375.102	340.965	2276.73	2581.01	2484.95	2447.56	360.267	6.79374	2.76421
WP_010276755.1	LEUM_RS10135	LEUM_A07		501.509	390.371	379.143	3679.12	4715.48	3743.5	4046.03	423.674	9.54986	3.25548
WP_010276764.1	LEUM_RS10140	LEUM_A08		244.845	261.604	221.167	357.452	305.657	350.785	337.965	242.539	1.39345	0.478659
WP_010276774.1	LEUM_RS10150	LEUM_A09		507.419	550.184	431.802	868.243	885.38	935.428	896.35	496.468	1.80545	0.852361
WP_010276780.1	LEUM_RS10155	LEUM_A10		215.294	191.368	180.356	218.33	190.395	220.468	209.731	195.673	1.07185	0.100097
WP_010276787.1	LEUM_RS10160			131.709	129.784	112.558	45.697	23.0523	33.9182	34.2225	124.684	0.274474	-1.86526
WP_010276791.1	LEUM_RS10165	LEUM_A11		180.678	193.913	184.964	315.817	290.289	318.652	308.253	186.518	1.65267	0.724795
WP_010276794.1	LEUM_RS10170	LEUM_A12		320.831	351.181	265.927	206.144	101.601	143.706	150.484	312.646	0.481323	-1.05492
WP_010276797.1				100.471	124.186	101.368	73.1152	55.4963	67.8364	65.4826	108.675	0.602556	-0.730834
WP_010277712.1	LEUM_RS09200	LEUM_1889	helix-turn-helix domain-containing protein	450.007	500.815	460.764	176.695	34.1516	112.466	107.771	470.529	0.229042	-2.12632
WP_010277775.1	LEUM_RS10215	LEUM_A20		52.3461	69.2183	56.6082	57.8829	35.0054	47.3069	46.7317	59.3908	0.786851	-0.345838
WP_010277783.1	LEUM_RS10230	LEUM_A21		245.689	247.863	238.939	816.453	1074.07	801.54	897.354	244.163	3.67522	1.87783
WP_010277786.1	LEUM_RS10235	LEUM_A22		532.748	519.137	489.068	2575.28	3052.3	2585.82	2737.8	513.651	5.33007	2.41416
WP_010277789.1				184.056	202.565	134.28	86.3166	52.0812	81.2251	73.2076	173.634	0.421621	-1.24598
WP_010277795.1	LEUM_RS10245			100.471	124.186	93.4693	119.828	83.6714	103.54	102.346	106.042	0.965149	-0.0511759
WP_010277799.1	LEUM_RS10250	LEUM_A23		149.44	154.723	109.925	112.719	61.4729	86.5806	86.9243	138.029	0.629752	-0.667144
WP_010277807.1	LEUM_RS10260	LEUM_A24		43.0589	45.8062	27.6458	27.4182	34.1516	34.8108	32.1269	38.837	0.827223	-0.273651
WP_010277811.1	LEUM_RS10265			162.104	211.218	160.609	165.525	109.285	195.476	156.762	177.977	0.880799	-0.183115
WP_010277814.1	LEUM_RS10270	LEUM_A25		238.935	324.715	211.951	559.534	594.238	525.732	559.835	258.534	2.16542	1.11465
WP_010277818.1	LEUM_RS10275	LEUM_A26		275.239	339.475	224.458	1101.81	1342.16	1093.42	1179.13	279.724	4.21532	2.07564
WP_010277907.1	LEUM_RS01960	LEUM_0403	hypoxanthine phosphoribosyltransferase	562.298	522.191	512.106	887.537	969.905	927.395	928.279	532.198	1.74423	0.802594
WP_010277938.1	LEUM_RS05600	LEUM_1148	acetoin reductase	3208.31	2971.81	2863.32	617.417	828.176	626.594	690.729	3014.48	0.229137	-2.12572
WP_010278976.1	LEUM_RS07140	LEUM_1461	YebC/PmpR family DNA-binding transcriptional regulator	309.855	260.078	314.636	619.448	724.014	764.052	702.505	294.856	2.38253	1.2525
WP_010278992.1	LEUM_RS10190	LEUM_A16		90.3392	96.1931	93.4693	251.841	261.26	217.79	243.63	93.3338	2.61031	1.38422
WP_010278995.1	LEUM_RS10185	LEUM_A15		138.464	166.429	132.963	79.2081	20.491	46.4144	48.7045	145.952	0.333702	-1.58337
WP_010279008.1	LEUM_RS06195	LEUM_1268	helix-turn-helix domain-containing protein	143.53	211.218	139.546	68.0378	16.222	66.9438	50.4012	164.764	0.305899	-1.70887
WP_010279016.1	LEUM_RS06200	LEUM_1269	hypothetical protein	380.776	185.77	302.13	130.998	105.87	124.962	120.61	289.558	0.416531	-1.26351
WP_010279386.1	LEUM_RS10070	LEUM_2068	hypothetical protein	102.159	123.168	107.95	95.456	44.3971	81.2251	73.6927	111.093	0.663346	-0.592168
WP_010279689.1	LEUM_RS08360	LEUM_1716	hypothetical protein	137.62	164.902	144.153	139.122	122.946	125.854	129.307	148.892	0.868466	-0.203459
WP_010280076.1	LEUM_RS09690	LEUM_1991	hypothetical protein	379.087	378.665	333.067	97.4869	23.0523	61.5883	60.7092	363.606	0.166964	-2.58239
WP_010280083.1	LEUM_RS05790	LEUM_1186	hypothetical protein	83.5849	69.2183	75.0387	474.233	647.173	582.857	568.088	75.9473	7.48003	2.90304
WP_010280121.1	LEUM_RS09045	LEUM_1857	GTPase HflX	249.066	157.777	233.673	331.049	296.265	275.808	301.041	213.505	1.40999	0.495687
WP_010280212.1	LEUM_RS01775	LEUM_0366	hypothetical protein	389.218	308.937	402.181	66.0068	9.39169	41.0589	38.8191	366.779	0.105838	-3.24007
WP_010280269.1	LEUM_RS04220	LEUM_0866	GlsB/YeaQ/YmgE family stress response membrane protein	4392.85	3373.88	4714.93	7386.67	9311.43	9166.84	8621.64	4160.55	2.07223	1.05119
WP_010280422.1	LEUM_RS07815	LEUM_1596	MATE family efflux transporter	138.464	157.268	160.609	167.556	118.677	158.88	148.371	152.114	0.975394	-0.0359426
WP_010280488.1	LEUM_RS10050	LEUM_2064	ribonuclease P protein component	124.111	118.587	91.4946	219.346	204.91	241.89	222.048	111.398	1.9933	0.995157
WP_010280494.1	LEUM_RS10045	LEUM_2063	membrane protein insertase YidC	274.395	254.988	286.332	449.862	375.667	365.067	396.865	271.905	1.45957	0.545547
WP_010280506.1	LEUM_RS09640	LEUM_1978	hypothetical protein	206.851	207.655	208.002	127.952	95.6245	73.1919	98.9226	207.503	0.476729	-1.06876
WP_010280513.1	LEUM_RS09650	LEUM_1981	bacteriocin immunity protein	186.588	188.823	179.04	424.474	449.947	446.292	440.238	184.817	2.38202	1.25218
WP_010280515.1	LEUM_RS09655	LEUM_1982	helix-turn-helix transcriptional regulator	106.381	120.114	117.824	165.525	227.962	166.913	186.8	114.773	1.62756	0.702712
WP_010280522.1	LEUM_RS08090	LEUM_1654	hypothetical protein	238.935	273.31	240.256	321.91	285.166	291.875	299.65	250.833	1.19462	0.25655
WP_010280523.1	LEUM_RS08095	LEUM_1655	hypothetical protein	309.011	330.823	326.484	531.101	590.823	609.635	577.186	322.106	1.79191	0.841501
WP_010280580.1	LEUM_RS08810	LEUM_1809	HAMP domain-containing histidine kinase	292.125	265.676	335.7	971.823	1190.18	1000.59	1054.2	297.833	3.53955	1.82357
WP_010280582.1	LEUM_RS08805	LEUM_1808	trypsin-like peptidase domain-containing protein	300.568	266.185	305.421	543.287	590.823	527.517	553.875	290.725	1.90516	0.929909
WP_010280592.1	LEUM_RS04525	LEUM_0928	PTS cellobiose transporter subunit IIB	121.578	125.204	112.558	130.998	159.659	138.351	143.002	119.78	1.19388	0.255654
WP_010280634.1	LEUM_RS10095	LEUM_2073	carbonic anhydrase family protein	214.45	228.522	202.078	203.098	168.197	164.235	178.51	215.017	0.830214	-0.268444
WP_010280652.1	LEUM_RS01335	LEUM_0277	recombination mediator RecR	311.544	302.83	284.357	460.017	519.958	512.343	497.439	299.577	1.66047	0.731594
WP_010280682.1	LEUM_RS01680	LEUM_0347	ParB/RepB/Spo0J family partition protein	331.807	360.851	356.763	583.906	694.985	612.313	630.401	349.807	1.80214	0.849711
WP_010280693.1	LEUM_RS01295	LEUM_0269	50S ribosomal protein L11	639.129	414.801	570.031	781.927	712.914	644.446	713.096	541.32	1.31733	0.397613
WP_010280823.1	LEUM_RS10005	LEUM_2055	2-keto-4-pentenoate hydratase	401.039	292.142	312.003	70.0687	24.7599	67.8364	54.2217	335.061	0.161826	-2.62748
WP_010281030.1	LEUM_RS09300	LEUM_1911	hypothetical protein	99.6264	84.487	113.216	32.4956	14.5144	32.133	26.381	99.1099	0.26618	-1.90953
WP_010281220.1	LEUM_RS01100	LEUM_0228	tRNA pseudouridine(38-40) synthase TruA	424.679	446.356	421.27	1408.48	1761.37	1566.48	1578.78	430.768	3.66503	1.87383
WP_010281476.1	LEUM_RS04640	LEUM_0951	metal ABC transporter ATP-binding protein	230.492	172.028	168.508	442.753	444.824	415.052	434.21	190.342	2.2812	1.18979
WP_010281504.1	LEUM_RS09665	LEUM_1984	hypothetical protein	107.225	93.1393	111.9	178.726	216.009	165.128	186.621	104.088	1.79291	0.842306
WP_010281505.1	LEUM_RS10775	LEUM_1985	hypothetical protein	79.3634	115.533	78.3299	124.905	155.39	81.2251	120.507	91.0756	1.32315	0.403977
WP_010281559.1	LEUM_RS09495	LEUM_1950	response regulator transcription factor	385.841	464.679	422.586	222.392	170.758	232.964	208.705	424.369	0.491801	-1.02385
WP_010281611.1	LEUM_RS07435	LEUM_1519	peptide-methionine (R)-S-oxide reductase MsrB	293.813	307.411	313.978	666.161	867.45	587.32	706.977	305.067	2.31745	1.21254
WP_010281770.1	LEUM_RS03815	LEUM_0783	histidine phosphatase family protein	177.301	177.117	184.306	250.826	224.547	196.368	223.914	179.575	1.24691	0.318358
WP_010282020.1	LEUM_RS03740	LEUM_0768	thiamine-binding protein	193.343	171.519	218.534	237.624	287.727	306.156	277.169	194.465	1.42529	0.511256
WP_010282209.1	LEUM_RS08960	LEUM_1838	aminotransferase class I/II-fold pyridoxal phosphate-dependent enzyme	126.644	137.419	147.444	122.874	157.951	171.376	150.734	137.169	1.09889	0.136049
WP_010282212.1	LEUM_RS08955	LEUM_1837	D-2-hydroxyacid dehydrogenase	36.3045	54.9675	42.7852	69.0533	83.6714	92.8287	81.8511	44.6857	1.83171	0.873188
WP_010282264.1	LEUM_RS07830	LEUM_1600	arginine repressor	325.052	296.214	298.18	450.877	471.292	460.573	460.914	306.482	1.50389	0.588696
WP_010282314.1	LEUM_RS08015	LEUM_1638	hypothetical protein	274.395	333.367	256.711	86.3166	17.9296	58.9105	54.3856	288.158	0.188735	-2.40556
WP_010282405.1	LEUM_RS04455	LEUM_0914	ATP-binding cassette domain-containing protein	96.2492	122.15	86.8869	113.735	99.8934	90.151	101.26	101.762	0.995064	-0.00713902
WP_010282506.1	LEUM_RS07270	LEUM_1486	hypothetical protein	67.5433	95.1751	94.7857	73.1152	68.3032	74.0845	71.8343	85.8347	0.836891	-0.256889
WP_010282672.1	LEUM_RS01085	LEUM_0225	energy-coupling factor transporter ATPase	164.637	207.146	157.318	181.773	241.622	236.535	219.977	176.367	1.24727	0.31877
WP_010282851.1	LEUM_RS02395	LEUM_0491	alpha/beta hydrolase	92.8721	94.1572	92.811	34.5266	11.9531	37.4885	27.9894	93.2801	0.300058	-1.73669
WP_010283757.1	LEUM_RS08500	LEUM_1744	NAD(P)H-binding protein	291.281	294.687	345.573	1971.06	2337.68	1971.72	2093.49	310.513	6.74201	2.75318
WP_010284037.1	LEUM_RS00635	LEUM_0134	uroporphyrinogen decarboxylase family protein	119.889	140.981	132.963	58.8984	11.0993	33.9182	34.6386	131.278	0.263857	-1.92217
WP_010284065.1	LEUM_RS01630	LEUM_0337	NAD-dependent protein deacylase	209.384	195.44	228.407	482.357	581.431	553.402	539.063	211.077	2.55387	1.35268
WP_010284094.1	LEUM_RS08795	LEUM_1806	homoserine O-succinyltransferase	199.253	229.031	188.255	47.728	14.5144	39.2737	33.8387	205.513	0.164655	-2.60248
WP_010284188.1	LEUM_RS07985	LEUM_1632	hypothetical protein	263.419	229.54	304.762	34.5266	2.56137	24.9924	20.6934	265.907	0.0778221	-3.68368
WP_010284206.1	LEUM_RS07990	LEUM_1633	hypothetical protein	309.855	282.981	331.75	69.0533	24.7599	72.2993	55.3708	308.195	0.179661	-2.47665
WP_010284241.1	LEUM_RS04535	LEUM_0930	PTS cellobiose transporter subunit IIA	97.0935	131.311	103.343	146.23	161.366	139.243	148.947	110.582	1.34693	0.429672
WP_010284284.1	LEUM_RS07600	LEUM_1553	imidazoleglycerol-phosphate dehydratase HisB	310.699	372.557	332.408	148.261	117.823	125.854	130.646	338.555	0.385894	-1.37372
WP_010284476.1	LEUM_RS00230	LEUM_0045	MerR family transcriptional regulator	105.536	124.695	125.723	374.715	415.796	337.397	375.969	118.651	3.16869	1.66389
WP_010284478.1	LEUM_RS00235	LEUM_0046	RluA family pseudouridine synthase	116.512	116.551	139.546	185.834	156.244	149.062	163.713	124.203	1.31811	0.398469
WP_010284482.1	LEUM_RS00240	LEUM_0047	aquaporin	156.194	131.82	163.9	474.233	510.566	481.995	488.932	150.638	3.24574	1.69855
WP_010284510.1	LEUM_RS05410	LEUM_1110	hypothetical protein	138.464	139.454	127.039	43.666	5.97653	37.4885	29.0437	134.986	0.215161	-2.21651
WP_010284594.1	LEUM_RS02635	LEUM_0539	SprT family protein	197.564	155.741	201.42	308.709	362.007	334.719	335.145	184.908	1.81249	0.857974
WP_010284595.1	LEUM_RS02630	LEUM_0538	acyl carrier protein	271.018	324.715	288.307	371.669	359.445	364.174	365.096	294.68	1.23896	0.309129
WP_010284703.1	LEUM_RS08200	LEUM_1682	hypothetical protein	92.8721	94.1572	94.1275	36.5576	12.8068	28.5627	25.9757	93.7189	0.277166	-1.85118
WP_010284749.1	LEUM_RS03795	LEUM_0779	diacylglycerol kinase family protein	242.312	218.343	260.661	428.536	493.49	432.011	451.346	240.438	1.87718	0.908565
WP_010284856.1	LEUM_RS00570	LEUM_0121	amino acid ABC transporter ATP-binding protein	166.325	230.049	152.052	134.045	58.9115	132.995	108.65	182.809	0.594339	-0.750643
WP_010284857.1	LEUM_RS00565	LEUM_0120	amino acid ABC transporter permease	65.8547	70.7452	69.1146	34.5266	5.97653	17.8517	19.4516	68.5715	0.283669	-1.81772
WP_010284859.1	LEUM_RS00560	LEUM_0119	amino acid ABC transporter permease	245.689	254.479	203.394	79.2081	8.5379	46.4144	44.7201	234.521	0.190687	-2.39072
WP_010284863.1	LEUM_RS00555	LEUM_0118	metal ABC transporter substrate-binding protein	292.969	350.672	306.737	137.091	70.8645	85.6881	97.8812	316.793	0.308975	-1.69444
WP_010284928.1	LEUM_RS02475	LEUM_0507	PTS glucose transporter subunit IIA	8505.39	9349.56	8547.83	480.326	585.7	506.095	524.04	8800.93	0.0595438	-4.06991
WP_010284953.1	LEUM_RS09160	LEUM_1881	type I pantothenate kinase	298.035	221.397	271.193	687.486	770.972	839.921	766.127	263.541	2.90704	1.53955
WP_010285057.1	LEUM_RS01715	LEUM_0354	glucosamine-6-phosphate deaminase	3488.61	2715.8	3639.38	240.671	279.189	263.312	261.057	3281.26	0.07956	-3.65181
WP_010285162.1	LEUM_RS06485	LEUM_1328	membrane protein	161.26	139.963	135.596	48.7435	34.1516	41.9514	41.6155	145.606	0.285808	-1.80688
WP_010285285.1	LEUM_RS02850	LEUM_0583	CDP-diacylglycerol--glycerol-3-phosphate 3-phosphatidyltransferase	253.287	224.45	242.23	790.05	1008.33	819.392	872.589	239.989	3.63595	1.86233
WP_010285304.1	LEUM_RS07645	LEUM_1562	hypothetical protein	413.703	407.166	446.283	1396.3	1733.19	1565.59	1565.03	422.384	3.70522	1.88956
WP_010285341.1	LEUM_RS09180	LEUM_1885	phosphatase PAP2 family protein	119.045	154.214	141.52	66.0068	19.6372	62.4809	49.3749	138.26	0.357117	-1.48553
WP_010285549.1	LEUM_RS09790	LEUM_2011	MarR family transcriptional regulator	66.699	70.7452	59.8993	84.2856	79.4024	61.5883	75.0921	65.7812	1.14154	0.190987
WP_010285559.1	LEUM_RS09455	LEUM_1942	NAD(P)H-hydrate epimerase	178.146	194.931	188.913	110.688	55.4963	76.7622	80.9823	187.33	0.432298	-1.2099
WP_010285656.1	LEUM_RS09735	LEUM_2000	Cof-type HAD-IIB family hydrolase	258.353	226.995	235.648	100.533	26.4675	67.8364	64.9458	240.332	0.270233	-1.88772
WP_010285658.1	LEUM_RS09730	LEUM_1999	transcriptional antiterminator	101.315	100.265	109.925	45.697	16.222	38.3811	33.4334	103.835	0.321986	-1.63493
WP_010285713.1	LEUM_RS00515	LEUM_0110	amino acid ABC transporter permease	168.014	182.207	165.217	57.8829	15.3682	37.4885	36.9132	171.813	0.214846	-2.21863
WP_010285771.1	LEUM_RS09820	LEUM_2018	MarR family transcriptional regulator	91.1835	77.8706	93.4693	35.5421	15.3682	43.7366	31.549	87.5078	0.360528	-1.47182
WP_010285772.1	LEUM_RS09825	LEUM_2019	metal ABC transporter solute-binding protein	158.727	145.053	169.166	125.921	53.7888	82.1177	87.2757	157.649	0.553609	-0.853061
WP_010285809.1	LEUM_RS04775	LEUM_0978	Hsp20/alpha crystallin family protein	1456.4	1102.4	824.109	1401.37	1787.84	1560.24	1583.15	1127.64	1.40395	0.489493
WP_010285820.1	LEUM_RS02925	LEUM_0599	UTP--glucose-1-phosphate uridylyltransferase GalU	472.803	432.105	442.333	1367.86	1917.61	1587.01	1624.16	449.081	3.61664	1.85465
WP_010285994.1	LEUM_RS09310	LEUM_1913	ACT domain-containing protein	113.135	80.4154	88.2034	38.5886	5.12274	26.7775	23.4963	93.9179	0.250179	-1.99897
WP_010286005.1	LEUM_RS00305	LEUM_0060	N-acetyl-gamma-glutamyl-phosphate reductase	99.6264	100.265	88.2034	41.635	5.97653	38.3811	28.6642	96.0315	0.298488	-1.74426
WP_010286019.1	LEUM_RS02435	LEUM_0499	hypothetical protein	173.924	223.941	201.42	50.7744	22.1985	57.1254	43.3661	199.762	0.217089	-2.20364
WP_010286031.1	LEUM_RS07290	LEUM_1490	YggT family protein	276.083	204.092	221.825	760.601	1039.92	875.625	892.047	234	3.81217	1.93061
WP_010286061.1	LEUM_RS09280	LEUM_1906	hypothetical protein	132.554	190.859	147.444	80.2236	35.0054	83.0103	66.0798	156.953	0.421018	-1.24805
WP_010286066.1	LEUM_RS09285	LEUM_1907	hypothetical protein	343.627	356.271	360.712	128.967	78.5487	124.962	110.826	353.537	0.313478	-1.67357
WP_010286068.1	LEUM_RS10770	LEUM_1909	hypothetical protein	95.405	135.383	111.242	51.7899	24.7599	33.0256	36.5251	114.01	0.320369	-1.6422
WP_010286228.1	LEUM_RS01530	LEUM_0315	3-hydroxyacyl-ACP dehydratase FabZ	638.284	498.779	577.93	1989.34	1023.69	1435.27	1482.77	571.664	2.59378	1.37506
WP_010286651.1	LEUM_RS08065	LEUM_1648	hypothetical protein	112.291	126.731	97.4187	32.4956	11.9531	24.9924	23.147	112.147	0.2064	-2.27649
WP_010286710.1	LEUM_RS01375	LEUM_0285	ferrous iron transport protein A	130.021	167.447	131.647	72.0997	30.7364	68.729	57.1884	143.038	0.399812	-1.32261
WP_010286726.1	LEUM_RS10735	LEUM_1669	hypothetical protein	162.948	280.436	191.546	116.781	35.0054	126.747	92.8445	211.643	0.438684	-1.18875
WP_010286729.1	LEUM_RS08150	LEUM_1668	hypothetical protein	253.287	251.934	225.116	43.666	17.0758	40.1663	33.636	243.446	0.138166	-2.85552
WP_010286734.1	LEUM_RS08145	LEUM_1667	hypothetical protein	233.869	261.604	256.711	73.1152	33.2978	54.4476	53.6202	250.728	0.213858	-2.22528
WP_010286784.1	LEUM_RS00325	LEUM_0064	TrkA family potassium uptake protein	201.786	180.68	175.09	150.292	69.157	101.755	107.068	185.852	0.576093	-0.795628
WP_010286857.1	LEUM_RS00050	LEUM_0009	GHKL domain-containing protein	66.699	55.9854	61.874	13.2014	4.26895	16.0665	11.1789	61.5195	0.181714	-2.46026
WP_010286860.1	LEUM_RS00045	LEUM_0008	response regulator transcription factor	177.301	181.189	174.432	92.4095	15.3682	81.2251	63.001	177.641	0.354654	-1.49552
WP_010286910.1	LEUM_RS08240	LEUM_1691	DUF805 domain-containing protein	267.64	244.3	223.8	222.392	295.411	266.883	261.562	245.247	1.06653	0.0929194
WP_010287029.1	LEUM_RS10405	LEUM_0086	class IIb bacteriocin%2C lactobin A/cerein 7B family	245.689	242.264	237.623	225.439	179.296	181.195	195.31	241.858	0.807537	-0.3084
WP_010287032.1	LEUM_RS10400	LEUM_0085	class IIb bacteriocin%2C lactobin A/cerein 7B family	273.55	287.561	252.762	90.3785	18.7834	55.3402	54.834	271.291	0.202122	-2.3067
WP_010287275.1	LEUM_RS10415	LEUM_0090	class IIb bacteriocin%2C lactobin A/cerein 7B family	282.838	377.138	262.636	298.554	212.594	265.097	258.748	307.537	0.841357	-0.249211
WP_010287277.1	LEUM_RS00430	LEUM_0089	class IIb bacteriocin%2C lactobin A/cerein 7B family	211.073	347.618	252.104	398.072	303.949	269.56	323.86	270.265	1.19831	0.260997
WP_010287393.1	LEUM_RS06660	LEUM_1365	glycerol-3-phosphate 1-O-acyltransferase PlsY	56.5675	44.7883	42.7852	37.5731	20.491	24.0998	27.3879	48.047	0.570024	-0.810906
WP_010287422.1	LEUM_RS03780	LEUM_0776	ammonium transporter	182.367	160.322	162.584	80.2236	58.0577	82.1177	73.4664	168.424	0.436198	-1.19694
WP_010287471.1	LEUM_RS10360	LEUM_1092	hypothetical protein	151.128	143.526	158.634	92.4095	84.5252	88.3658	88.4335	151.096	0.585279	-0.772803
WP_010287499.1	LEUM_RS06275	LEUM_1285	MscL family protein	187.433	220.888	187.597	295.507	299.68	269.56	288.249	198.639	1.45112	0.537167
WP_010287543.1	LEUM_RS03235	LEUM_0664	VTT domain-containing protein	242.312	186.279	245.521	99.5179	84.5252	86.5806	90.2079	224.704	0.401452	-1.3167
WP_010287707.1	LEUM_RS01210	LEUM_0251	histidine phosphatase family protein	127.488	124.186	140.204	70.0687	49.5198	66.9438	62.1774	130.626	0.475996	-1.07098
WP_010287764.1	LEUM_RS07080	LEUM_1449	membrane protein	174.768	182.716	156.66	41.635	19.6372	41.9514	34.4079	171.381	0.200768	-2.3164
WP_010287805.1	LEUM_RS01570	LEUM_0325	C40 family peptidase	301.412	265.676	311.345	254.888	221.132	226.716	234.245	292.811	0.799988	-0.32195
WP_010287891.1	LEUM_RS08880	LEUM_1823	Mini-ribonuclease 3	95.405	87.0318	82.9375	55.8519	40.9819	55.3402	50.7247	88.4581	0.573432	-0.802307
WP_010287895.1	LEUM_RS08875	LEUM_1822	23S rRNA (guanosine(2251)-2'-O)-methyltransferase RlmB	395.128	428.034	483.144	1848.19	2254.86	2151.13	2084.73	435.435	4.78768	2.25933
WP_010287964.1	LEUM_RS00215	LEUM_0042	GNAT family N-acetyltransferase	76.8305	73.2899	69.7728	32.4956	6.83032	28.5627	22.6296	73.2978	0.308734	-1.69556
WP_010287976.1	LEUM_RS09995	LEUM_2053	hypothetical protein	328.429	297.74	279.091	114.75	37.5667	68.729	73.682	301.754	0.244179	-2.03399
WP_010288105.1	LEUM_RS04085	LEUM_0838	LysR family transcriptional regulator	69.2319	98.7378	59.8993	51.7899	35.8592	46.4144	44.6878	75.9564	0.588336	-0.765289
WP_010288416.1	LEUM_RS10740	LEUM_1678	hypothetical protein	112.291	135.892	142.179	38.5886	8.5379	40.1663	29.0976	130.12	0.22362	-2.16088
WP_010288419.1	LEUM_RS10745	LEUM_1679	hypothetical protein	248.222	273.819	367.953	99.5179	16.222	58.018	57.9193	296.665	0.195235	-2.35672
WP_010288463.1	LEUM_RS00340	LEUM_0067	helix-turn-helix domain-containing protein	95.405	103.318	86.2287	59.9138	47.8122	62.4809	56.7357	94.984	0.597318	-0.74343
WP_010288464.1	LEUM_RS00345	LEUM_0068	helix-turn-helix domain-containing protein	270.173	258.551	225.774	149.277	70.0108	82.1177	100.468	251.499	0.399478	-1.32381
WP_010288466.1	LEUM_RS10395	LEUM_0069	bacteriocin	493.911	406.657	423.903	819.5	988.689	914.899	907.696	441.49	2.05598	1.03983
WP_010288554.1	LEUM_RS07880	LEUM_1610	ABC transporter ATP-binding protein	217.827	251.425	281.066	161.463	111.846	147.276	140.195	250.106	0.560543	-0.835104
WP_010288677.1	LEUM_RS03995	LEUM_0820	cation transporter	148.595	192.895	144.812	70.0687	23.9061	62.4809	52.1519	162.101	0.321725	-1.6361
WP_010288714.1	LEUM_RS09330	LEUM_1917	MFS transporter permease	61.6333	67.6914	56.6082	28.4337	20.491	36.5959	28.5069	61.9776	0.459954	-1.12044
WP_010288725.1	LEUM_RS07855	LEUM_1605	hypothetical protein	85.2735	91.6124	85.5705	31.4802	10.2455	32.133	24.6196	87.4854	0.281413	-1.82924
WP_010288781.1	LEUM_RS07110	LEUM_1455	nucleoside 2-deoxyribosyltransferase	237.246	216.307	217.217	54.8364	35.0054	43.7366	44.5261	223.59	0.199142	-2.32813
WP_010288921.1	LEUM_RS09415	LEUM_1934	amino acid ABC transporter permease	385.841	325.224	381.118	882.46	992.104	863.129	912.564	364.061	2.50662	1.32575
WP_010289022.1	LEUM_RS03490	LEUM_0716	MerR family transcriptional regulator	374.021	285.016	317.269	406.196	493.49	460.573	453.42	325.436	1.39327	0.478476
WP_010289058.1	LEUM_RS09480	LEUM_1947	two-component system regulatory protein YycI	332.651	315.045	298.18	479.311	503.736	464.144	482.397	315.292	1.53	0.613532
WP_010289154.1	LEUM_RS05810	LEUM_1190	hypothetical protein	151.972	203.583	157.976	263.012	306.511	271.346	280.289	171.177	1.63742	0.711425
WP_010289169.1	LEUM_RS06000	LEUM_1229	hypothetical protein	395.128	269.748	459.448	605.231	841.837	678.364	708.477	374.775	1.89041	0.918699
WP_010289199.1	LEUM_RS02250	LEUM_0461	Flp pilus assembly complex ATPase component TadA	310.699	322.17	293.573	26.4027	3.41516	25.8849	18.5676	308.814	0.0601255	-4.05588
WP_010289224.1	LEUM_RS06720	LEUM_1377	aminotransferase class I/II-fold pyridoxal phosphate-dependent enzyme	207.696	184.752	203.394	161.463	188.688	146.384	165.511	198.614	0.833332	-0.263037
WP_010289296.1	LEUM_RS03765	LEUM_0773	YjzD family protein	49.8132	52.4227	46.7346	32.4956	23.0523	29.4553	28.3344	49.6568	0.570604	-0.809437
WP_010289308.1	LEUM_RS09510	LEUM_1953	Cof-type HAD-IIB family hydrolase	265.108	231.576	256.053	166.54	107.578	140.136	138.084	250.912	0.55033	-0.861632
WP_010289404.1	LEUM_RS05435	LEUM_1115	hypothetical protein	91.1835	106.881	100.71	628.588	804.27	767.622	733.493	99.5915	7.36502	2.88069
WP_010289419.1	LEUM_RS00095	LEUM_0018	pyridoxal phosphate-dependent aminotransferase	323.364	379.683	272.509	2234.08	2662.97	2423.37	2440.14	325.185	7.50384	2.90763
WP_010289422.1	LEUM_RS00090	LEUM_0017	carbon-nitrogen family hydrolase	168.014	187.297	172.457	883.475	1061.26	964.883	969.873	175.923	5.51307	2.46285
WP_010289446.1	LEUM_RS06360	LEUM_1302	GatB/YqeY domain-containing protein	260.042	317.081	276.458	264.027	273.213	285.627	274.289	284.527	0.964017	-0.0528694
WP_010289461.1	LEUM_RS02610	LEUM_0534	hypothetical protein	236.402	231.067	219.85	289.414	336.393	337.397	321.068	229.106	1.40139	0.486862
WP_010289471.1	LEUM_RS00255	LEUM_0050	GntR family transcriptional regulator	231.336	236.156	263.952	139.122	82.8176	102.647	108.196	243.815	0.443761	-1.17214
WP_010289660.1	LEUM_RS09905	LEUM_2035	SUF system NifU family Fe-S cluster assembly protein	223.737	263.131	211.293	436.66	408.965	425.763	423.796	232.721	1.82105	0.864771
WP_010289718.1	LEUM_RS10700	LEUM_1023	hypothetical protein	87.8063	116.042	91.4946	35.5421	6.83032	24.0998	22.1574	98.4478	0.225068	-2.15157
WP_010289906.1	LEUM_RS08425	LEUM_1729	membrane protein insertase YidC	501.509	344.565	424.561	2071.6	2619.43	2398.37	2363.13	423.545	5.57941	2.48011
WP_010289909.1	LEUM_RS08430	LEUM_1730	acylphosphatase	1099.27	1019.95	962.339	2347.81	2826.04	2497.45	2557.1	1027.19	2.48942	1.31581
WP_010289971.1	LEUM_RS08225	LEUM_1688	peptidase	349.537	427.016	342.94	800.205	1029.67	868.484	899.453	373.164	2.41034	1.26924
WP_010289985.1	LEUM_RS03385	LEUM_0694	DUF1831 domain-containing protein	77.6748	85.5049	87.5452	34.5266	18.7834	28.5627	27.2909	83.575	0.326544	-1.61465
WP_010290041.1	LEUM_RS00690	LEUM_0145	(S)-acetoin forming diacetyl reductase	512.485	401.059	449.574	122.874	52.935	113.358	96.3891	454.373	0.212137	-2.23693
WP_010290133.1	LEUM_RS06990	LEUM_1431	glycosyltransferase family 2 protein	179.834	147.089	180.356	76.1617	64.0342	73.1919	71.1293	169.093	0.420652	-1.2493
WP_010290182.1	LEUM_RS07785	LEUM_1591	pantetheine-phosphate adenylyltransferase	259.198	285.525	260.661	502.667	670.225	628.379	600.424	268.461	2.23654	1.16127
WP_010290205.1	LEUM_RS09675	LEUM_1988	Zn finger protein	200.941	228.013	188.255	119.828	36.713	102.647	86.3959	205.737	0.419935	-1.25176
WP_010290250.1	LEUM_RS00065	LEUM_0012	accessory Sec system protein Asp1	179.834	180.68	166.533	198.02	181.003	173.161	184.062	175.682	1.0477	0.0672189
WP_010290287.1	LEUM_RS01590	LEUM_0329	autorepressor SdpR family transcription factor	87.8063	77.3616	102.685	21.3253	1.70758	12.4962	11.843	89.2842	0.132644	-2.91437
WP_010290289.1	LEUM_RS01595	LEUM_0330	SdpI family protein	211.917	180.68	211.293	233.562	203.202	202.617	213.127	201.297	1.05877	0.0823889
WP_010290312.1	LEUM_RS08040	LEUM_1643	phage head closure protein	245.689	193.913	240.256	53.8209	12.8068	48.1995	38.2758	226.619	0.168899	-2.56577
WP_010290465.1	LEUM_RS02275	LEUM_0466	prepilin-type N-terminal cleavage/methylation domain-containing protein	198.409	207.655	202.078	84.2856	23.0523	69.6215	58.9865	202.714	0.290984	-1.78099
WP_010290557.1	LEUM_RS10660	LEUM_0106	hypothetical protein	125.799	167.956	161.267	52.8054	14.5144	55.3402	40.8867	151.674	0.269569	-1.89127
WP_010290567.1	LEUM_RS09875	LEUM_2029	3-isopropylmalate dehydratase small subunit	221.204	258.042	236.306	92.4095	21.3447	58.018	57.2574	238.517	0.240055	-2.05856
WP_010290697.1	LEUM_RS03095	LEUM_0634	phosphatase PAP2 family protein	65.8547	51.9137	58.5829	17.2633	1.70758	8.92584	9.29891	58.7838	0.158188	-2.66028
WP_010290736.1	LEUM_RS07690	LEUM_1571	nucleoside-diphosphate kinase	501.509	536.951	459.448	209.191	192.103	207.079	202.791	499.302	0.406149	-1.29992
WP_010290833.1	LEUM_RS10430	LEUM	DUF1146 domain-containing protein	195.876	201.547	165.217	683.424	967.344	632.842	761.203	187.547	4.05874	2.02103
WP_010290835.1	LEUM_RS01250	LEUM_0259	VanZ family protein	168.014	179.153	161.267	340.189	378.229	363.282	360.566	169.478	2.12751	1.08917
WP_010290837.1	LEUM_RS01240	LEUM_0257	phosphatase PAP2 family protein	95.405	99.7558	108.609	93.425	87.9403	94.6139	91.9931	101.256	0.908516	-0.138417
WP_010290839.1	LEUM_RS01235	LEUM_0256	class 1b ribonucleoside-diphosphate reductase subunit beta	307.322	251.425	300.155	1419.65	1719.53	1462.95	1534.04	286.301	5.35815	2.42174
WP_010290864.1	LEUM_RS01645	LEUM_0340	universal stress protein	883.973	591.409	776.058	1340.45	1494.13	1338.88	1391.15	750.48	1.85368	0.890393
WP_010290893.1	LEUM_RS06270	LEUM_1284	universal stress protein	3578.11	2832.35	2419.01	1135.32	1628.18	1245.15	1336.22	2943.16	0.454008	-1.13921
WP_010290990.1	LEUM_RS05920	LEUM_1212	YlbF family regulator	244	265.167	238.939	1418.64	1483.89	1426.35	1442.96	249.369	5.78644	2.53268
WP_010291045.1	LEUM_RS01545	LEUM_0319	acetyl-CoA carboxylase carboxyl transferase subunit alpha	576.651	614.821	599.651	468.14	198.079	318.652	328.291	597.041	0.549863	-0.862857
WP_010291057.1	LEUM_RS06535	LEUM_1340	hypothetical protein	108.914	107.39	97.4187	28.4337	7.68411	26.7775	20.9651	104.574	0.200481	-2.31846
WP_010291083.1	LEUM_RS08380	LEUM_1720	hypothetical protein	102.159	117.569	100.71	58.8984	23.0523	34.8108	38.9205	106.813	0.36438	-1.45648
WP_010291094.1	LEUM_RS00535	LEUM_0114	thioredoxin	231.336	290.615	251.446	242.702	165.635	174.054	194.13	257.799	0.75303	-0.40922
WP_010291116.1	LEUM_RS01200	LEUM_0249	ribosome-associated translation inhibitor RaiA	3604.28	2630.29	2653.34	1811.63	2253.15	1700.37	1921.72	2962.64	0.648651	-0.624486
WP_010291175.1	LEUM_RS05020	LEUM_1029	hypothetical protein	113.135	128.766	113.875	43.666	19.6372	38.3811	33.8948	118.592	0.28581	-1.80687
WP_010291209.1	LEUM_RS08350	LEUM_1714	hypothetical protein	108.914	82.9601	83.5958	170.602	210.032	211.542	197.392	91.8232	2.1497	1.10414
WP_010291225.1	LEUM_RS01935	LEUM_0398	aminoacyl-tRNA hydrolase	216.983	206.637	192.863	313.786	338.101	347.215	333.034	205.494	1.62065	0.696572
WP_010291464.1	LEUM_RS05970	LEUM_1222	hypothetical protein	112.291	125.204	120.457	64.9913	56.3501	50.8773	57.4062	119.317	0.481123	-1.05552
WP_010291477.1	LEUM_RS00490	LEUM_0104	FAD-dependent oxidoreductase	2309.98	2640.98	2272.22	257.934	212.594	224.039	231.522	2407.73	0.0961579	-3.37845
WP_010291478.1	LEUM_RS00485	LEUM_0103	GtrA family protein	146.907	175.59	117.166	17.2633	6.83032	11.6036	11.8991	146.554	0.0811922	-3.62251
WP_010291479.1	LEUM_RS00480	LEUM_0102	glycosyltransferase family 2 protein	292.969	330.314	301.471	101.549	27.3213	60.6957	63.1886	308.251	0.204991	-2.28637
WP_010291654.1	LEUM_RS02330	LEUM_0477	hypothetical protein	865.399	1038.27	997.225	1296.78	1411.31	1360.3	1356.13	966.966	1.40246	0.487959
WP_010291656.1	LEUM_RS02335	LEUM_0478	hypothetical protein	718.492	677.423	676.665	1138.36	1311.42	1135.37	1195.05	690.86	1.7298	0.790606
WP_010291746.1	LEUM_RS08215	LEUM_1686	hypothetical protein	164.637	187.805	173.116	42.6505	7.68411	35.7034	28.6793	175.186	0.163708	-2.6108
WP_010291755.1	LEUM_RS08210	LEUM_1685	hypothetical protein	98.7821	117.06	90.1781	59.9138	32.444	66.9438	53.1006	102.007	0.520559	-0.941867
WP_010291776.1	LEUM_RS02885	LEUM_0591	phosphate ABC transporter permease PstA	200.941	201.038	215.901	154.354	166.489	164.235	161.693	205.96	0.785069	-0.349109
WP_010292015.1	LEUM_RS01400	LEUM_0290	ROK family protein	3715.73	3213.05	3325.4	2749.94	4286.02	3334.69	3456.89	3418.06	1.01136	0.0162961
WP_010292026.1	LEUM_RS09215	LEUM_1892	TetR/AcrR family transcriptional regulator	111.446	115.024	148.761	54.8364	14.5144	32.133	33.828	125.077	0.270456	-1.88653
WP_010292058.1	LEUM_RS08110	LEUM_1658	hypothetical protein	160.415	204.092	187.597	61.9448	7.68411	33.0256	34.2182	184.035	0.185933	-2.42714
WP_010292068.1	LEUM_RS08140	LEUM_1666	hypothetical protein	244.845	350.163	259.344	110.688	17.0758	67.8364	65.2002	284.784	0.228946	-2.12692
WP_010292073.1	LEUM_RS08130	LEUM_1664	hypothetical protein	253.287	301.812	273.167	103.58	28.1751	72.2993	68.0181	276.089	0.246363	-2.02114
WP_010292076.1	LEUM_RS10730	LEUM_1663	hypothetical protein	201.786	253.461	156.66	74.1307	24.7599	48.1995	49.03	203.969	0.24038	-2.05661
WP_010292079.1	LEUM_RS08125	LEUM_1662	RinA family protein	214.45	239.21	183.647	66.0068	42.6895	69.6215	59.4393	212.436	0.279799	-1.83754
WP_010292081.1	LEUM_RS08120	LEUM_1661	hypothetical protein	381.62	386.808	417.321	258.95	238.207	263.312	253.49	395.249	0.641341	-0.640836
WP_010292117.1	LEUM_RS01030	LEUM_0214	50S ribosomal protein L15	1501.15	625.509	1195.35	2311.25	2913.13	3176.71	2800.36	1107.34	2.52892	1.33852
WP_010292271.1	LEUM_RS07630	LEUM_1559	Cof-type HAD-IIB family hydrolase	222.049	227.504	220.509	399.087	442.263	404.341	415.23	223.354	1.85907	0.894581
WP_010292272.1	LEUM_RS07635	LEUM_1560	hypothetical protein	412.014	343.038	397.574	1568.93	1833.09	1728.04	1710.02	384.209	4.45076	2.15405
WP_010292339.1	LEUM_RS02055	LEUM_0422	alanine racemase	150.284	131.82	151.394	74.1307	81.11	76.7622	77.3343	144.499	0.535188	-0.901882
WP_010292462.1	LEUM_RS05650	LEUM_1158	sulfur carrier protein ThiS	90.3392	108.917	85.5705	677.331	522.519	454.325	551.392	94.9422	5.80766	2.53796
WP_010292669.1	LEUM_RS09780	LEUM_2008	helix-turn-helix transcriptional regulator	330.962	327.26	362.687	387.917	346.639	330.256	354.937	340.303	1.043	0.0607432
WP_010292689.1	LEUM_RS08840	LEUM_1815	D-alanine--poly(phosphoribitol) ligase subunit DltC	222.049	272.801	276.458	1527.3	2218.15	1518.29	1754.58	257.103	6.82441	2.7707
WP_010292838.1	LEUM_RS00730	LEUM_0153	aspartate ammonia-lyase	146.062	144.035	144.153	209.191	279.189	263.312	250.564	144.75	1.73101	0.791613
WP_010292892.1	LEUM_RS05940	LEUM_1216	hypothetical protein	264.263	314.027	271.851	1278.5	1537.68	1300.49	1372.22	283.38	4.84234	2.2757
WP_010292976.1	LEUM_RS09250	LEUM_1899	ClbS/DfsB family four-helix bundle protein	123.267	113.498	156.002	357.452	369.691	350.785	359.31	130.922	2.74446	1.45652
WP_010292990.1	LEUM_RS08030	LEUM_1641	DUF806 family protein	200.097	173.046	228.407	30.4647	4.26895	23.2072	19.3136	200.517	0.0963192	-3.37603
WP_010293234.1	LEUM_RS09955	LEUM_2045	PadR family transcriptional regulator	303.945	263.131	331.75	379.793	473	442.722	431.838	299.609	1.44134	0.52741
WP_010293237.1	LEUM_RS09960	LEUM_2046	DUF4097 family beta strand repeat-containing protein	1358.47	1107.49	1495.51	6836.27	8981.01	7543.23	7786.84	1320.49	5.89694	2.55997
WP_010293329.1	LEUM_RS03300	LEUM_0677	DsbA family protein	44.7475	35.6271	40.8105	42.6505	35.8592	46.4144	41.6414	40.395	1.03085	0.0438399
WP_010293347.1	LEUM_RS01285	LEUM_0267	preprotein translocase subunit SecE	276.928	285.525	323.193	789.035	956.245	933.643	892.974	295.215	3.02482	1.59685
WP_010293382.1	LEUM_RS04145	LEUM_0850	AzlD domain-containing protein	131.709	167.447	172.457	37.5731	8.5379	24.9924	23.7011	157.205	0.150766	-2.72962
WP_010293490.1	LEUM_RS00360	LEUM_0071	hypothetical protein	497.288	435.159	560.816	629.603	853.79	787.259	756.884	497.754	1.5206	0.604639
WP_010293492.1	LEUM_RS00365	LEUM_0072	CPBP family intramembrane metalloprotease	675.433	487.582	600.31	1160.7	1339.6	1095.2	1198.5	587.775	2.03905	1.02789
WP_010293598.1	LEUM_RS07520	LEUM_1537	AraC family transcriptional regulator	47.2803	56.4943	49.3676	7.10842	4.26895	4.46292	5.2801	51.0474	0.103435	-3.2732
WP_010293836.1	LEUM_RS06335	LEUM_1297	SMC-Scp complex subunit ScpB	189.121	197.985	190.888	456.97	480.684	522.162	486.605	192.665	2.52566	1.33666
WP_010293839.1	LEUM_RS06340	LEUM_1298	segregation/condensation protein A	178.99	152.178	155.343	507.744	606.191	605.172	573.036	162.171	3.53354	1.82111
WP_010293841.1	LEUM_RS06345	LEUM_1299	hypothetical protein	157.883	133.856	148.103	297.538	312.487	284.734	298.253	146.614	2.03428	1.02452
WP_010293865.1	LEUM_RS07315	LEUM_1495	undecaprenyldiphospho-muramoylpentapeptide beta-N-acetylglucosaminyltransferase	396.817	410.729	417.979	156.385	117.823	139.243	137.817	408.508	0.337367	-1.56761
WP_010293912.1	LEUM_RS10025	LEUM_2059	xanthine phosphoribosyltransferase	244	328.787	261.977	365.576	396.158	420.407	394.047	278.255	1.41614	0.501962
WP_010293994.1	LEUM_RS08490	LEUM_1742	hypothetical protein	127.488	164.393	147.444	282.306	301.388	299.908	294.534	146.442	2.01127	1.0081
WP_010294269.1	LEUM_RS08160	LEUM_1672	phage replisome organizer N-terminal domain-containing protein	210.229	225.977	248.154	79.2081	21.3447	70.5141	57.0223	228.12	0.249966	-2.00019
WP_010294328.1	LEUM_RS02300	LEUM_0471	GRP family sugar transporter	332.651	339.984	358.738	90.3785	30.7364	74.9771	65.364	343.791	0.190127	-2.39496
WP_010294620.1	LEUM_RS08605	LEUM_1765	DUF956 family protein	265.108	263.131	280.408	156.385	138.314	156.202	150.3	269.549	0.5576	-0.842697
WP_010294717.1	LEUM_RS04110	LEUM_0843	NUDIX hydrolase	199.253	158.795	168.508	39.6041	24.7599	32.133	32.1657	175.519	0.183261	-2.44803
WP_010294919.1	LEUM_RS07180	LEUM_1468	hypothetical protein	91.1835	99.7558	88.8616	57.8829	52.0812	60.6957	56.8866	93.267	0.609933	-0.713278
WP_010295137.1	LEUM_RS03370	LEUM_0691	ribokinase	159.571	144.544	149.419	154.354	180.15	188.335	174.28	151.178	1.15281	0.205155
WP_010295278.1	LEUM_RS04420	LEUM_0907	6-carboxytetrahydropterin synthase	65.0105	100.774	77.6717	55.8519	29.8826	47.3069	44.3472	81.1519	0.546471	-0.871784
WP_010295482.1	LEUM_RS05315	LEUM_1089	MerR family transcriptional regulator	460.983	385.79	478.536	924.095	1122.73	996.124	1014.32	441.77	2.29603	1.19914
WP_010295526.1	LEUM_RS09840	LEUM_2022	GNAT family N-acetyltransferase	266.796	267.203	204.053	141.153	65.7418	108.003	104.966	246.017	0.42666	-1.22884
WP_010295542.1	LEUM_RS03630	LEUM_0746	DUF308 domain-containing protein	284.526	307.92	240.256	484.388	627.535	472.177	528.034	277.567	1.90236	0.927793
WP_010295592.1	LEUM_RS03715	LEUM_0763	YozE family protein	178.146	179.153	159.293	319.879	360.299	333.826	338.002	172.197	1.96288	0.972969
WP_010296022.1	LEUM_RS09535	LEUM_1958	ACT domain-containing protein	173.924	209.691	194.179	51.7899	23.9061	31.2404	35.6455	192.598	0.185077	-2.4338
WP_010692177.1	LEUM_RS07950	LEUM_1624	hypothetical protein	168.014	165.411	155.343	127.952	130.63	108.895	122.492	162.923	0.751842	-0.411499
WP_011666808.1	LEUM_RS10130	LEUM_A06		571.585	400.55	477.22	4443.78	5559.03	4611.98	4871.6	483.118	10.0836	3.33395
WP_011666812.1	LEUM_RS04930	LEUM_1010	transposase	269.329	291.124	254.737	1327.24	1568.41	1550.42	1482.02	271.73	5.45404	2.44732
WP_011666813.1	LEUM_RS10210	LEUM_A19		245.689	264.149	250.787	335.111	242.476	327.578	301.722	253.542	1.19003	0.250996
WP_011666815.1				434.81	418.363	450.891	5618.7	7216.23	5845.53	6226.82	434.688	14.3248	3.84044
WP_011679023.1	LEUM_RS00015	LEUM_0002	DNA polymerase III subunit beta	225.426	183.225	209.977	189.896	128.068	157.095	158.353	206.209	0.767925	-0.380962
WP_011679024.1	LEUM_RS00020	LEUM_0003	S4 domain-containing protein YaaA	284.526	254.479	305.421	217.315	210.032	243.675	223.674	281.475	0.794649	-0.33161
WP_011679025.1	LEUM_RS00025	LEUM_0004	DNA replication/repair protein RecF	424.679	333.367	394.941	902.77	935.754	955.065	931.196	384.329	2.42291	1.27674
WP_011679027.1	LEUM_RS00035	LEUM_0006	DNA gyrase subunit A	455.073	395.969	410.08	1327.24	1419	1369.22	1371.82	420.374	3.26334	1.70635
WP_011679028.1	LEUM_RS00055	LEUM_0010	glycosyltransferase	246.533	221.397	178.382	349.328	371.399	325.793	348.84	215.437	1.61922	0.695298
WP_011679029.1	LEUM_RS00060	LEUM_0011	glycosyltransferase	319.987	340.493	306.737	414.32	389.328	380.241	394.629	322.406	1.22402	0.291622
WP_011679030.1	LEUM_RS00070	LEUM_0013	accessory Sec system protein Asp2	294.658	309.446	271.851	926.126	1016.86	1054.14	999.044	291.985	3.42156	1.77465
WP_011679031.1	LEUM_RS00075	LEUM_0014	accessory Sec system protein Asp3	269.329	296.722	260.003	845.902	893.064	756.019	831.662	275.351	3.02037	1.59472
WP_011679032.1	LEUM_RS00080	LEUM_0015	PaaI family thioesterase	47.2803	44.7883	43.4435	28.4337	5.97653	11.6036	15.3379	45.1707	0.339555	-1.55828
WP_011679033.1	LEUM_RS00085	LEUM_0016	1%2C4-dihydroxy-2-naphthoyl-CoA synthase	200.097	206.637	215.901	1646.11	2080.69	1781.6	1836.13	207.545	8.8469	3.14517
WP_011679034.1	LEUM_RS00195	LEUM_0038	MFS transporter	140.997	122.659	127.039	68.0378	90.5017	72.2993	76.9463	130.232	0.590842	-0.759156
WP_011679035.1	LEUM_RS00200	LEUM_0039	TIGR01457 family HAD-type hydrolase	100.471	128.766	109.925	183.804	192.103	189.228	188.378	113.054	1.66626	0.736618
WP_011679036.1	LEUM_RS00205	LEUM_0040	hypothetical protein	77.6748	96.1931	71.7475	126.936	135.753	132.995	131.895	81.8718	1.61099	0.687946
WP_011679037.1	LEUM_RS00210	LEUM_0041	hypothetical protein	230.492	205.619	200.761	749.431	979.297	827.425	852.051	212.291	4.0136	2.0049
WP_011679038.1	LEUM_RS00220	LEUM_0043	LTA synthase family protein	241.467	280.436	240.914	1387.16	1632.45	1438.85	1486.15	254.272	5.84472	2.54713
WP_011679039.1	LEUM_RS00225	LEUM_0044	glycosyltransferase	191.654	250.916	181.014	346.282	430.31	302.586	359.726	207.862	1.7306	0.791275
WP_011679040.1	LEUM_RS00245	LEUM_0048	cadmium-translocating P-type ATPase	350.381	324.715	313.32	977.916	1118.46	1071.99	1056.12	329.472	3.20551	1.68055
WP_011679041.1	LEUM_RS00250	LEUM_0049	CopY/TcrY family copper transport repressor	92.0278	80.4154	85.5705	271.136	372.252	338.289	327.226	86.0045	3.80475	1.9278
WP_011679042.1	LEUM_RS00260	LEUM_0051	ABC transporter ATP-binding protein	178.146	165.92	169.824	99.5179	49.5198	72.2993	73.779	171.297	0.430709	-1.21522
WP_011679044.1	LEUM_RS00270	LEUM_0053	ATP-binding cassette domain-containing protein	211.073	246.336	236.964	137.091	82.8176	112.466	110.791	231.458	0.478668	-1.0629
WP_011679045.1	LEUM_RS00275	LEUM_0054	ABC transporter permease subunit	255.82	261.095	266.585	233.562	179.296	207.079	206.646	261.167	0.791241	-0.337811
WP_011679046.1	LEUM_RS00280	LEUM_0055	aldo/keto reductase	340.25	343.038	410.738	354.406	371.399	382.919	369.574	364.675	1.01343	0.0192523
WP_011679047.1	LEUM_RS00290	LEUM_0057	aminotransferase class III-fold pyridoxal phosphate-dependent enzyme	361.357	317.081	323.851	111.704	15.3682	76.7622	67.9447	334.096	0.203369	-2.29783
WP_011679048.1	LEUM_RS00295	LEUM_0058	acetylglutamate kinase	163.793	129.275	178.382	76.1617	13.6606	57.1254	48.9826	157.15	0.311693	-1.6818
WP_011679049.1	LEUM_RS00300	LEUM_0059	bifunctional glutamate N-acetyltransferase/amino-acid acetyltransferase ArgJ	191.654	190.35	211.293	87.3321	20.491	66.9438	58.2556	197.766	0.294568	-1.76333
WP_011679050.1	LEUM_RS00310	LEUM_0061	YbhB/YbcL family Raf kinase inhibitor-like protein	163.793	162.358	167.192	477.28	448.24	443.614	456.378	164.447	2.77522	1.4726
WP_011679051.1	LEUM_RS00315	LEUM_0062	hypothetical protein	59.1004	57.5122	58.5829	143.184	127.215	145.491	138.63	58.3985	2.37386	1.24724
WP_011679052.1	LEUM_RS00330	LEUM_0065	Trk-type K+ transport systems%2C membrane component	130.021	114.007	130.989	164.509	169.904	183.872	172.762	125.005	1.38204	0.466795
WP_011679053.1	LEUM_RS00335	LEUM_0066	MFS transporter	129.177	134.365	169.166	64.9913	61.4729	61.5883	62.6841	144.236	0.434595	-1.20226
WP_011679054.1	LEUM_RS00355	LEUM_0070	hypothetical protein	602.824	416.328	560.816	667.176	734.259	620.346	673.927	526.656	1.27963	0.355732
WP_011679055.1	LEUM_RS00370	LEUM_0073	ABC transporter ATP-binding protein	315.765	236.665	282.383	90.3785	58.9115	92.8287	80.7062	278.271	0.290028	-1.78574
WP_011679056.1	LEUM_RS00375	LEUM_0074	ABC transporter permease	471.959	416.837	460.106	302.616	180.15	237.427	240.064	449.634	0.533911	-0.90533
WP_011679057.1	LEUM_RS00380	LEUM_0075	ABC transporter permease	221.204	191.368	184.964	225.439	176.734	215.113	205.762	199.179	1.03305	0.0469118
WP_011679058.1	LEUM_RS00385	LEUM_0076	L-2-hydroxyisocaproate dehydrogenase	221.204	165.92	204.053	57.8829	51.2274	40.1663	49.7588	197.059	0.252507	-1.9856
WP_011679059.1	LEUM_RS00390	LEUM_0077	ATP-binding cassette domain-containing protein	114.824	94.1572	117.824	205.129	212.594	196.368	204.697	108.935	1.87908	0.910023
WP_011679060.1	LEUM_RS00400	LEUM_0079	ABC transporter substrate-binding protein	184.9	177.117	185.622	130.998	77.6949	107.11	105.268	182.546	0.576662	-0.794201
WP_011679061.1	LEUM_RS10650	LEUM_0082	putative metal homeostasis protein	69.2319	91.1035	68.4564	49.759	42.6895	49.9847	47.4777	76.2639	0.622545	-0.68375
WP_011679062.1	LEUM_RS00415	LEUM_0083	bacteriocin secretion accessory protein	422.99	391.898	428.511	155.37	15.3682	106.217	92.3185	414.466	0.222741	-2.16656
WP_011679063.1	LEUM_RS00420	LEUM_0084	peptide cleavage/export ABC transporter	238.935	202.056	236.306	97.4869	9.39169	68.729	58.5359	225.766	0.259277	-1.94743
WP_011679065.1	LEUM_RS10410	LEUM_0088	class IIb bacteriocin%2C lactobin A/cerein 7B family	132.554	157.268	121.115	97.4869	104.162	106.217	102.622	136.979	0.749183	-0.416611
WP_011679066.1	LEUM_RS10655	LEUM_0091	hypothetical protein	101.315	172.537	132.305	112.719	66.5956	79.44	86.2516	135.386	0.637081	-0.650451
WP_011679067.1	LEUM_RS00435	LEUM_0092	hypothetical protein	84.4292	132.329	75.0387	36.5576	9.39169	18.7443	21.5645	97.2656	0.221707	-2.17327
WP_011679068.1	LEUM_RS00440	LEUM_0093	response regulator transcription factor	202.63	199.512	180.356	101.549	58.0577	66.0512	75.2193	194.166	0.387397	-1.36812
WP_011679069.1	LEUM_RS00445	LEUM_0094	GHKL domain-containing protein	113.135	101.283	113.875	45.697	12.8068	29.4553	29.3197	109.431	0.267929	-1.90008
WP_011679071.1	LEUM_RS00450	LEUM_0096	hydroxymethylpyrimidine/phosphomethylpyrimidine kinase	199.253	189.332	191.546	93.425	34.1516	50.8773	59.4846	193.377	0.307609	-1.70083
WP_011679072.1	LEUM_RS00455	LEUM_0097	ECF transporter S component	365.578	375.102	344.915	221.377	155.39	161.558	179.441	361.865	0.495879	-1.01194
WP_011679073.1	LEUM_RS00460	LEUM_0098	flavocytochrome c	310.699	343.547	360.712	232.547	127.215	201.724	187.162	338.319	0.553211	-0.8541
WP_011679074.1	LEUM_RS00465	LEUM_0099	XRE family transcriptional regulator	232.18	258.551	231.04	54.8364	17.9296	41.9514	38.2391	240.59	0.158939	-2.65346
WP_011679075.1	LEUM_RS00470	LEUM_0100	hypothetical protein	349.537	276.873	287.648	82.2546	11.0993	46.4144	46.5894	304.686	0.15291	-2.70925
WP_011679076.1	LEUM_RS00475	LEUM_0101	glycosyltransferase family 39 protein	211.917	228.013	198.129	83.2701	23.9061	62.4809	56.5524	212.686	0.265896	-1.91107
WP_011679077.1	LEUM_RS00495	LEUM_0105	DUF1440 domain-containing protein	437.343	376.12	414.688	114.75	46.1046	85.6881	82.181	409.384	0.200743	-2.31658
WP_011679078.1	LEUM_RS00500	LEUM_0107	glutathione S-transferase C-terminal domain-containing protein	109.758	128.257	117.166	74.1307	10.2455	35.7034	40.0265	118.394	0.33808	-1.56456
WP_011679079.1	LEUM_RS00505	LEUM_0108	MmgE/PrpD family protein	220.36	284.507	259.344	90.3785	17.9296	62.4809	56.9297	254.737	0.223484	-2.16176
WP_011679080.1	LEUM_RS00510	LEUM_0109	GNAT family N-acetyltransferase	376.554	350.672	329.775	118.812	23.9061	44.6292	62.4492	352.334	0.177244	-2.49619
WP_011679081.1	LEUM_RS00520	LEUM_0111	ATP-binding cassette domain-containing protein	298.035	321.152	315.952	118.812	18.7834	80.3326	72.6427	311.713	0.233043	-2.10133
WP_011679082.1	LEUM_RS00525	LEUM_0112	transporter substrate-binding domain-containing protein	135.087	167.956	144.812	87.3321	29.0289	84.7955	67.0521	149.285	0.449156	-1.15471
WP_011679083.1	LEUM_RS00530	LEUM_0113	amidohydrolase	249.066	318.099	254.737	139.122	50.3736	98.1842	95.8933	273.967	0.350017	-1.5145
WP_011679084.1	LEUM_RS00540	LEUM_0115	cyclase family protein	433.966	400.041	358.738	74.1307	3.41516	52.6625	43.4028	397.582	0.109167	-3.19539
WP_011679085.1	LEUM_RS00545	LEUM_0116	APC family permease	152.817	179.153	169.824	78.1927	18.7834	52.6625	49.8795	167.265	0.298207	-1.74562
WP_011679086.1	LEUM_RS00550	LEUM_0117	acetoin reductase	233.024	310.464	259.344	139.122	42.6895	99.0768	93.6294	267.611	0.349871	-1.5151
WP_011679087.1	LEUM_RS00575	LEUM_0122	cysteine ABC transporter substrate-binding protein	337.717	394.442	296.205	237.624	122.946	172.269	177.613	342.788	0.518142	-0.948581
WP_011679089.1	LEUM_RS00585	LEUM_0124	CrcB family protein	183.211	158.795	179.698	57.8829	46.1046	58.9105	54.2994	173.901	0.312242	-1.67926
WP_011679090.1	LEUM_RS00590	LEUM_0125	CrcB family protein	284.526	237.683	310.687	381.824	389.328	339.182	370.111	277.632	1.3331	0.414785
WP_011679091.1	LEUM_RS00595	LEUM_0126	DegV family protein	328.429	336.93	292.256	610.309	549.841	508.773	556.307	319.205	1.74279	0.801398
WP_011679092.1	LEUM_RS00605	LEUM_0128	sugar porter family MFS transporter	177.301	202.565	178.382	4713.9	6540.03	4895.82	5383.25	186.083	28.9294	4.85446
WP_011679093.1	LEUM_RS00610	LEUM_0129	ROK family protein	289.592	234.63	246.838	535.163	633.512	535.55	568.075	257.02	2.21024	1.1442
WP_011679094.1	LEUM_RS00615	LEUM_0130	xylose isomerase	453.385	402.586	446.941	23386.7	27774.6	27470.2	26210.5	434.304	60.3506	5.9153
WP_011679095.1	LEUM_RS00620	LEUM_0131	xylulokinase	361.357	402.077	406.131	7176.46	8608.76	7797.61	7860.95	389.855	20.1638	4.33369
WP_011679097.1	LEUM_RS00640	LEUM_0135	uroporphyrinogen decarboxylase family protein	294.658	316.063	277.775	157.401	31.5902	101.755	96.9152	296.165	0.327234	-1.61161
WP_011679098.1	LEUM_RS00645	LEUM_0136	transporter substrate-binding domain-containing protein	270.173	289.597	258.028	101.549	32.444	77.6548	70.5492	272.599	0.258802	-1.95008
WP_011679099.1	LEUM_RS00650	LEUM_0137	amino acid ABC transporter permease	246.533	258.551	252.762	113.735	43.5433	74.9771	77.4184	252.615	0.306467	-1.70619
WP_011679100.1	LEUM_RS00655	LEUM_0138	amino acid ABC transporter permease	148.595	154.214	139.546	55.8519	17.0758	46.4144	39.7807	147.452	0.269788	-1.8901
WP_011679101.1	LEUM_RS00660	LEUM_0139	amino acid ABC transporter ATP-binding protein	211.073	251.934	246.838	127.952	38.4205	77.6548	81.3423	236.615	0.343775	-1.54046
WP_011679102.1	LEUM_RS00665	LEUM_0140	peptide chain release factor 3	245.689	276.873	277.775	194.974	146.852	192.798	178.208	266.779	0.667999	-0.582083
WP_011679103.1	LEUM_RS00670	LEUM_0141	hypothetical protein	275.239	209.182	273.825	150.292	56.3501	116.928	107.857	252.749	0.426736	-1.22858
WP_011679104.1	LEUM_RS00675	LEUM_0142	folate family ECF transporter S component	290.436	224.45	258.028	670.223	654.857	642.66	655.913	257.638	2.54587	1.34816
WP_011679105.1	LEUM_RS00680	LEUM_0143	bifunctional hydroxymethylpyrimidine kinase/phosphomethylpyrimidine kinase	172.235	193.913	142.179	234.578	241.622	216.898	231.033	169.442	1.36349	0.447303
WP_011679106.1	LEUM_RS00685	LEUM_0144	hypothetical protein	75.142	75.8347	68.4564	29.4492	21.3447	26.7775	25.8571	73.1444	0.353508	-1.50018
WP_011679107.1	LEUM_RS00695	LEUM_0146	bifunctional acetaldehyde-CoA/alcohol dehydrogenase	2971.91	2718.85	2413.75	109.673	77.6949	105.325	97.5642	2701.5	0.0361148	-4.79127
WP_011679108.1	LEUM_RS00700	LEUM_0147	23S rRNA (uracil(1939)-C(5))-methyltransferase RlmD	193.343	179.662	217.876	238.64	195.518	202.617	212.258	196.96	1.07767	0.107916
WP_011679109.1	LEUM_RS00705	LEUM_0148	DUF998 domain-containing protein	74.2977	92.6303	86.2287	59.9138	46.1046	61.5883	55.8689	84.3856	0.662067	-0.59495
WP_011679110.1	LEUM_RS00710	LEUM_0149	hypothetical protein	8264.77	9176.51	5581.83	19704.5	22856.8	20255.4	20938.9	7674.37	2.72842	1.44807
WP_011679111.1	LEUM_RS00715	LEUM_0150	ATP-dependent Clp protease ATP-binding subunit	10038.6	10514.1	7299.82	20979	24516.6	21763	22419.5	9284.17	2.41481	1.27191
WP_011679112.1	LEUM_RS00720	LEUM_0151	nucleoid-associated protein	414.547	340.493	323.193	288.399	326.148	276.701	297.083	359.411	0.826582	-0.274771
WP_011679113.1	LEUM_RS00725	LEUM_0152	DUF1810 family protein	379.931	268.73	288.965	511.806	517.397	450.755	493.319	312.542	1.57841	0.658472
WP_011679115.1	LEUM_RS00745	LEUM_0156	deoxyuridine 5'-triphosphate nucleotidohydrolase	161.26	177.117	170.483	347.297	418.357	393.63	386.428	169.62	2.2782	1.18789
WP_011679116.1	LEUM_RS00755	LEUM_0158	hypothetical protein	222.893	299.267	233.015	1132.27	1297.76	1161.25	1197.09	251.725	4.75556	2.24962
WP_011679117.1	LEUM_RS00760	LEUM_0159	ABC transporter permease	135.931	117.569	141.52	43.666	11.0993	42.844	32.5364	131.674	0.247099	-2.01684
WP_011679118.1	LEUM_RS00765	LEUM_0160	TetR/AcrR family transcriptional regulator	138.464	151.161	128.356	238.64	216.009	205.294	219.981	139.327	1.57889	0.658907
WP_011679119.1	LEUM_RS00770	LEUM_0161	glutamate--tRNA ligase	161.26	160.831	164.559	276.213	277.482	273.131	275.608	162.216	1.69902	0.764701
WP_011679120.1	LEUM_RS00775	LEUM_0162	cysteine--tRNA ligase	85.2735	101.792	86.2287	367.607	465.315	414.159	415.694	91.0979	4.56315	2.19003
WP_011679121.1	LEUM_RS00875	LEUM_0182	serine--tRNA ligase	244	269.748	242.888	426.505	495.198	420.407	447.37	252.212	1.77379	0.826831
WP_011679122.1	LEUM_RS00880	LEUM_0183	preprotein translocase subunit SecA	391.751	375.611	379.801	1578.07	2118.25	1758.39	1818.24	382.388	4.75496	2.24943
WP_011679123.1	LEUM_RS00885	LEUM_0184	peptide chain release factor 2	114.824	121.641	110.583	294.492	274.92	274.023	281.145	115.683	2.43031	1.28114
WP_011679124.1	LEUM_RS00890	LEUM_0185	ATP-dependent Clp protease ATP-binding subunit	214.45	221.906	215.901	801.221	957.952	847.955	869.043	217.419	3.99709	1.99895
WP_011679125.1	LEUM_RS10420	LEUM_0186	prepilin peptidase	76.8305	61.075	83.5958	33.5111	2.56137	28.5627	21.5451	73.8338	0.291805	-1.77692
WP_011679126.1	LEUM_RS00900	LEUM_0188	30S ribosomal protein S7	834.16	493.689	753.02	1720.24	2011.53	1969.04	1900.27	693.623	2.73963	1.45398
WP_011679127.1	LEUM_RS00905	LEUM_0189	elongation factor G	574.118	331.841	464.713	1231.79	1385.7	1451.34	1356.28	456.891	2.96849	1.56973
WP_011679128.1	LEUM_RS00910	LEUM_0190	MFS transporter	89.4949	92.6303	102.685	70.0687	54.6425	47.3069	57.3394	94.9366	0.603976	-0.727437
WP_011679129.1	LEUM_RS00915	LEUM_0191	ABC transporter ATP-binding protein	163.793	141.49	184.964	136.076	165.635	174.946	158.886	163.416	0.97228	-0.040556
WP_011679131.1	LEUM_RS00925	LEUM_0193	ABC transporter permease	219.516	213.762	211.951	818.484	1032.23	881.873	910.863	215.077	4.23506	2.08238
WP_011679132.1	LEUM_RS00930	LEUM_0194	ABC transporter substrate-binding protein	353.758	378.665	355.447	1522.22	1865.53	1597.73	1661.82	362.623	4.58279	2.19623
WP_011679133.1	LEUM_RS00940	LEUM_0196	50S ribosomal protein L3	231.336	135.383	177.065	74.1307	93.9169	116.928	94.992	181.261	0.524061	-0.932192
WP_011679134.1	LEUM_RS00945	LEUM_0197	50S ribosomal protein L4	582.561	229.031	373.877	374.715	408.111	439.151	407.326	395.156	1.0308	0.0437602
WP_011679135.1	LEUM_RS00995	LEUM_0207	50S ribosomal protein L24	668.679	312.5	551.6	888.553	981.858	1031.83	967.413	510.927	1.89345	0.921016
WP_011679136.1	LEUM_RS01035	LEUM_0215	preprotein translocase subunit SecY	1554.34	620.929	1085.43	2042.15	2391.47	2660.79	2364.8	1086.9	2.17573	1.1215
WP_011679137.1	LEUM_RS01060	LEUM_0220	30S ribosomal protein S11	671.212	349.145	609.525	1700.94	1942.37	2047.59	1896.97	543.294	3.4916	1.80389
WP_011679138.1	LEUM_RS01065	LEUM_0221	DNA-directed RNA polymerase subunit alpha	1444.58	887.114	1232.87	3042.4	3573.11	3713.15	3442.89	1188.19	2.89759	1.53485
WP_011679139.1	LEUM_RS01075	LEUM_0223	polyprenyl synthetase family protein	54.879	60.566	72.4058	48.7435	46.1046	58.018	50.9554	62.6169	0.813764	-0.297318
WP_011679140.1	LEUM_RS01080	LEUM_0224	NAD(P)/FAD-dependent oxidoreductase	276.928	257.024	257.37	302.616	328.709	284.734	305.353	263.774	1.15763	0.211177
WP_011679141.1	LEUM_RS01090	LEUM_0226	energy-coupling factor transporter ATPase	379.087	389.353	347.548	896.677	1127	1051.46	1025.05	371.996	2.75554	1.46233
WP_011679142.1	LEUM_RS01095	LEUM_0227	energy-coupling factor transporter transmembrane protein EcfT	236.402	270.257	231.04	307.693	302.242	278.486	296.14	245.9	1.20431	0.268212
WP_011679143.1	LEUM_RS01105	LEUM_0229	pyridoxamine 5'-phosphate oxidase family protein	935.475	956.332	945.225	1967	2196.8	2245.74	2136.51	945.677	2.25924	1.17584
WP_011679144.1	LEUM_RS01120	LEUM_0232	LysR family transcriptional regulator	144.374	118.587	109.267	85.3011	90.5017	83.0103	86.271	124.076	0.695308	-0.524276
WP_011679147.1	LEUM_RS01150	LEUM_0238	hypothetical protein	215.294	194.931	225.116	97.4869	66.5956	103.54	89.2074	211.78	0.421226	-1.24733
WP_011679148.1	LEUM_RS01160	LEUM_0240	phosphopyruvate hydratase	3285.14	1412.87	2846.21	2497.09	3218.79	3317.73	3011.2	2514.74	1.19742	0.259932
WP_011679149.1	LEUM_RS01165	LEUM_0241	DNA-3-methyladenine glycosylase I	279.461	284.507	286.332	108.657	75.1335	114.251	99.3472	283.433	0.350513	-1.51246
WP_011679150.1	LEUM_RS01170	LEUM_0242	HD domain-containing protein	227.959	193.404	197.47	132.014	128.922	132.102	131.013	206.278	0.635128	-0.654881
WP_011679151.1	LEUM_RS01175	LEUM_0243	RNA degradosome polyphosphate kinase	412.014	439.231	425.878	531.101	537.034	589.105	552.413	425.708	1.29764	0.375885
WP_011679152.1	LEUM_RS01180	LEUM_0244	exopolyphosphatase	1260.53	1129.38	1196.01	1883.73	2253.15	2224.32	2120.4	1195.31	1.77394	0.826957
WP_011679153.1	LEUM_RS01185	LEUM_0246	YigZ family protein	144.374	130.802	149.419	43.666	10.2455	35.7034	29.8716	141.532	0.211059	-2.24428
WP_011679154.1	LEUM_RS01190	LEUM_0247	DEAD/DEAH box helicase family protein	268.485	306.902	306.079	216.299	94.7707	166.913	159.328	293.822	0.54226	-0.882945
WP_011679156.1	LEUM_RS01205	LEUM_0250	ABC transporter permease	376.554	348.127	356.105	288.399	273.213	269.56	277.057	360.262	0.769044	-0.378862
WP_011679157.1	LEUM_RS01215	LEUM_0252	hemolysin family protein	167.17	137.928	162.584	126.936	122.092	116.036	121.688	155.894	0.780583	-0.357376
WP_011679158.1	LEUM_RS01225	LEUM_0254	class 1b ribonucleoside-diphosphate reductase subunit alpha	367.267	367.468	321.877	489.466	561.794	562.328	537.862	352.204	1.52713	0.610827
WP_011679159.1	LEUM_RS01245	LEUM_0258	2-dehydropantoate 2-reductase	189.966	188.314	169.166	87.3321	54.6425	71.4067	71.1271	182.482	0.389776	-1.35928
WP_011679160.1	LEUM_RS01265	LEUM_0262	rod shape-determining protein RodA	209.384	218.852	230.382	290.43	272.359	284.734	282.508	219.539	1.28682	0.36381
WP_011679161.1	LEUM_RS01270	LEUM_0263	DUF2785 domain-containing protein	199.253	206.128	231.698	351.359	408.111	373.1	377.524	212.36	1.77775	0.830056
WP_011679162.1	LEUM_RS01275	LEUM_0264	D-alanine--D-alanine ligase	260.042	305.375	313.978	496.574	513.981	478.425	496.327	293.131	1.69319	0.759743
WP_011679163.1	LEUM_RS01280	LEUM_0265	TetR/AcrR family transcriptional regulator	179.834	149.634	219.192	423.459	542.156	356.141	440.585	182.887	2.40906	1.26847
WP_011679164.1	LEUM_RS01305	LEUM_0271	50S ribosomal protein L10	1300.21	887.114	1180.21	1971.06	2531.49	2096.68	2199.74	1122.51	1.95966	0.970604
WP_011679165.1	LEUM_RS01315	LEUM_0273	methyltransferase	158.727	171.519	170.483	88.3475	57.2039	84.7955	76.7823	166.909	0.460024	-1.12022
WP_011679166.1	LEUM_RS01320	LEUM_0274	tRNA adenosine(34) deaminase TadA	209.384	252.952	243.547	186.85	180.15	149.062	172.02	235.294	0.731086	-0.451887
WP_011679167.1	LEUM_RS01325	LEUM_0275	HD domain-containing protein	218.672	187.297	187.597	183.804	221.132	191.906	198.947	197.855	1.00552	0.00794002
WP_011679168.1	LEUM_RS01330	LEUM_0276	DNA polymerase III subunit gamma/tau	436.499	361.36	397.574	353.39	352.615	386.489	364.165	398.477	0.91389	-0.129907
WP_011679170.1	LEUM_RS01340	LEUM_0278	YaaL family protein	318.298	341.002	327.801	803.252	953.683	843.492	866.809	329.033	2.63441	1.39748
WP_011679171.1	LEUM_RS01355	LEUM_0281	DNA polymerase III subunit delta	296.346	274.328	279.75	231.531	219.424	249.031	233.329	283.475	0.823103	-0.280856
WP_011679172.1	LEUM_RS01360	LEUM_0282	16S rRNA (cytidine(1402)-2'-O)-methyltransferase	231.336	243.282	235.648	281.29	290.289	290.09	287.223	236.755	1.21316	0.278775
WP_011679173.1	LEUM_RS01365	LEUM_0283	acyl-ACP thioesterase	487.156	538.478	533.828	1029.71	1153.47	1099.66	1094.28	519.821	2.10511	1.0739
WP_011679174.1	LEUM_RS01380	LEUM_0286	ferrous iron transport protein B	320.831	358.815	290.94	116.781	43.5433	84.7955	81.7067	323.529	0.252549	-1.98537
WP_011679175.1	LEUM_RS01385	LEUM_0287	LacI family DNA-binding transcriptional regulator	84.4292	80.9243	82.2793	37.5731	12.8068	26.7775	25.7192	82.5443	0.31158	-1.68232
WP_011679176.1	LEUM_RS01390	LEUM_0288	sucrose-specific PTS transporter subunit IIBC	668.679	498.779	618.74	136.076	33.2978	98.1842	89.1859	595.399	0.149792	-2.73897
WP_011679177.1	LEUM_RS01395	LEUM_0289	glycoside hydrolase family 32 protein	2668.81	1361.46	2132.68	280.275	293.704	267.775	280.585	2054.32	0.136583	-2.87215
WP_011679178.1	LEUM_RS01410	LEUM_0292	M15 family metallopeptidase	137.62	134.874	144.153	55.8519	31.5902	31.2404	39.5609	138.882	0.284852	-1.81172
WP_011679179.1	LEUM_RS01425	LEUM_0295	glutamate-5-semialdehyde dehydrogenase	293.813	259.569	311.345	309.724	316.756	311.512	312.664	288.242	1.08473	0.117331
WP_011679180.1	LEUM_RS01430	LEUM_0296	nucleoside hydrolase	148.595	126.222	152.052	62.9603	70.8645	91.0436	74.9561	142.29	0.526786	-0.924712
WP_011679181.1	LEUM_RS01435	LEUM_0297	NAD(P)/FAD-dependent oxidoreductase	103.848	102.81	129.672	180.757	189.541	162.45	177.583	112.11	1.58401	0.663579
WP_011679182.1	LEUM_RS01440	LEUM_0298	DNA/RNA non-specific endonuclease	107.225	109.426	124.406	79.2081	46.9584	75.8696	67.3454	113.686	0.592382	-0.7554
WP_011679183.1	LEUM_RS01445	LEUM_0299	HD domain-containing protein	173.924	131.82	167.192	53.8209	12.8068	38.3811	35.003	157.645	0.222036	-2.17113
WP_011679184.1	LEUM_RS01450	LEUM_0300	methionine--tRNA ligase	609.579	566.979	558.183	868.243	1006.62	941.676	938.846	578.247	1.62361	0.699203
WP_011679185.1	LEUM_RS01455	LEUM_0301	biotin--[acetyl-CoA-carboxylase] ligase	227.114	252.952	228.407	160.447	119.531	135.673	138.55	236.158	0.586684	-0.769343
WP_011679186.1	LEUM_RS01460	LEUM_0302	biotin transporter BioY	89.4949	96.702	69.1146	24.3717	2.56137	17.8517	14.9283	85.1038	0.175412	-2.51118
WP_011679187.1	LEUM_RS01470	LEUM_0304	dethiobiotin synthase	325.052	372.557	299.497	142.168	64.0342	114.251	106.818	332.369	0.321383	-1.63763
WP_011679188.1	LEUM_RS01480	LEUM_0306	metallophosphoesterase	174.768	157.268	197.47	97.4869	75.1335	91.9361	88.1855	176.502	0.499628	-1.00107
WP_011679190.1	LEUM_RS01490	LEUM_0308	MarR family transcriptional regulator	352.07	305.884	323.851	227.47	134.045	182.98	181.498	327.268	0.554585	-0.850519
WP_011679191.1	LEUM_RS01495	LEUM_0309	ketoacyl-ACP synthase III	271.862	263.64	283.699	208.175	91.3555	130.317	143.283	273.067	0.524716	-0.930391
WP_011679192.1	LEUM_RS01510	LEUM_0312	ACP S-malonyltransferase	197.564	193.913	225.116	213.253	128.068	224.039	188.453	205.531	0.916909	-0.12515
WP_011679193.1	LEUM_RS01515	LEUM_0313	beta-ketoacyl-ACP reductase	482.935	451.955	487.093	666.161	380.79	565.898	537.616	473.994	1.13423	0.181707
WP_011679194.1	LEUM_RS01520	LEUM_0314	beta-ketoacyl-ACP synthase II	437.343	389.862	416.662	742.322	403.843	568.576	571.58	414.622	1.37856	0.463158
WP_011679196.1	LEUM_RS01535	LEUM_0317	acetyl-CoA carboxylase biotin carboxylase subunit	623.932	636.197	639.804	571.72	267.236	423.085	420.68	633.311	0.664256	-0.590189
WP_011679197.1	LEUM_RS01540	LEUM_0318	acetyl-CoA carboxylase carboxyltransferase subunit beta	319.987	290.615	321.877	237.624	115.262	197.261	183.382	310.826	0.589984	-0.761252
WP_011679198.1	LEUM_RS01550	LEUM_0321	MepB family protein	351.225	344.565	325.168	107.642	25.6137	63.3735	65.543	340.319	0.192593	-2.37638
WP_011679199.1	LEUM_RS01555	LEUM_0322	valine--tRNA ligase	624.776	525.245	540.41	193.958	99.8934	174.054	155.969	563.477	0.276797	-1.8531
WP_011679200.1	LEUM_RS01560	LEUM_0323	ketoacyl-ACP synthase III	320.831	274.837	282.383	141.153	132.337	133.888	135.793	292.684	0.463957	-1.10794
WP_011679201.1	LEUM_RS01565	LEUM_0324	LysM peptidoglycan-binding domain-containing protein	133.398	119.096	128.356	67.0223	27.3213	45.5218	46.6218	126.95	0.367245	-1.44518
WP_011679202.1	LEUM_RS01575	LEUM_0326	LysM peptidoglycan-binding domain-containing protein	184.056	139.963	142.179	68.0378	61.4729	70.5141	66.6749	155.399	0.429056	-1.22076
WP_011679203.1	LEUM_RS01580	LEUM_0327	aminoacyltransferase	531.059	464.679	515.397	618.433	707.792	685.504	670.576	503.712	1.33127	0.412803
WP_011679204.1	LEUM_RS01585	LEUM_0328	penicillin-binding protein 2	352.07	307.411	370.586	580.86	706.938	633.735	640.511	343.355	1.86545	0.89952
WP_011679205.1	LEUM_RS01600	LEUM_0331	ATP-binding cassette domain-containing protein	289.592	270.257	339.649	138.107	119.531	168.698	142.112	299.833	0.473971	-1.07713
WP_011679206.1	LEUM_RS01605	LEUM_0332	LCP family protein	167.17	153.705	173.116	126.936	109.285	134.78	123.667	164.664	0.751029	-0.413059
WP_011679207.1	LEUM_RS01610	LEUM_0333	YbaN family protein	76.8305	64.6377	73.064	45.697	57.2039	43.7366	48.8792	71.5107	0.683522	-0.54894
WP_011679208.1	LEUM_RS01615	LEUM_0334	exopolyphosphatase	133.398	119.096	123.09	96.4715	107.578	124.962	109.67	125.195	0.875998	-0.191001
WP_011679209.1	LEUM_RS01620	LEUM_0335	hydroxymethylglutaryl-CoA reductase%2C degradative	196.72	221.397	208.66	245.748	260.406	262.42	256.191	208.926	1.22623	0.294232
WP_011679210.1	LEUM_RS01625	LEUM_0336	hypothetical protein	231.336	218.852	229.066	522.977	675.348	664.975	621.1	226.418	2.74316	1.45584
WP_011679212.1	LEUM_RS01640	LEUM_0339	Nramp family divalent metal transporter	672.9	497.252	614.133	1154.61	1311.42	1199.63	1221.89	594.762	2.05442	1.03873
WP_011679213.1	LEUM_RS01660	LEUM_0341	peptide ABC transporter substrate-binding protein	410.326	415.819	466.688	151.308	131.484	138.351	140.381	430.944	0.325751	-1.61816
WP_011679215.1	LEUM_RS01665	LEUM_0344	ribonucleoside hydrolase RihC	219.516	204.601	227.091	411.273	468.731	440.936	440.313	217.069	2.02845	1.02038
WP_011679216.1	LEUM_RS01670	LEUM_0345	16S rRNA (guanine(527)-N(7))-methyltransferase RsmG	220.36	245.827	220.509	364.561	375.667	384.704	374.977	228.898	1.63818	0.712095
WP_011679217.1	LEUM_RS01685	LEUM_0348	DUF951 domain-containing protein	234.713	252.952	225.116	389.948	399.574	425.763	405.095	237.594	1.70499	0.769762
WP_011679218.1	LEUM_RS01690	LEUM_0349	redox-regulated ATPase YchF	481.246	442.793	432.46	976.9	1076.63	1122.87	1058.8	452.167	2.34162	1.2275
WP_011679219.1	LEUM_RS01705	LEUM_0352	HAMP domain-containing histidine kinase	206.851	263.64	240.914	236.609	256.137	254.386	249.044	237.135	1.05022	0.0706917
WP_011679220.1	LEUM_RS01710	LEUM_0353	serine hydrolase	406.949	409.711	428.511	485.404	467.023	447.185	466.537	415.057	1.12403	0.168683
WP_011679221.1	LEUM_RS01720	LEUM_0355	glucose-6-phosphate isomerase	4073.71	3267	5223.09	263.012	212.594	264.205	246.603	4187.93	0.0588843	-4.08597
WP_011679222.1	LEUM_RS01725	LEUM_0356	GntR family transcriptional regulator	129.177	119.605	137.571	27.4182	19.6372	41.0589	29.3714	128.784	0.228067	-2.13247
WP_011679223.1	LEUM_RS01730	LEUM_0357	glycine betaine/L-proline ABC transporter ATP-binding protein	341.938	384.772	365.32	2683.94	2922.52	2920.53	2842.33	364.01	7.80839	2.96502
WP_011679225.1	LEUM_RS01745	LEUM_0360	ABC transporter permease	128.332	133.856	136.913	100.533	95.6245	135.673	110.61	133.034	0.831445	-0.266307
WP_011679226.1	LEUM_RS01750	LEUM_0361	ABC transporter ATP-binding protein	68.3876	77.3616	61.874	52.8054	64.888	66.9438	61.5457	69.2078	0.88929	-0.169274
WP_011679227.1	LEUM_RS01755	LEUM_0362	hypothetical protein	144.374	140.472	175.09	77.1772	46.1046	88.3658	70.5492	153.312	0.460167	-1.11977
WP_011679228.1	LEUM_RS01760	LEUM_0363	helix-turn-helix transcriptional regulator	81.052	81.9422	84.254	49.759	43.5433	41.9514	45.0846	82.4161	0.547036	-0.870292
WP_011679229.1	LEUM_RS01765	LEUM_0364	hypothetical protein	2279.59	1555.38	1840.42	640.774	720.599	687.29	682.887	1891.8	0.360973	-1.47004
WP_011679230.1	LEUM_RS01780	LEUM_0367	cysteine hydrolase	333.495	335.912	298.838	120.843	56.3501	111.573	96.2554	322.749	0.298237	-1.74547
WP_011679231.1	LEUM_RS01785	LEUM_0368	amino acid ABC transporter permease	88.6506	104.845	87.5452	35.5421	4.26895	24.0998	21.3036	93.6804	0.227407	-2.13665
WP_011679232.1	LEUM_RS01790	LEUM_0369	amino acid ABC transporter substrate-binding protein	251.599	283.999	283.041	87.3321	15.3682	56.2328	52.9777	272.879	0.194143	-2.36481
WP_011679233.1	LEUM_RS01795	LEUM_0370	amino acid ABC transporter permease	336.872	344.565	323.193	114.75	20.491	73.1919	69.4777	334.877	0.207473	-2.26901
WP_011679234.1	LEUM_RS01800	LEUM_0371	amino acid ABC transporter ATP-binding protein	334.339	370.012	307.395	98.5024	23.0523	76.7622	66.1057	337.249	0.196014	-2.35097
WP_011679235.1	LEUM_RS01805	LEUM_0372	PLP-dependent aminotransferase family protein	244	302.321	241.572	124.905	32.444	65.1586	74.1693	262.631	0.282409	-1.82414
WP_011679236.1	LEUM_RS01810	LEUM_0373	2-hydroxyacid dehydrogenase	166.325	177.117	177.723	58.8984	21.3447	61.5883	47.2771	173.722	0.272142	-1.87757
WP_011679237.1	LEUM_RS01815	LEUM_0374	amino acid ABC transporter ATP-binding protein	275.239	337.439	304.104	280.275	273.213	264.205	272.564	305.594	0.891916	-0.165021
WP_011679238.1	LEUM_RS01820	LEUM_0375	MFS transporter	294.658	330.314	279.75	157.401	133.191	164.235	151.609	301.574	0.502727	-0.992154
WP_011679239.1	LEUM_RS01825	LEUM_0376	tRNA guanosine(34) transglycosylase Tgt	318.298	315.045	346.889	429.552	410.673	389.167	409.797	326.744	1.25418	0.326748
WP_011679240.1	LEUM_RS01830	LEUM_0377	preprotein translocase subunit YajC	690.631	473.331	604.259	2332.58	2986.56	2660.79	2659.98	589.407	4.51297	2.17408
WP_011679241.1	LEUM_RS01835	LEUM_0378	alpha/beta hydrolase	65.0105	60.057	54.6334	32.4956	35.0054	50.8773	39.4594	59.9003	0.658752	-0.602193
WP_011679242.1	LEUM_RS01840	LEUM_0379	bifunctional lysylphosphatidylglycerol flippase/synthetase MprF	276.928	323.188	261.319	133.029	86.2328	111.573	110.278	287.145	0.384051	-1.38063
WP_011679243.1	LEUM_RS01850	LEUM_0381	NUDIX domain-containing protein	472.803	488.091	502.891	1279.52	1541.09	1412.07	1410.89	487.928	2.8916	1.53187
WP_011679244.1	LEUM_RS01855	LEUM_0382	histidine phosphatase family protein	450.007	420.908	405.472	803.252	1076.63	1067.53	982.47	425.463	2.30918	1.20738
WP_011679245.1	LEUM_RS01860	LEUM_0383	MFS transporter	433.122	311.991	366.637	279.259	295.411	310.619	295.097	370.583	0.796304	-0.32861
WP_011679246.1	LEUM_RS01865	LEUM_0384	sucrose phosphorylase	1398.99	657.065	1180.87	710.842	739.382	837.244	762.489	1078.98	0.706679	-0.500874
WP_011679247.1	LEUM_RS01870	LEUM_0385	ABC transporter ATP-binding protein/permease	269.329	217.325	250.129	198.02	199.787	222.253	206.687	245.594	0.841578	-0.248831
WP_011679248.1	LEUM_RS01875	LEUM_0386	ABC transporter ATP-binding protein/permease	314.076	351.181	344.257	414.32	430.31	432.903	425.844	336.505	1.26549	0.339699
WP_011679249.1	LEUM_RS01880	LEUM_0387	glycosyltransferase family 4 protein	168.858	164.902	207.344	103.58	58.0577	66.9438	76.1938	180.368	0.422435	-1.2432
WP_011679250.1	LEUM_RS01885	LEUM_0388	glycosyltransferase	271.862	297.74	238.939	201.067	179.296	182.98	187.781	269.514	0.696739	-0.52131
WP_011679251.1	LEUM_RS01890	LEUM_0389	flippase-like domain-containing protein	422.146	445.338	418.637	483.373	472.146	438.259	464.592	428.707	1.08371	0.115974
WP_011679252.1	LEUM_RS01895	LEUM_0390	YkuJ family protein	211.073	218.852	210.635	515.868	531.911	537.336	528.372	213.52	2.47458	1.30718
WP_011679255.1	LEUM_RS01910	LEUM_0393	excinuclease ABC subunit UvrA	677.966	549.166	579.904	1362.79	1548.77	1742.32	1551.29	602.345	2.57542	1.36481
WP_011679256.1	LEUM_RS01915	LEUM_0394	YvcK family protein	533.592	400.55	517.372	1090.64	1202.99	1298.71	1197.44	483.838	2.47489	1.30736
WP_011679257.1	LEUM_RS01920	LEUM_0395	DNA-binding protein WhiA	842.603	684.039	839.249	2493.03	3290.51	2559.04	2780.86	788.63	3.52618	1.81811
WP_011679258.1	LEUM_RS01930	LEUM_0397	cyclic di-AMP binding protein CbpA	133.398	128.766	126.381	73.1152	29.0289	51.7699	51.3046	129.515	0.396129	-1.33596
WP_011679259.1	LEUM_RS01940	LEUM_0399	transcription-repair coupling factor	290.436	291.633	295.547	372.684	413.234	421.3	402.406	292.539	1.37556	0.460024
WP_011679260.1	LEUM_RS01950	LEUM_0401	septum formation initiator family protein	129.177	130.293	111.242	241.686	250.16	240.998	244.281	123.57	1.97686	0.98321
WP_011679261.1	LEUM_RS01955	LEUM_0402	tRNA lysidine(34) synthetase TilS	278.616	282.981	262.636	744.353	877.696	847.062	823.037	274.744	2.99565	1.58287
WP_011679262.1	LEUM_RS01965	LEUM_0404	ATP-dependent zinc metalloprotease FtsH	546.257	469.259	497.625	1252.1	1406.19	1348.69	1335.66	504.38	2.64812	1.40497
WP_011679263.1	LEUM_RS01970	LEUM_0405	Hsp33 family molecular chaperone HslO	149.44	210.2	167.192	166.54	144.29	168.698	159.843	175.61	0.910215	-0.135721
WP_011679264.1	LEUM_RS01975	LEUM_0406	lysine--tRNA ligase	430.589	403.604	429.169	212.237	237.354	232.964	227.518	421.12	0.540269	-0.88825
WP_011679265.1	LEUM_RS01995	LEUM_0410	rRNA large subunit pseudouridine synthase E	472.803	362.378	441.017	135.06	57.2039	102.647	98.3037	425.399	0.231086	-2.1135
WP_011679266.1	LEUM_RS02005	LEUM_0412	ferrochelatase	50.6575	45.2973	49.3676	11.1704	8.5379	20.5294	13.4126	48.4408	0.276886	-1.85264
WP_011679267.1	LEUM_RS02015	LEUM_0414	NCS2 family permease	222.049	234.121	239.597	178.726	181.857	165.128	175.237	231.922	0.755586	-0.404333
WP_011679268.1	LEUM_RS02020	LEUM_0415	ABC transporter ATP-binding protein	178.146	219.361	194.179	46.7125	20.491	44.6292	37.2775	197.229	0.189007	-2.40349
WP_011679269.1	LEUM_RS02025	LEUM_0416	membrane protein	265.108	300.794	286.332	113.735	50.3736	99.0768	87.7284	284.078	0.308818	-1.69517
WP_011679270.1	LEUM_RS02030	LEUM_0417	LytTR family transcriptional regulator	125.799	138.946	136.255	33.5111	20.491	32.133	28.7117	133.666	0.214801	-2.21893
WP_011679271.1	LEUM_RS02035	LEUM_0418	DUF3021 family protein	272.706	266.185	277.117	103.58	55.4963	74.9771	78.0178	272.003	0.286827	-1.80175
WP_011679272.1	LEUM_RS02040	LEUM_0419	DNA topoisomerase III	199.253	212.235	198.787	114.75	61.4729	111.573	95.932	203.425	0.471584	-1.08441
WP_011679273.1	LEUM_RS02045	LEUM_0420	MFS transporter	215.294	190.35	211.951	80.2236	23.0523	86.5806	63.2855	205.865	0.307412	-1.70175
WP_011679274.1	LEUM_RS02050	LEUM_0421	TetR/AcrR family transcriptional regulator	239.779	281.454	261.319	69.0533	20.491	55.3402	48.2948	260.851	0.185144	-2.43328
WP_011679275.1	LEUM_RS02065	LEUM_0424	phosphatidylglycerophosphatase A	339.405	332.858	293.573	381.824	473	415.944	423.589	321.945	1.31572	0.39585
WP_011679277.1	LEUM_RS02075	LEUM_0426	GntR family transcriptional regulator	1232.67	947.171	1403.36	737.245	927.216	780.118	814.86	1194.4	0.682235	-0.551659
WP_011679278.1	LEUM_RS02085	LEUM_0428	methionine ABC transporter ATP-binding protein	253.287	249.389	237.623	136.076	68.3032	135.673	113.35	246.766	0.459343	-1.12236
WP_011679279.1	LEUM_RS02095	LEUM_0430	MetQ/NlpA family ABC transporter substrate-binding protein	287.059	362.887	294.889	146.23	71.7183	123.177	113.708	314.945	0.361042	-1.46976
WP_011679280.1	LEUM_RS02100	LEUM_0431	MetQ/NlpA family ABC transporter substrate-binding protein	184.056	168.465	182.989	58.8984	20.491	46.4144	41.9346	178.503	0.234923	-2.08974
WP_011679281.1	LEUM_RS02105	LEUM_0432	DUF1275 domain-containing protein	62.4776	65.6556	69.7728	21.3253	24.7599	14.2813	20.1222	65.9687	0.305026	-1.71299
WP_011679282.1	LEUM_RS02110	LEUM_0433	DUF2207 domain-containing protein	307.322	381.718	314.636	155.37	58.0577	110.68	108.036	334.559	0.322921	-1.63075
WP_011679283.1	LEUM_RS02115	LEUM_0434	calcium-translocating P-type ATPase%2C PMCA-type	203.474	158.795	189.571	117.797	103.309	116.928	112.678	183.947	0.612557	-0.707084
WP_011679284.1	LEUM_RS02120	LEUM_0435	hypothetical protein	277.772	226.486	310.687	213.253	225.4	224.931	221.195	271.648	0.814269	-0.296423
WP_011679286.1	LEUM_RS02130	LEUM_0437	BMP family protein	478.713	428.543	426.536	667.176	852.936	793.507	771.206	444.597	1.73462	0.794618
WP_011679287.1	LEUM_RS02135	LEUM_0438	ABC transporter substrate-binding protein/permease	96.2492	96.702	97.4187	67.0223	85.379	71.4067	74.6027	96.79	0.770768	-0.375631
WP_011679288.1	LEUM_RS02140	LEUM_0439	amino acid ABC transporter ATP-binding protein	341.938	296.722	352.155	300.585	333.832	312.404	315.607	330.272	0.955597	-0.0655256
WP_011679289.1	LEUM_RS02150	LEUM_0440	competence protein	196.72	196.458	186.939	88.3475	81.9638	98.1842	89.4985	193.372	0.462831	-1.11144
WP_011679290.1	LEUM_RS02155	LEUM_0442	oligoendopeptidase F	284.526	335.403	311.345	194.974	157.097	195.476	182.516	310.425	0.587955	-0.766223
WP_011679292.1	LEUM_RS02170	LEUM_0445	phosphoglycerate dehydrogenase	307.322	366.959	311.345	538.209	684.739	679.256	634.068	328.542	1.92995	0.948561
WP_011679293.1	LEUM_RS02175	LEUM_0446	winged helix-turn-helix transcriptional regulator	1021.59	1169.59	949.174	3511.56	4327.86	3601.58	3813.67	1046.78	3.64322	1.86521
WP_011679295.1	LEUM_RS02185	LEUM_0448	phenylalanine--tRNA ligase subunit beta	659.392	588.864	624.664	462.047	473.853	516.806	484.236	624.307	0.775637	-0.366546
WP_011679296.1	LEUM_RS02190	LEUM_0449	UDP-N-acetylglucosamine 1-carboxyvinyltransferase	1193.83	827.566	1167.71	1396.3	1590.61	1476.33	1487.75	1063.03	1.39953	0.484942
WP_011679297.1	LEUM_RS02200	LEUM_0451	23S rRNA (uracil(1939)-C(5))-methyltransferase RlmD	195.876	174.573	167.85	80.2236	81.9638	125.854	96.0139	179.433	0.535097	-0.902127
WP_011679298.1	LEUM_RS02205	LEUM_0452	UDP-N-acetylmuramoyl-tripeptide--D-alanyl-D-alanine ligase	260.042	282.472	250.787	265.043	304.803	322.223	297.356	264.434	1.1245	0.169286
WP_011679299.1	LEUM_RS02210	LEUM_0453	serine hydrolase	374.021	329.805	398.89	395.025	434.579	389.167	406.257	367.572	1.10524	0.144366
WP_011679300.1	LEUM_RS02215	LEUM_0454	DEAD/DEAH box helicase	494.755	429.052	533.828	1014.47	1219.21	1130.01	1121.23	485.878	2.30764	1.20642
WP_011679301.1	LEUM_RS02220	LEUM_0455	bifunctional folylpolyglutamate synthase/dihydrofolate synthase	160.415	148.616	153.369	56.8674	49.5198	56.2328	54.2067	154.133	0.351687	-1.50764
WP_011679302.1	LEUM_RS02225	LEUM_0456	MFS transporter	276.083	238.701	250.129	266.058	210.886	241.89	239.611	254.971	0.939759	-0.0896375
WP_011679304.1	LEUM_RS02235	LEUM_0458	thymidylate synthase	223.737	200.529	222.483	78.1927	58.9115	93.7213	76.9418	215.583	0.356901	-1.48641
WP_011679305.1	LEUM_RS02240	LEUM_0459	cytidine/deoxycytidylate deaminase family protein	307.322	233.103	307.395	52.8054	11.0993	39.2737	34.3928	282.607	0.121698	-3.03862
WP_011679306.1	LEUM_RS02255	LEUM_0462	type II secretion system F family protein	205.163	196.458	204.711	37.5731	8.5379	47.3069	31.1393	202.111	0.154071	-2.69834
WP_011679307.1	LEUM_RS02260	LEUM_0463	prepilin-type N-terminal cleavage/methylation domain-containing protein	130.021	154.723	153.369	47.728	6.83032	22.3146	25.6243	146.038	0.175464	-2.51076
WP_011679308.1	LEUM_RS02265	LEUM_0464	type II secretion system GspH family protein	303.945	305.884	279.75	83.2701	25.6137	70.5141	59.7993	296.526	0.201666	-2.30996
WP_011679310.1	LEUM_RS02280	LEUM_0467	hypothetical protein	181.523	201.547	178.382	71.0842	15.3682	55.3402	47.2642	187.151	0.252547	-1.98538
WP_011679311.1	LEUM_RS02285	LEUM_0468	class I SAM-dependent methyltransferase	275.239	297.231	274.484	167.556	111.846	176.732	152.045	282.318	0.538558	-0.892827
WP_011679312.1	LEUM_RS02290	LEUM_0469	acetate kinase	369.8	348.127	345.573	388.932	459.339	408.803	419.025	354.5	1.18202	0.24125
WP_011679313.1	LEUM_RS02295	LEUM_0470	endolytic transglycosylase MltG	676.278	634.671	633.221	233.562	234.792	207.972	225.442	648.057	0.347874	-1.52336
WP_011679314.1	LEUM_RS02305	LEUM_0472	transcription elongation factor GreA	127.488	126.222	142.179	349.328	507.151	473.962	443.48	131.963	3.36065	1.74874
WP_011679315.1	LEUM_RS02310	LEUM_0473	YfhO family protein	127.488	125.204	136.255	88.3475	80.2562	125.854	98.1527	129.649	0.757066	-0.401508
WP_011679316.1	LEUM_RS02315	LEUM_0474	SDR family oxidoreductase	106.381	101.792	112.558	59.9138	40.1281	52.6625	50.9015	106.91	0.476115	-1.07062
WP_011679317.1	LEUM_RS02320	LEUM_0475	AAA family ATPase	368.955	417.854	328.459	272.151	344.077	290.982	302.404	371.756	0.813446	-0.297882
WP_011679318.1	LEUM_RS02325	LEUM_0476	VWA-like domain-containing protein	586.783	482.492	548.967	578.829	688.155	660.512	642.498	539.414	1.1911	0.2523
WP_011679320.1	LEUM_RS02340	LEUM_0480	ABC transporter substrate-binding protein	204.319	225.977	249.471	98.5024	77.6949	95.5065	90.5679	226.589	0.399702	-1.32301
WP_011679321.1	LEUM_RS02345	LEUM_0481	branched-chain amino acid ABC transporter permease	231.336	221.906	223.141	190.912	161.366	206.187	186.155	225.461	0.825664	-0.276373
WP_011679322.1	LEUM_RS02350	LEUM_0482	branched-chain amino acid ABC transporter permease	236.402	233.612	202.736	112.719	86.2328	113.358	104.103	224.25	0.46423	-1.10709
WP_011679323.1	LEUM_RS02355	LEUM_0483	ABC transporter ATP-binding protein	227.959	238.701	236.306	162.478	157.097	182.98	167.518	234.322	0.714907	-0.484173
WP_011679324.1	LEUM_RS02360	LEUM_0484	ABC transporter ATP-binding protein	304.789	343.547	301.471	226.454	170.758	222.253	206.488	316.602	0.652201	-0.616611
WP_011679325.1	LEUM_RS02365	LEUM_0485	hydroxyethylthiazole kinase	111.446	134.874	103.343	33.5111	20.491	30.3479	28.1166	116.554	0.241232	-2.05151
WP_011679326.1	LEUM_RS02370	LEUM_0486	bifunctional hydroxymethylpyrimidine kinase/phosphomethylpyrimidine kinase	162.104	186.279	174.432	85.3011	63.1804	73.1919	73.8911	174.272	0.424	-1.23786
WP_011679327.1	LEUM_RS02375	LEUM_0487	thiamine phosphate synthase	326.741	382.227	286.332	197.005	90.5017	152.632	146.713	331.767	0.442217	-1.17717
WP_011679328.1	LEUM_RS02380	LEUM_0488	NAD-dependent succinate-semialdehyde dehydrogenase	696.541	636.197	722.083	2565.13	3545.79	3364.15	3158.35	684.94	4.61114	2.20512
WP_011679329.1	LEUM_RS02385	LEUM_0489	DUF1003 domain-containing protein	180.678	165.411	176.407	122.874	118.677	126.747	122.766	174.166	0.704881	-0.504548
WP_011679330.1	LEUM_RS02390	LEUM_0490	M3 family oligoendopeptidase	113.135	125.713	100.71	37.5731	30.7364	29.4553	32.5883	113.186	0.287918	-1.79627
WP_011679331.1	LEUM_RS02405	LEUM_0493	VIT family protein	367.267	331.841	348.864	71.0842	62.3267	66.9438	66.7849	349.324	0.191183	-2.38697
WP_011679332.1	LEUM_RS02415	LEUM_0495	YihY/virulence factor BrkB family protein	174.768	145.053	182.331	89.363	117.823	88.3658	98.5173	167.384	0.58857	-0.764714
WP_011679333.1	LEUM_RS02420	LEUM_0496	DUF1054 domain-containing protein	1041.86	771.071	950.49	853.011	1043.33	855.988	917.443	921.139	0.995988	-0.00580021
WP_011679334.1	LEUM_RS02425	LEUM_0497	sodium:proton antiporter	120.734	131.82	119.14	202.082	221.132	196.368	206.527	123.898	1.66691	0.73718
WP_011679336.1	LEUM_RS02440	LEUM_0500	TIM barrel protein	204.319	183.225	208.66	43.666	15.3682	45.5218	34.852	198.735	0.17537	-2.51153
WP_011679337.1	LEUM_RS02445	LEUM_0501	hypothetical protein	154.505	165.92	138.887	48.7435	18.7834	40.1663	35.8977	153.104	0.234466	-2.09255
WP_011679338.1	LEUM_RS02450	LEUM_0502	sugar kinase	254.132	346.6	275.8	130.998	60.6191	95.5065	95.7079	292.177	0.327568	-1.61014
WP_011679339.1	LEUM_RS02455	LEUM_0503	phosphoglycerate dehydrogenase	364.734	473.331	315.952	254.888	222.839	235.642	237.79	384.672	0.618161	-0.693944
WP_011679340.1	LEUM_RS02460	LEUM_0504	M1 family metallopeptidase	406.104	321.152	401.523	266.058	289.435	286.519	280.671	376.26	0.745949	-0.422851
WP_011679341.1	LEUM_RS02465	LEUM_0505	oleate hydratase	1893.75	1524.84	1751.56	1592.29	2167.77	1863.72	1874.59	1723.38	1.08774	0.121334
WP_011679342.1	LEUM_RS02470	LEUM_0506	Xaa-Pro dipeptidyl-peptidase	344.471	339.475	400.865	446.815	503.736	525.732	492.094	361.604	1.36087	0.444526
WP_011679343.1	LEUM_RS02480	LEUM_0508	PTS transporter subunit EIIC	10229.4	5564.44	9034.92	573.751	700.108	600.709	624.856	8276.27	0.0754997	-3.72738
WP_011679344.1	LEUM_RS02485	LEUM_0509	alpha%2Calpha-phosphotrehalase	12891.5	6355.87	11847.6	774.818	1039.06	883.658	899.179	10365	0.0867517	-3.52696
WP_011679345.1	LEUM_RS02490	LEUM_0510	trehalose operon repressor	118.201	114.007	156.66	367.607	425.187	394.522	395.772	129.622	3.05327	1.61036
WP_011679346.1	LEUM_RS02495	LEUM_0511	HD domain-containing protein	75.142	75.8347	92.1528	172.633	209.178	196.368	192.727	81.0432	2.37807	1.24979
WP_011679347.1	LEUM_RS02505	LEUM_0513	DNA-directed RNA polymerase subunit delta	292.125	199.512	267.243	527.039	595.945	555.187	559.39	252.96	2.21138	1.14495
WP_011679348.1	LEUM_RS02520	LEUM_0516	biotin transporter BioY	123.267	131.311	123.09	27.4182	23.0523	31.2404	27.237	125.889	0.216357	-2.20852
WP_011679349.1	LEUM_RS10460	LEUM_0517	Zn-finger protein	110.602	104.845	113.875	52.8054	43.5433	49.0921	48.4803	109.774	0.441637	-1.17907
WP_011679350.1	LEUM_RS02525	LEUM_0518	biotin--[acetyl-CoA-carboxylase] ligase	227.114	229.54	226.433	298.554	366.276	315.975	326.935	227.696	1.43584	0.521896
WP_011679351.1	LEUM_RS02530	LEUM_0519	CTP synthase	589.316	420.399	514.739	3158.17	4160.52	3630.14	3649.61	508.151	7.18213	2.84441
WP_011679352.1	LEUM_RS02535	LEUM_0520	excinuclease ABC subunit UvrC	363.89	359.833	353.472	1604.47	1763.08	1822.66	1730.07	359.065	4.81826	2.26851
WP_011679353.1	LEUM_RS02540	LEUM_0521	GTPase ObgE	385.841	392.407	391.649	1683.68	2011.53	1887.82	1861.01	389.966	4.77223	2.25466
WP_011679354.1	LEUM_RS02545	LEUM_0522	acetolactate synthase AlsS	274.395	315.554	288.965	384.87	441.409	441.829	422.703	292.971	1.44281	0.528885
WP_011679355.1	LEUM_RS02555	LEUM_0523	aminopeptidase	419.613	408.693	387.042	122.874	35.0054	103.54	87.1398	405.116	0.215098	-2.21693
WP_011679356.1	LEUM_RS02560	LEUM_0524	lysozyme M1 (1%2C4-beta-N-acetylmuramidase)	125.799	109.426	90.8363	325.972	412.38	417.729	385.361	108.687	3.54559	1.82603
WP_011679357.1	LEUM_RS02565	LEUM_0525	Gfo/Idh/MocA family oxidoreductase	347.004	322.679	369.928	2059.41	2566.49	2224.32	2283.41	346.537	6.58922	2.72011
WP_011679358.1	LEUM_RS02570	LEUM_0526	DEAD/DEAH box helicase	384.997	388.844	396.915	1660.32	2123.38	1953.87	1912.52	390.252	4.90074	2.293
WP_011679359.1	LEUM_RS02575	LEUM_0527	bifunctional DNA-formamidopyrimidine glycosylase/DNA-(apurinic or apyrimidinic site) lyase	299.724	348.127	320.56	205.129	183.565	214.22	200.971	322.804	0.62258	-0.683668
WP_011679360.1	LEUM_RS02580	LEUM_0528	DUF975 family protein	206.851	198.494	217.876	364.561	432.018	424.87	407.149	207.74	1.9599	0.970778
WP_011679361.1	LEUM_RS02585	LEUM_0529	dephospho-CoA kinase	227.114	228.522	215.243	264.027	256.991	235.642	252.22	223.626	1.12786	0.173592
WP_011679362.1	LEUM_RS02590	LEUM_0530	DnaD domain protein	307.322	303.848	273.167	561.565	597.653	583.75	580.989	294.779	1.97093	0.978878
WP_011679363.1	LEUM_RS02595	LEUM_0531	primosomal protein DnaI	259.198	265.167	227.091	470.171	509.712	541.798	507.227	250.485	2.02498	1.01791
WP_011679364.1	LEUM_RS02600	LEUM_0532	YibE/F family protein	287.903	323.697	270.534	454.939	488.368	583.75	509.019	294.045	1.73109	0.791682
WP_011679365.1	LEUM_RS02605	LEUM_0533	YibE/F family protein	123.267	123.677	115.191	166.54	192.103	177.624	178.756	120.711	1.48085	0.566427
WP_011679366.1	LEUM_RS02620	LEUM_0536	ATP-dependent DNA helicase RecG	251.599	296.722	264.61	526.023	563.501	529.302	539.609	270.977	1.99134	0.993743
WP_011679367.1	LEUM_RS02625	LEUM_0537	phosphate acyltransferase PlsX	395.973	378.156	364.662	2285.87	2908.86	2334.11	2509.61	379.597	6.61126	2.72492
WP_011679368.1	LEUM_RS02640	LEUM_0540	Cof-type HAD-IIB family hydrolase	317.454	294.687	335.041	813.407	999.788	843.492	885.562	315.727	2.80483	1.48791
WP_011679369.1	LEUM_RS02645	LEUM_0541	hypothetical protein	301.412	246.336	256.053	679.362	719.745	592.676	663.928	267.934	2.47796	1.30915
WP_011679370.1	LEUM_RS02655	LEUM_0543	Xaa-Pro peptidase family protein	118.201	115.024	132.963	110.688	111.846	114.251	112.262	122.063	0.919705	-0.120757
WP_011679371.1	LEUM_RS02660	LEUM_0544	catabolite control protein A	151.128	112.48	127.697	57.8829	53.7888	60.6957	57.4558	130.435	0.440493	-1.18281
WP_011679372.1	LEUM_RS02665	LEUM_0545	acetyltransferase	215.294	203.583	202.736	321.91	391.036	323.115	345.354	207.205	1.66673	0.737019
WP_011679373.1	LEUM_RS02670	LEUM_0546	MFS transporter	894.949	702.871	729.324	923.079	1284.95	1005.05	1071.03	775.715	1.3807	0.465398
WP_011679374.1	LEUM_RS02675	LEUM_0547	cation:proton antiporter	460.983	484.528	395.599	261.996	264.675	236.535	254.402	447.037	0.569085	-0.813284
WP_011679375.1	LEUM_RS02680	LEUM_0548	DMT family transporter	143.53	154.214	116.507	134.045	156.244	122.284	137.524	138.084	0.995946	-0.00586012
WP_011679376.1	LEUM_RS02685	LEUM_0549	acetolactate decarboxylase	233.024	204.601	242.23	274.182	355.177	319.545	316.301	226.619	1.39574	0.481033
WP_011679377.1	LEUM_RS02695	LEUM_0551	decarboxylating 6-phosphogluconate dehydrogenase	2208.67	1045.91	1601.48	74.1307	45.2509	69.6215	63.001	1618.69	0.0389211	-4.6833
WP_011679378.1	LEUM_RS02700	LEUM_0552	gluconokinase	339.405	356.78	344.257	99.5179	46.9584	80.3326	75.603	346.814	0.217993	-2.19765
WP_011679380.1	LEUM_RS02710	LEUM_0554	amino acid permease	136.775	122.15	113.216	91.394	85.379	76.7622	84.5117	124.047	0.681287	-0.553665
WP_011679381.1	LEUM_RS02715	LEUM_0555	aspartate aminotransferase family protein	267.64	308.429	290.281	126.936	84.5252	113.358	108.273	288.783	0.374929	-1.41531
WP_011679382.1	LEUM_RS02720	LEUM_0556	alanine--tRNA ligase	412.014	429.561	437.726	481.342	496.906	595.353	524.534	426.434	1.23005	0.298714
WP_011679383.1	LEUM_RS02730	LEUM_0558	Holliday junction resolvase RuvX	1151.61	850.978	1105.83	9154.63	13391.7	11293	11279.8	1036.14	10.8863	3.44444
WP_011679384.1	LEUM_RS02735	LEUM_0559	DUF1292 domain-containing protein	264.263	266.185	214.584	197.005	233.085	253.494	227.861	248.344	0.917521	-0.124187
WP_011679385.1	LEUM_RS02740	LEUM_0560	cytochrome ubiquinol oxidase subunit I	278.616	296.722	235.648	311.755	358.592	365.959	345.435	270.329	1.27783	0.3537
WP_011679386.1	LEUM_RS02745	LEUM_0561	cytochrome d ubiquinol oxidase subunit II	389.218	408.184	392.308	823.562	807.685	855.095	828.781	396.57	2.08987	1.06341
WP_011679387.1	LEUM_RS02750	LEUM_0562	thiol reductant ABC exporter subunit CydD	169.703	171.519	201.42	91.394	63.1804	83.0103	79.1949	180.88	0.43783	-1.19156
WP_011679388.1	LEUM_RS02755	LEUM_0563	thiol reductant ABC exporter subunit CydC	167.17	173.555	160.609	70.0687	57.2039	95.5065	74.2597	167.111	0.444373	-1.17016
WP_011679389.1	LEUM_RS02760	LEUM_0564	glycoside hydrolase family 73 protein	203.474	187.805	175.749	221.377	227.962	225.824	225.054	189.009	1.1907	0.251813
WP_011679390.1	LEUM_RS02765	LEUM_0565	GNAT family N-acetyltransferase	125.799	127.239	110.583	96.4715	75.9873	99.9694	90.8094	121.207	0.749206	-0.416565
WP_011679392.1	LEUM_RS02775	LEUM_0567	kinase	309.855	250.407	288.965	1085.56	1378.87	1229.98	1231.47	283.076	4.35032	2.12112
WP_011679393.1	LEUM_RS02780	LEUM_0568	NAD-dependent DNA ligase LigA	168.858	187.297	173.116	387.917	464.462	426.655	426.345	176.423	2.4166	1.27298
WP_011679394.1	LEUM_RS02785	LEUM_0569	CamS family sex pheromone protein	304.789	332.35	311.345	894.646	1032.23	932.75	953.209	316.161	3.01495	1.59213
WP_011679395.1	LEUM_RS02790	LEUM_0570	MucBP domain-containing protein	139.308	134.365	111.9	177.711	132.337	124.962	145.003	128.524	1.12822	0.174044
WP_011679396.1	LEUM_RS02795	LEUM_0571	ATP-dependent Clp protease ATP-binding subunit	580.873	542.549	607.55	2611.84	3142.8	3137.43	2964.02	576.991	5.13704	2.36094
WP_011679397.1	LEUM_RS02805	LEUM_0574	rod shape-determining protein MreC	289.592	281.963	294.889	1122.12	1533.41	1285.32	1313.61	288.815	4.5483	2.18533
WP_011679398.1	LEUM_RS02810	LEUM_0575	rod shape-determining protein MreD	798.7	723.738	830.692	7247.54	8677.92	7262.96	7729.47	784.377	9.85429	3.30075
WP_011679399.1	LEUM_RS02815	LEUM_0576	amino acid ABC transporter permease	209.384	180.171	147.444	44.6815	30.7364	27.6701	34.3627	179	0.19197	-2.38104
WP_011679400.1	LEUM_RS02825	LEUM_0578	amino acid ABC transporter substrate-binding protein	336.872	280.945	402.181	247.779	210.886	251.709	236.791	339.999	0.696446	-0.521916
WP_011679401.1	LEUM_RS02830	LEUM_0579	cardiolipin synthase	146.062	132.329	151.394	112.719	88.7941	109.788	103.767	143.262	0.724318	-0.465305
WP_011679402.1	LEUM_RS02835	LEUM_0580	insulinase family protein	146.907	185.77	180.356	167.556	158.805	153.524	159.962	171.011	0.935389	-0.0963618
WP_011679403.1	LEUM_RS02840	LEUM_0581	insulinase family protein	189.121	192.386	209.977	368.622	397.012	386.489	384.041	197.161	1.94785	0.961884
WP_011679404.1	LEUM_RS02845	LEUM_0582	helix-turn-helix domain-containing protein	227.959	232.594	236.964	742.322	929.777	899.725	857.275	232.506	3.68711	1.88249
WP_011679405.1	LEUM_RS02855	LEUM_0584	recombinase RecA	660.236	570.542	607.55	1753.75	2160.94	2009.21	1974.63	612.776	3.22244	1.68815
WP_011679406.1	LEUM_RS02860	LEUM_0585	response regulator transcription factor	350.381	320.644	308.712	192.943	233.085	202.617	209.548	326.579	0.641646	-0.64015
WP_011679407.1	LEUM_RS02870	LEUM_0586	histidine kinase	245.689	259.569	240.256	159.432	95.6245	92.8287	115.962	248.504	0.466638	-1.09962
WP_011679410.1	LEUM_RS02875	LEUM_0589	phosphate ABC transporter substrate-binding protein PstS family protein	214.45	232.085	206.686	184.819	171.612	175.839	177.423	217.74	0.814839	-0.295412
WP_011679411.1	LEUM_RS02880	LEUM_0590	phosphate ABC transporter permease subunit PstC	239.779	240.228	266.585	138.107	113.554	135.673	129.111	248.864	0.518802	-0.946744
WP_011679412.1	LEUM_RS02890	LEUM_0592	phosphate ABC transporter ATP-binding protein PstB	197.564	178.644	203.394	295.507	333.832	327.578	318.972	193.201	1.65099	0.72333
WP_011679413.1	LEUM_RS02895	LEUM_0593	phosphate ABC transporter ATP-binding protein PstB	293.813	266.185	272.509	398.072	421.772	423.977	414.607	277.503	1.49407	0.579244
WP_011679414.1	LEUM_RS02905	LEUM_0595	carboxylate transporter	107.225	122.15	135.596	46.7125	11.0993	33.0256	30.2791	121.657	0.248889	-2.00642
WP_011679415.1	LEUM_RS02920	LEUM_0598	NAD(P)H-dependent glycerol-3-phosphate dehydrogenase	630.686	621.947	634.538	2458.5	3060.84	2916.96	2812.1	629.057	4.47034	2.16039
WP_011679416.1	LEUM_RS02930	LEUM_0600	thioredoxin-disulfide reductase	653.482	844.361	593.069	1403.41	1758.81	1529	1563.74	696.971	2.24362	1.16583
WP_011679417.1	LEUM_RS02935	LEUM_0601	VOC family protein	8491.89	4255.91	7243.87	105.611	138.314	117.821	120.582	6663.89	0.0180948	-5.78828
WP_011679418.1	LEUM_RS02940	LEUM_0602	hypothetical protein	8366.93	4189.74	7732.28	144.199	135.753	149.062	143.005	6762.98	0.0211452	-5.56353
WP_011679419.1	LEUM_RS02945	LEUM_0603	zinc-dependent alcohol dehydrogenase family protein	11148	9225.37	10937.9	136.076	183.565	183.872	167.838	10437.1	0.0160809	-5.95851
WP_011679420.1	LEUM_RS02950	LEUM_0604	LacI family DNA-binding transcriptional regulator	494.755	400.55	554.233	976.9	1088.58	1032.72	1032.73	483.179	2.13737	1.09584
WP_011679421.1	LEUM_RS02955	LEUM_0605	DedA family protein	308.166	279.418	302.788	435.645	530.203	470.392	478.747	296.791	1.61308	0.689816
WP_011679422.1	LEUM_RS02960	LEUM_0606	phospho-sugar mutase	1008.93	784.304	1032.77	2150.81	2751.76	2155.59	2352.72	942.001	2.49758	1.32053
WP_011679423.1	LEUM_RS02970	LEUM_0608	YslB family protein	114.824	103.827	113.216	191.927	206.617	183.872	194.139	110.622	1.75497	0.811445
WP_011679424.1	LEUM_RS02975	LEUM_0609	glutamate racemase	92.0278	84.487	95.444	97.4869	115.262	128.532	113.76	90.6529	1.2549	0.327571
WP_011679425.1	LEUM_RS02980	LEUM_0610	XTP/dITP diphosphatase	194.187	197.476	236.964	621.479	768.411	725.671	705.187	209.542	3.36537	1.75076
WP_011679426.1	LEUM_RS02985	LEUM_0611	YfcE family phosphodiesterase	324.208	327.769	321.877	1561.82	2319.75	1844.97	1908.85	324.618	5.88029	2.55589
WP_011679427.1	LEUM_RS02990	LEUM_0612	Holliday junction branch migration DNA helicase RuvB	240.623	219.361	222.483	95.456	72.5721	96.3991	88.1424	227.489	0.387458	-1.36789
WP_011679428.1	LEUM_RS02995	LEUM_0613	metallophosphoesterase family protein	214.45	201.547	227.091	96.4715	72.5721	96.3991	88.4809	214.363	0.412762	-1.27662
WP_011679430.1	LEUM_RS03005	LEUM_0615	glycerophosphoryl diester phosphodiesterase	275.239	350.163	316.611	169.587	115.262	159.773	148.207	314.004	0.47199	-1.08317
WP_011679431.1	LEUM_RS03010	LEUM_0616	Holliday junction branch migration protein RuvA	276.083	264.149	245.521	252.857	224.547	210.65	229.351	261.918	0.87566	-0.191557
WP_011679432.1	LEUM_RS03020	LEUM_0618	large-conductance mechanosensitive channel protein MscL	66.699	78.3795	101.368	86.3166	107.578	94.6139	96.1693	82.1489	1.17067	0.227336
WP_011679433.1	LEUM_RS03025	LEUM_0619	ABC transporter permease	182.367	175.59	159.951	128.967	102.455	100.862	110.761	172.636	0.641588	-0.640281
WP_011679434.1	LEUM_RS03030	LEUM_0620	ABC transporter ATP-binding protein	254.976	237.683	213.926	105.611	52.0812	91.0436	82.9119	235.529	0.352025	-1.50625
WP_011679435.1	LEUM_RS03035	LEUM_0621	ECF transporter S component	81.8963	88.0497	88.2034	40.6196	28.1751	41.0589	36.6178	86.0498	0.425542	-1.23263
WP_011679436.1	LEUM_RS03050	LEUM_0624	hypothetical protein	54.0347	43.2614	51.3423	12.1859	15.3682	14.2813	13.9451	49.5461	0.281458	-1.82901
WP_011679437.1	LEUM_RS03055	LEUM_0625	ribonuclease J	180.678	200.529	186.28	304.647	417.503	411.481	377.877	189.163	1.99763	0.998289
WP_011679438.1	LEUM_RS03060	LEUM_0626	hypothetical protein	584.25	483.001	490.385	728.106	870.866	776.548	791.84	519.212	1.52508	0.608885
WP_011679439.1	LEUM_RS03065	LEUM_0627	elongation factor Tu	1672.54	1104.44	1694.95	2385.38	3270.87	3016.04	2890.76	1490.64	1.93927	0.955515
WP_011679440.1	LEUM_RS03070	LEUM_0629	amino acid ABC transporter ATP-binding protein	143.53	146.58	140.862	178.726	159.659	178.517	172.301	143.657	1.19939	0.262297
WP_011679441.1	LEUM_RS03075	LEUM_0630	ribose-5-phosphate isomerase RpiA	355.447	453.482	381.776	340.189	291.996	312.404	314.863	396.901	0.793303	-0.334056
WP_011679442.1	LEUM_RS03080	LEUM_0631	universal stress protein	1517.19	1010.79	1334.24	526.023	675.348	529.302	576.891	1287.41	0.448103	-1.1581
WP_011679444.1	LEUM_RS03090	LEUM_0633	hypothetical protein	106.381	108.408	121.115	56.8674	21.3447	33.9182	37.3768	111.968	0.333817	-1.58287
WP_011679445.1	LEUM_RS03100	LEUM_0635	leucine--tRNA ligase	419.613	402.077	407.447	235.593	247.599	284.734	255.976	409.712	0.624769	-0.678605
WP_011679446.1	LEUM_RS03105	LEUM_0636	polysaccharide biosynthesis protein	236.402	242.773	240.256	135.06	120.384	137.458	130.967	239.81	0.54613	-0.872684
WP_011679447.1	LEUM_RS03110	LEUM_0637	hypothetical protein	211.073	164.902	213.926	243.717	296.265	273.131	271.038	196.634	1.37839	0.462982
WP_011679448.1	LEUM_RS03115	LEUM_0638	hypothetical protein	331.807	240.737	294.889	373.7	529.35	490.029	464.359	289.144	1.60598	0.683452
WP_011679449.1	LEUM_RS03120	LEUM_0639	LemA family protein	335.184	295.196	355.447	752.477	988.689	881.873	874.346	328.609	2.66075	1.41183
WP_011679450.1	LEUM_RS03125	LEUM_0640	zinc metalloprotease HtpX	191.654	174.064	194.837	251.841	317.61	270.453	279.968	186.852	1.49834	0.583368
WP_011679451.1	LEUM_RS03130	LEUM_0641	YitT family protein	182.367	188.823	161.926	150.292	151.975	154.417	152.228	177.705	0.856631	-0.223253
WP_011679452.1	LEUM_RS03140	LEUM_0643	peptidoglycan endopeptidase	287.059	323.188	310.028	436.66	592.53	559.65	529.613	306.759	1.72648	0.787836
WP_011679453.1	LEUM_RS03145	LEUM_0644	CsbD family protein	216.139	245.318	229.724	128.967	122.946	121.391	124.435	230.393	0.540097	-0.88871
WP_011679454.1	LEUM_RS03155	LEUM_0645	IMP dehydrogenase	309.011	330.314	311.345	728.106	953.683	999.694	893.828	316.89	2.82063	1.49602
WP_011679455.1	LEUM_RS03160	LEUM_0646	glutamine-hydrolyzing GMP synthase	308.166	273.819	286.99	958.622	1295.2	1323.7	1192.51	289.659	4.11694	2.04157
WP_011679456.1	LEUM_RS10675	LEUM_0648	hypothetical protein	96.2492	111.971	117.824	164.509	202.348	232.072	199.643	108.681	1.83696	0.877319
WP_011679457.1	LEUM_RS03175	LEUM_0650	Holliday junction resolvase RecU	119.045	77.3616	105.317	146.23	187.834	142.813	158.959	100.575	1.58051	0.660388
WP_011679458.1	LEUM_RS03180	LEUM_0651	penicillin-binding protein	273.55	231.576	285.674	774.818	858.912	831.888	821.873	263.6	3.11788	1.64056
WP_011679459.1	LEUM_RS03185	LEUM_0652	DUF1273 domain-containing protein	162.104	175.59	161.267	270.12	304.803	255.279	276.734	166.321	1.66386	0.734533
WP_011679460.1	LEUM_RS03195	LEUM_0655	ABC transporter substrate-binding protein/permease	70.9205	66.6735	62.5323	33.5111	17.9296	24.0998	25.1802	66.7087	0.377464	-1.40559
WP_011679461.1	LEUM_RS03200	LEUM_0656	lactonase family protein	289.592	272.293	277.775	483.373	570.332	497.169	516.958	279.886	1.84703	0.885205
WP_011679462.1	LEUM_RS03205	LEUM_0657	AI-2E family transporter	162.948	135.892	154.027	210.206	245.891	223.146	226.415	150.956	1.49987	0.584842
WP_011679463.1	LEUM_RS03210	LEUM_0658	tRNA (cytidine(34)-2'-O)-methyltransferase	403.571	351.69	427.194	872.305	1162.86	1007.73	1014.3	394.152	2.57337	1.36366
WP_011679464.1	LEUM_RS03220	LEUM_0660	DNA translocase FtsK	387.53	385.281	384.409	715.92	776.949	701.571	731.48	385.74	1.8963	0.923189
WP_011679466.1	LEUM_RS03225	LEUM_0662	threonine--tRNA ligase	566.52	442.793	480.511	124.905	113.554	131.21	123.223	496.608	0.248129	-2.01084
WP_011679467.1	LEUM_RS03230	LEUM_0663	amino acid permease	451.696	400.55	485.777	178.726	217.716	191.013	195.818	446.008	0.439047	-1.18755
WP_011679468.1	LEUM_RS03240	LEUM_0665	hypothetical protein	164.637	161.34	130.33	46.7125	37.5667	58.9105	47.7299	152.102	0.313801	-1.67208
WP_011679469.1	LEUM_RS03245	LEUM_0666	fructosamine kinase family protein	379.087	284.507	412.713	107.642	47.8122	76.7622	77.4054	358.769	0.215753	-2.21255
WP_011679470.1	LEUM_RS03250	LEUM_0667	diaminopimelate decarboxylase	281.149	247.863	252.762	114.75	98.1858	105.325	106.087	260.591	0.407101	-1.29654
WP_011679471.1	LEUM_RS03260	LEUM_0669	N-acetyldiaminopimelate deacetylase	333.495	371.03	301.471	277.228	310.779	346.323	311.444	335.332	0.928761	-0.106621
WP_011679472.1	LEUM_RS03265	LEUM_0670	4-hydroxy-tetrahydrodipicolinate synthase	184.056	212.744	221.825	122.874	126.361	142.813	130.683	206.208	0.633742	-0.658033
WP_011679473.1	LEUM_RS03270	LEUM_0671	4-hydroxy-tetrahydrodipicolinate reductase	159.571	161.849	200.103	222.392	222.839	224.039	223.09	173.841	1.2833	0.359857
WP_011679474.1	LEUM_RS03275	LEUM_0672	recombination regulator RecX	228.803	245.318	254.737	251.841	266.382	248.138	255.454	242.952	1.05146	0.0723893
WP_011679475.1	LEUM_RS03285	LEUM_0674	rhomboid family intramembrane serine protease	253.287	239.21	200.103	228.485	230.523	179.409	212.806	230.867	0.921768	-0.117524
WP_011679476.1	LEUM_RS03290	LEUM_0675	YqgQ family protein	206.851	220.379	211.293	1043.92	1306.3	1080.03	1143.42	212.841	5.37216	2.4255
WP_011679477.1	LEUM_RS03310	LEUM_0679	NAD kinase	516.706	361.869	476.562	587.968	727.429	704.249	673.215	451.712	1.49036	0.575663
WP_011679478.1	LEUM_RS03315	LEUM_0680	RluA family pseudouridine synthase	130.865	123.677	107.292	100.533	132.337	107.11	113.327	120.611	0.939604	-0.089875
WP_011679479.1	LEUM_RS03320	LEUM_0681	magnesium transporter	211.073	193.913	207.344	338.158	312.487	293.66	314.768	204.11	1.54215	0.624944
WP_011679480.1	LEUM_RS03325	LEUM_0682	hypothetical protein	125.799	119.096	121.115	263.012	319.317	284.734	289.021	122.004	2.36896	1.24425
WP_011679481.1	LEUM_RS03330	LEUM_0683	adenine deaminase	127.488	114.516	124.406	110.688	141.729	189.228	147.215	122.137	1.20533	0.269429
WP_011679482.1	LEUM_RS03335	LEUM_0684	glutamine--fructose-6-phosphate transaminase (isomerizing)	196.72	192.386	197.47	1829.91	2518.68	2359.99	2236.19	195.525	11.4368	3.51562
WP_011679483.1	LEUM_RS03340	LEUM_0685	isoprenyl transferase	180.678	140.472	146.128	115.766	80.2562	99.0768	98.3663	155.76	0.631526	-0.663086
WP_011679484.1	LEUM_RS03345	LEUM_0686	phosphatidate cytidylyltransferase	219.516	219.87	217.217	289.414	248.453	318.652	285.507	218.868	1.30447	0.383465
WP_011679485.1	LEUM_RS03350	LEUM_0687	RIP metalloprotease RseP	223.737	230.049	240.914	319.879	344.077	343.645	335.867	231.567	1.45041	0.536463
WP_011679486.1	LEUM_RS03355	LEUM_0688	proline--tRNA ligase	274.395	287.052	285.674	285.352	236.5	274.916	265.589	282.374	0.94056	-0.0884079
WP_011679487.1	LEUM_RS03360	LEUM_0689	PolC-type DNA polymerase III	466.893	407.166	485.777	214.268	221.132	214.22	216.54	453.279	0.477719	-1.06577
WP_011679488.1	LEUM_RS03365	LEUM_0690	phosphate-starvation-inducible PsiE family protein	101.315	109.426	106.634	44.6815	38.4205	40.1663	41.0894	105.792	0.3884	-1.36439
WP_011679489.1	LEUM_RS03375	LEUM_0692	RsmF rRNA methyltransferase first C-terminal domain-containing protein	298.035	329.296	309.37	517.899	645.465	617.668	593.678	312.234	1.90139	0.927054
WP_011679490.1	LEUM_RS03380	LEUM_0693	BMP family protein	318.298	317.59	327.142	559.534	666.81	574.824	600.389	321.01	1.87031	0.90328
WP_011679491.1	LEUM_RS03390	LEUM_0695	histidine phosphatase family protein	171.391	163.376	171.799	62.9603	46.1046	62.4809	57.1819	168.855	0.338645	-1.56216
WP_011679492.1	LEUM_RS03395	LEUM_0696	ATP-dependent RecD-like DNA helicase	249.91	237.174	252.104	77.1772	28.1751	68.729	58.0271	246.396	0.235503	-2.08618
WP_011679493.1	LEUM_RS03400	LEUM_0697	ribose-phosphate diphosphokinase	94.5607	81.4333	84.254	169.587	192.956	207.079	189.874	86.7493	2.18877	1.13012
WP_011679494.1	LEUM_RS03405	LEUM_0698	SGNH/GDSL hydrolase family protein	406.104	345.073	378.485	1289.67	1502.67	1643.25	1478.53	376.554	3.92647	1.97323
WP_011679495.1	LEUM_RS03410	LEUM_0699	aldo/keto reductase	573.274	518.628	523.296	1187.11	1430.95	1424.56	1347.54	538.399	2.50286	1.32358
WP_011679496.1	LEUM_RS03415	LEUM_0700	phosphoribosylamine--glycine ligase	128.332	105.354	116.507	74.1307	95.6245	117.821	95.8587	116.731	0.821191	-0.28421
WP_011679497.1	LEUM_RS03420	LEUM_0701	formate--tetrahydrofolate ligase	200.941	184.243	200.103	402.134	485.806	505.203	464.381	195.096	2.38027	1.25113
WP_011679498.1	LEUM_RS03425	LEUM_0702	cation diffusion facilitator family transporter	130.021	138.946	123.748	29.4492	14.5144	27.6701	23.8779	130.905	0.182407	-2.45477
WP_011679499.1	LEUM_RS03435	LEUM_0704	NUDIX hydrolase	162.948	168.974	177.065	324.956	423.48	301.693	350.043	169.662	2.06317	1.04487
WP_011679500.1	LEUM_RS03445	LEUM_0706	5'-methylthioadenosine/adenosylhomocysteine nucleosidase	157.883	143.017	126.381	253.872	349.2	279.379	294.15	142.427	2.06527	1.04633
WP_011679501.1	LEUM_RS03450	LEUM_0707	DUF4479 and tRNA-binding domain-containing protein	138.464	176.608	157.976	82.2546	49.5198	76.7622	69.5122	157.683	0.440836	-1.18169
WP_011679503.1	LEUM_RS03460	LEUM_0710	Bax inhibitor-1/YccA family protein	597.758	463.661	502.233	1407.47	1752.83	1548.63	1569.64	521.217	3.0115	1.59048
WP_011679504.1	LEUM_RS03465	LEUM_0711	YxeA family protein	131.709	127.239	140.204	42.6505	17.0758	34.8108	31.5124	133.051	0.236844	-2.07799
WP_011679505.1	LEUM_RS03470	LEUM_0712	glycoside hydrolase family 32 protein	189.966	191.368	206.686	62.9603	16.222	55.3402	44.8408	196.006	0.228772	-2.12802
WP_011679506.1	LEUM_RS03475	LEUM_0713	DNA polymerase I	377.398	316.572	363.345	582.891	589.115	630.164	600.723	352.439	1.70448	0.769329
WP_011679507.1	LEUM_RS03480	LEUM_0714	class A sortase	356.291	384.263	350.181	607.262	701.815	592.676	633.918	363.578	1.74355	0.80203
WP_011679508.1	LEUM_RS03485	LEUM_0715	DUF87 domain-containing protein	291.281	297.231	295.547	778.88	972.467	837.244	862.863	294.686	2.92807	1.54995
WP_011679509.1	LEUM_RS03495	LEUM_0717	type I glutamate--ammonia ligase	651.793	421.926	484.46	470.171	424.334	542.691	479.065	519.393	0.922356	-0.116605
WP_011679510.1	LEUM_RS03505	LEUM_0719	5-(carboxyamino)imidazole ribonucleotide synthase	196.72	237.683	197.47	177.711	138.314	176.732	164.252	210.625	0.779833	-0.358762
WP_011679511.1	LEUM_RS03510	LEUM_0720	phosphoribosylaminoimidazolesuccinocarboxamide synthase	225.426	303.848	256.711	342.22	313.341	403.448	353.003	261.995	1.34736	0.43014
WP_011679512.1	LEUM_RS03520	LEUM_0722	phosphoribosylformylglycinamidine synthase subunit PurQ	175.613	208.164	184.306	516.884	740.236	643.553	633.558	189.361	3.34577	1.74234
WP_011679513.1	LEUM_RS03525	LEUM_0723	phosphoribosylformylglycinamidine synthase subunit PurL	253.287	296.722	254.737	513.837	565.209	689.967	589.671	268.249	2.19822	1.13634
WP_011679514.1	LEUM_RS03530	LEUM_0724	amidophosphoribosyltransferase	314.921	383.245	350.181	499.621	496.906	622.131	539.552	349.449	1.54401	0.626681
WP_011679515.1	LEUM_RS03535	LEUM_0725	phosphoribosylformylglycinamidine cyclo-ligase	226.27	258.551	227.749	441.738	487.514	514.128	481.127	237.523	2.0256	1.01835
WP_011679516.1	LEUM_RS03540	LEUM_0726	phosphoribosylglycinamide formyltransferase	138.464	174.573	182.989	378.777	475.561	438.259	430.866	165.342	2.60591	1.38179
WP_011679517.1	LEUM_RS03545	LEUM_0727	bifunctional phosphoribosylaminoimidazolecarboxamide formyltransferase/IMP cyclohydrolase	329.274	303.848	254.078	1077.43	1327.64	1430.81	1278.63	295.733	4.32359	2.11223
WP_011679518.1	LEUM_RS03550	LEUM_0728	DNA repair exonuclease	131.709	134.874	140.862	130.998	111.846	116.036	119.627	135.815	0.880806	-0.183104
WP_011679519.1	LEUM_RS03555	LEUM_0729	AAA family ATPase	443.253	351.181	453.523	345.266	372.252	424.87	380.796	415.986	0.915407	-0.127515
WP_011679520.1	LEUM_RS03560	LEUM_0730	HD domain-containing protein	486.312	459.08	458.131	444.784	522.519	498.954	488.753	467.841	1.0447	0.063086
WP_011679521.1	LEUM_RS03565	LEUM_0732	alkaline phosphatase family protein	202.63	171.519	210.635	561.565	601.068	573.931	578.855	194.928	2.96958	1.57026
WP_011679522.1	LEUM_RS03570	LEUM_0733	bifunctional folylpolyglutamate synthase/dihydrofolate synthase	422.146	336.421	348.206	1187.11	1241.41	1332.63	1253.71	368.924	3.3983	1.76481
WP_011679523.1	LEUM_RS03575	LEUM_0734	tRNA-dihydrouridine synthase	250.755	248.371	256.711	290.43	351.761	324.901	322.364	251.946	1.2795	0.355577
WP_011679524.1	LEUM_RS03580	LEUM_0735	UDP-N-acetylmuramyl-tripeptide synthetase	249.91	227.504	254.078	340.189	342.37	366.852	349.803	243.831	1.43461	0.520663
WP_011679525.1	LEUM_RS03585	LEUM_0736	lipoate--protein ligase	5243.9	6439.84	5286.94	2927.65	3439.92	3033	3133.52	5656.89	0.55393	-0.852224
WP_011679526.1	LEUM_RS03590	LEUM_0737	thiamine pyrophosphate-dependent dehydrogenase E1 component subunit alpha	2021.23	1370.62	1993.79	1576.04	1862.12	1768.21	1735.45	1795.22	0.96671	-0.0488445
WP_011679527.1	LEUM_RS03595	LEUM_0738	alpha-ketoacid dehydrogenase subunit beta	5416.98	3811.59	5359.34	6398.6	6972.9	6849.69	6740.4	4862.64	1.38616	0.471095
WP_011679528.1	LEUM_RS03600	LEUM_0739	2-oxo acid dehydrogenase subunit E2	1787.37	1254.58	1611.36	1570.96	1628.18	1703.94	1634.36	1551.1	1.05368	0.0754331
WP_011679529.1	LEUM_RS03605	LEUM_0740	dihydrolipoyl dehydrogenase	4212.17	1824.61	3364.89	4158.43	4653.15	4435.25	4415.61	3133.89	1.40899	0.494657
WP_011679530.1	LEUM_RS03610	LEUM_0741	alpha/beta hydrolase	1377.88	679.459	1086.74	689.517	696.692	790.829	725.68	1048.03	0.692423	-0.530274
WP_011679531.1	LEUM_RS03615	LEUM_0742	glycerophosphoryl diester phosphodiesterase	129.177	150.143	148.761	85.3011	44.3971	53.555	61.0844	142.693	0.428081	-1.22404
WP_011679532.1	LEUM_RS03620	LEUM_0743	DNA/RNA non-specific endonuclease	148.595	151.669	148.103	41.635	42.6895	42.844	42.3895	149.456	0.283626	-1.81794
WP_011679533.1	LEUM_RS10680	LEUM_0745	hypothetical protein	165.481	200.529	189.571	57.8829	8.5379	42.844	36.4216	185.194	0.196667	-2.34617
WP_011679534.1	LEUM_RS03635	LEUM_0747	type I DNA topoisomerase	152.817	172.028	175.749	394.01	426.895	415.944	412.283	166.864	2.47077	1.30496
WP_011679535.1	LEUM_RS03640	LEUM_0748	YitT family protein	86.962	105.863	95.444	25.3872	10.2455	28.5627	21.3985	96.0898	0.222692	-2.16688
WP_011679536.1	LEUM_RS03645	LEUM_0749	hypothetical protein	233.869	193.913	286.99	440.722	519.104	622.131	527.319	238.257	2.21323	1.14616
WP_011679537.1	LEUM_RS03650	LEUM_0750	bifunctional hydroxymethylpyrimidine kinase/phosphomethylpyrimidine kinase	351.225	297.231	373.877	684.44	825.615	721.208	743.754	340.778	2.18252	1.12599
WP_011679538.1	LEUM_RS03655	LEUM_0751	isochorismate synthase	239.779	219.361	220.509	246.764	297.119	328.471	290.785	226.549	1.28354	0.360125
WP_011679539.1	LEUM_RS03660	LEUM_0752	2-succinyl-5-enolpyruvyl-6-hydroxy-3-cyclohexene-1-carboxylic-acid synthase	165.481	139.963	126.381	200.051	207.471	216.898	208.14	143.942	1.446	0.532068
WP_011679540.1	LEUM_RS03665	LEUM_0753	2-succinyl-6-hydroxy-2%2C4-cyclohexadiene-1-carboxylate synthase	171.391	155.232	175.749	432.598	499.467	465.929	465.998	167.457	2.78279	1.47653
WP_011679541.1	LEUM_RS03670	LEUM_0754	o-succinylbenzoate synthase	129.177	130.802	130.989	310.74	315.048	319.545	315.111	130.322	2.41793	1.27377
WP_011679542.1	LEUM_RS03675	LEUM_0755	tetratricopeptide repeat protein	201.786	201.038	208.66	481.342	426.041	425.763	444.382	203.828	2.18018	1.12445
WP_011679543.1	LEUM_RS03680	LEUM_0756	CCA tRNA nucleotidyltransferase	424.679	387.317	415.346	2106.12	2345.36	2171.66	2207.71	409.114	5.39633	2.43198
WP_011679544.1	LEUM_RS03685	LEUM_0757	dihydrofolate reductase	730.312	548.657	739.197	3401.89	4185.28	3720.29	3769.15	672.722	5.60284	2.48616
WP_011679545.1	LEUM_RS03695	LEUM_0759	nucleoside hydrolase	439.032	317.081	376.51	113.735	98.1858	116.928	109.616	377.541	0.290343	-1.78417
WP_011679546.1	LEUM_RS03700	LEUM_0760	ECF transporter S component	160.415	123.677	139.546	124.905	120.384	148.169	131.153	141.213	0.928761	-0.10662
WP_011679547.1	LEUM_RS03705	LEUM_0761	SGNH/GDSL hydrolase family protein	99.6264	113.498	83.5958	59.9138	57.2039	66.9438	61.3539	98.9066	0.620321	-0.688913
WP_011679548.1	LEUM_RS03710	LEUM_0762	YpmS family protein	281.993	290.615	289.623	471.187	492.637	490.029	484.617	287.41	1.68615	0.753733
WP_011679549.1	LEUM_RS03720	LEUM_0764	ribosome biogenesis GTPase YlqF	194.187	208.673	182.331	223.408	278.335	259.742	253.828	195.064	1.30126	0.379909
WP_011679550.1	LEUM_RS03725	LEUM_0765	ribonuclease HII	255.82	289.597	250.787	473.218	496.052	472.177	480.482	265.402	1.8104	0.856306
WP_011679551.1	LEUM_RS03730	LEUM_0766	energy-coupling factor transporter transmembrane protein EcfT	92.0278	77.8706	73.7222	33.5111	16.222	21.422	23.7184	81.2069	0.292074	-1.7756
WP_011679552.1	LEUM_RS03735	LEUM_0767	energy-coupling factor ABC transporter ATP-binding protein	83.5849	87.5408	98.7352	33.5111	6.83032	25.8849	22.0755	89.9536	0.245409	-2.02674
WP_011679553.1	LEUM_RS03750	LEUM_0770	class I SAM-dependent methyltransferase	70.9205	84.487	92.1528	101.549	130.63	138.351	123.51	82.5201	1.49672	0.581807
WP_011679554.1	LEUM_RS03755	LEUM_0771	Nif3-like dinuclear metal center hexameric protein	219.516	241.246	236.964	382.839	413.234	409.696	401.923	232.575	1.72814	0.789221
WP_011679555.1	LEUM_RS03760	LEUM_0772	peptidase T	295.502	286.034	303.446	414.32	432.018	480.21	442.182	294.994	1.49895	0.583955
WP_011679556.1	LEUM_RS03770	LEUM_0774	DNA polymerase III subunit alpha	538.658	544.076	566.74	1181.01	1467.66	1143.4	1264.03	549.825	2.29896	1.20098
WP_011679557.1	LEUM_RS03775	LEUM_0775	pyruvate kinase	1178.63	1080.01	1280.27	1020.57	1273	1222.84	1172.14	1179.64	0.993642	-0.00920127
WP_011679558.1	LEUM_RS03785	LEUM_0777	PhoH family protein	222.893	190.35	242.23	178.726	131.484	158.88	156.363	218.491	0.71565	-0.482674
WP_011679559.1	LEUM_RS03790	LEUM_0778	rRNA maturation RNase YbeY	412.859	341.002	387.042	621.479	836.714	739.952	732.715	380.301	1.92667	0.946112
WP_011679560.1	LEUM_RS03800	LEUM_0780	GTPase Era	325.052	287.052	320.56	717.951	922.093	766.73	802.258	310.888	2.58053	1.36767
WP_011679561.1	LEUM_RS03805	LEUM_0781	DNA repair protein RecO	177.301	135.892	142.837	86.3166	86.2328	101.755	91.4346	152.01	0.601504	-0.733353
WP_011679562.1	LEUM_RS03810	LEUM_0782	asparaginase	238.935	226.486	207.344	204.113	169.05	203.509	192.224	224.255	0.857169	-0.222349
WP_011679563.1	LEUM_RS03820	LEUM_0784	aspartate kinase	95.405	98.2289	107.292	45.697	17.9296	25.8849	29.8372	100.309	0.297454	-1.74926
WP_011679564.1	LEUM_RS03825	LEUM_0785	homoserine kinase	146.907	153.196	150.736	82.2546	32.444	66.0512	60.2499	150.28	0.400919	-1.31862
WP_011679565.1	LEUM_RS03835	LEUM_0787	threonine synthase	135.931	140.981	152.71	251.841	266.382	214.22	244.148	143.208	1.70485	0.769648
WP_011679566.1	LEUM_RS03840	LEUM_0788	serine hydroxymethyltransferase	243.156	202.565	252.762	380.808	432.018	420.407	411.078	232.828	1.76559	0.820148
WP_011679567.1	LEUM_RS03845	LEUM_0789	5-formyltetrahydrofolate cyclo-ligase	210.229	210.709	224.458	179.742	181.003	195.476	185.407	215.132	0.86183	-0.214525
WP_011679568.1	LEUM_RS03850	LEUM_0790	cyclopropane-fatty-acyl-phospholipid synthase family protein	291.281	265.167	283.041	624.526	777.802	691.753	698.027	279.829	2.49447	1.31873
WP_011679569.1	LEUM_RS03855	LEUM_0791	aldo/keto reductase	81.8963	45.2973	57.9246	101.549	141.729	137.458	126.912	61.7061	2.05672	1.04034
WP_011679570.1	LEUM_RS03860	LEUM_0792	DMT family transporter	163.793	137.928	127.039	211.222	193.81	208.865	204.632	142.92	1.4318	0.517827
WP_011679571.1	LEUM_RS03865	LEUM_0793	ribose-5-phosphate isomerase RpiA	129.177	98.2289	100.71	127.952	107.578	129.425	121.651	109.372	1.11227	0.153511
WP_011679572.1	LEUM_RS03870	LEUM_0794	ribokinase	149.44	126.222	127.039	116.781	111.846	137.458	122.029	134.233	0.909077	-0.137526
WP_011679573.1	LEUM_RS03875	LEUM_0795	LacI family transcriptional regulator	103.004	97.211	86.2287	47.728	32.444	50.8773	43.6831	95.4811	0.457505	-1.12814
WP_011679574.1	LEUM_RS03880	LEUM_0796	nucleoside transporter	181.523	195.44	172.457	3077.95	4099.04	3440.02	3539	183.14	19.324	4.27232
WP_011679575.1	LEUM_RS03885	LEUM_0797	ribonucleoside hydrolase RihC	227.114	194.422	221.825	3616.16	4345.79	3556.95	3839.63	214.454	17.9042	4.16223
WP_011679576.1	LEUM_RS03890	LEUM_0798	nucleoside hydrolase	339.405	323.188	404.156	4984.02	6109.72	5413.52	5502.42	355.583	15.4744	3.95181
WP_011679577.1	LEUM_RS03895	LEUM_0799	chloride channel protein	112.291	115.024	125.723	198.02	234.792	204.402	212.405	117.679	1.80495	0.851955
WP_011679578.1	LEUM_RS03905	LEUM_0801	3-deoxy-8-phosphooctulonate synthase	558.077	421.926	458.131	354.406	417.503	375.778	382.562	479.378	0.798039	-0.325469
WP_011679579.1	LEUM_RS03915	LEUM_0803	metal ABC transporter solute-binding protein	119.889	167.447	146.786	44.6815	26.4675	33.0256	34.7249	144.708	0.239966	-2.0591
WP_011679580.1	LEUM_RS03920	LEUM_0804	ATP-binding cassette domain-containing protein	155.35	191.877	149.419	80.2236	24.7599	51.7699	52.2511	165.549	0.315624	-1.66372
WP_011679581.1	LEUM_RS03925	LEUM_0805	metal ABC transporter permease	137.62	137.928	134.938	80.2236	47.8122	66.0512	64.6957	136.828	0.472824	-1.08063
WP_011679582.1	LEUM_RS03930	LEUM_0806	NAD(P)/FAD-dependent oxidoreductase	294.658	249.898	281.066	578.829	648.88	644.446	624.052	275.207	2.26757	1.18115
WP_011679584.1	LEUM_RS03940	LEUM_0808	hypothetical protein	116.512	107.899	102.026	33.5111	23.9061	48.1995	35.2056	108.813	0.323544	-1.62797
WP_011679585.1	LEUM_RS03945	LEUM_0809	adenosine deaminase	44.7475	55.9854	49.3676	25.3872	29.0289	44.6292	33.0151	50.0335	0.65986	-0.599768
WP_011679586.1	LEUM_RS03950	LEUM_0810	DNA photolyase family protein	129.177	173.046	154.685	64.9913	37.5667	54.4476	52.3352	152.302	0.343627	-1.54109
WP_011679587.1	LEUM_RS03955	LEUM_0811	FtsX-like permease family protein	195.031	197.985	185.622	108.657	69.157	76.7622	84.8588	192.879	0.439958	-1.18456
WP_011679588.1	LEUM_RS03960	LEUM_0812	ABC transporter ATP-binding protein	135.931	135.892	156.66	93.425	122.092	127.64	114.385	142.827	0.800865	-0.32037
WP_011679589.1	LEUM_RS03970	LEUM_0813	MMPL family transporter	38.8374	49.8779	44.1017	57.8829	61.4729	71.4067	63.5875	44.2723	1.43628	0.522337
WP_011679591.1	LEUM_RS03975	LEUM_0816	universal stress protein	7925.37	7375.31	6226.24	5346.55	7271.73	4930.63	5849.64	7175.64	0.815208	-0.29476
WP_011679592.1	LEUM_RS03980	LEUM_0817	Ltp family lipoprotein	156.194	199.003	184.306	109.673	102.455	117.821	109.983	179.834	0.61158	-0.709387
WP_011679593.1	LEUM_RS03985	LEUM_0818	glutamate synthase large subunit	205.163	232.594	227.091	98.5024	48.666	74.9771	74.0485	221.616	0.33413	-1.58152
WP_011679594.1	LEUM_RS03990	LEUM_0819	glutamate synthase subunit beta	263.419	251.934	315.952	97.4869	43.5433	74.0845	71.7049	277.102	0.258767	-1.95027
WP_011679595.1	LEUM_RS04000	LEUM_0821	arginine deiminase	215.294	254.479	214.584	90.3785	48.666	73.1919	70.7455	228.119	0.310125	-1.68908
WP_011679596.1	LEUM_RS04005	LEUM_0822	bifunctional diaminohydroxyphosphoribosylaminopyrimidine deaminase/5-amino-6-(5-phosphoribosylamino)uracil reductase RibD	162.948	174.573	173.116	39.6041	12.8068	30.3479	27.5863	170.212	0.16207	-2.62531
WP_011679597.1	LEUM_RS04010	LEUM_0823	riboflavin synthase	193.343	201.038	211.951	55.8519	15.3682	40.1663	37.1288	202.111	0.183705	-2.44454
WP_011679598.1	LEUM_RS04015	LEUM_0824	bifunctional 3%2C4-dihydroxy-2-butanone-4-phosphate synthase/GTP cyclohydrolase II	331.807	350.672	342.282	126.936	51.2274	95.5065	91.2233	341.587	0.267058	-1.90478
WP_011679599.1	LEUM_RS04020	LEUM_0825	6%2C7-dimethyl-8-ribityllumazine synthase	216.983	223.941	261.319	80.2236	22.1985	56.2328	52.885	234.081	0.225926	-2.14608
WP_011679600.1	LEUM_RS04025	LEUM_0826	cation-translocating P-type ATPase	348.692	348.636	348.206	618.433	692.423	696.215	669.024	348.512	1.91966	0.940851
WP_011679601.1	LEUM_RS04030	LEUM_0827	MFS transporter	123.267	114.516	115.849	28.4337	8.5379	16.9591	17.9769	117.877	0.152505	-2.71307
WP_011679602.1	LEUM_RS04035	LEUM_0828	alpha-glucosidase	157.883	161.849	170.483	33.5111	8.5379	22.3146	21.4545	163.405	0.131297	-2.92909
WP_011679604.1	LEUM_RS04045	LEUM_0830	hypothetical protein	74.2977	80.4154	98.7352	38.5886	5.97653	30.3479	24.971	84.4827	0.295575	-1.7584
WP_011679605.1	LEUM_RS04050	LEUM_0831	hypothetical protein	120.734	141.49	133.622	40.6196	19.6372	30.3479	30.2015	131.949	0.228889	-2.12728
WP_011679606.1	LEUM_RS04055	LEUM_0832	hypothetical protein	341.094	433.632	347.548	143.184	56.3501	90.151	96.5617	374.091	0.258123	-1.95387
WP_011679607.1	LEUM_RS04060	LEUM_0833	DJ-1/PfpI family protein	89.4949	90.0856	95.444	98.5024	116.115	96.3991	103.672	91.6748	1.13087	0.177433
WP_011679608.1	LEUM_RS04065	LEUM_0834	response regulator transcription factor	156.194	150.652	138.887	264.027	283.458	251.709	266.398	148.578	1.79299	0.842366
WP_011679609.1	LEUM_RS04070	LEUM_0835	sensor histidine kinase	165.481	172.537	161.267	216.299	206.617	182.087	201.668	166.428	1.21174	0.277079
WP_011679610.1	LEUM_RS04075	LEUM_0836	ABC transporter ATP-binding protein	83.5849	89.0676	78.3299	34.5266	17.9296	34.8108	29.089	83.6608	0.347702	-1.52408
WP_011679611.1	LEUM_RS04080	LEUM_0837	ABC transporter permease	174.768	180.171	131.647	62.9603	35.0054	41.9514	46.639	162.195	0.287548	-1.79812
WP_011679612.1	LEUM_RS04090	LEUM_0839	aspartate aminotransferase family protein	83.5849	93.6483	86.2287	31.4802	6.83032	22.3146	20.2084	87.8206	0.23011	-2.11961
WP_011679613.1	LEUM_RS04095	LEUM_0840	serine O-acetyltransferase	79.3634	79.3974	73.064	50.7744	37.5667	25.8849	38.0754	77.275	0.492726	-1.02114
WP_011679614.1	LEUM_RS04100	LEUM_0841	GNAT family N-acetyltransferase	105.536	97.211	144.812	43.666	35.8592	41.9514	40.4922	115.853	0.349514	-1.51658
WP_011679615.1	LEUM_RS04105	LEUM_0842	aldo/keto reductase	215.294	210.2	244.863	250.826	277.482	275.808	268.039	223.452	1.19953	0.262473
WP_011679616.1	LEUM_RS04115	LEUM_0844	AraC family transcriptional regulator	65.8547	64.6377	61.874	134.045	153.682	149.954	145.894	64.1221	2.27525	1.18602
WP_011679617.1	LEUM_RS04120	LEUM_0845	beta-galactosidase	178.99	199.512	184.306	58.8984	11.9531	38.3811	36.4108	187.602	0.194085	-2.36524
WP_011679618.1	LEUM_RS04125	LEUM_0846	MFS transporter	156.194	178.135	142.837	57.8829	25.6137	44.6292	42.7086	159.055	0.268514	-1.89693
WP_011679619.1	LEUM_RS04130	LEUM_0847	beta-glucosidase	201.786	195.44	198.129	61.9448	8.5379	58.9105	43.1311	198.451	0.217338	-2.20199
WP_011679620.1	LEUM_RS04135	LEUM_0848	glycoside hydrolase family 43 protein	241.467	228.522	211.293	47.728	22.1985	39.2737	36.4001	227.094	0.160286	-2.64128
WP_011679621.1	LEUM_RS04140	LEUM_0849	AzlC family ABC transporter permease	133.398	127.748	154.027	25.3872	3.41516	20.5294	16.4439	138.391	0.118822	-3.07312
WP_011679622.1	LEUM_RS04150	LEUM_0851	GntR family transcriptional regulator	92.8721	108.408	88.2034	37.5731	34.1516	32.133	34.6192	96.4945	0.358769	-1.47887
WP_011679623.1	LEUM_RS04155	LEUM_0852	L-arabinose isomerase	157.883	180.171	159.951	676.316	761.58	675.686	704.527	166.002	4.2441	2.08546
WP_011679624.1	LEUM_RS04160	LEUM_0853	sugar porter family MFS transporter	208.54	218.343	182.989	653.975	623.267	598.031	625.091	203.291	3.07486	1.62052
WP_011679625.1	LEUM_RS04165	LEUM_0854	FGGY-family carbohydrate kinase	191.654	262.113	201.42	367.607	301.388	328.471	332.489	218.396	1.52241	0.60636
WP_011679626.1	LEUM_RS04170	LEUM_0855	L-ribulose-5-phosphate 4-epimerase	172.235	222.415	157.318	362.53	292.85	332.041	329.14	183.989	1.78891	0.83908
WP_011679627.1	LEUM_RS04175	LEUM_0856	helix-turn-helix domain-containing protein	175.613	130.293	148.103	17.2633	6.83032	17.8517	13.9818	151.336	0.0923888	-3.43614
WP_011679629.1	LEUM_RS04185	LEUM_0858	SDR family oxidoreductase	2187.56	1891.29	2405.85	2090.89	2515.26	2208.25	2271.47	2161.56	1.05085	0.0715501
WP_011679630.1	LEUM_RS04195	LEUM_0861	GlsB/YeaQ/YmgE family stress response membrane protein	7089.52	6085.1	7435.42	3460.79	4522.52	4117.49	4033.6	6870.01	0.587132	-0.768244
WP_011679631.1	LEUM_RS04200	LEUM_0862	alkaline shock response membrane anchor protein AmaP	11712	7089.78	9643.79	6889.08	9364.37	7826.18	8026.54	9481.86	0.846515	-0.240392
WP_011679632.1	LEUM_RS04210	LEUM_0864	Asp23/Gls24 family envelope stress response protein	1455.56	1051.51	1340.82	1032.75	1529.99	947.032	1169.93	1282.63	0.91213	-0.132689
WP_011679633.1	LEUM_RS04215	LEUM_0865	DUF1345 domain-containing protein	634.063	479.947	589.12	672.254	852.082	769.407	764.581	567.71	1.34678	0.429515
WP_011679634.1	LEUM_RS04225	LEUM_0868	aldo/keto reductase	959.96	900.347	968.263	386.901	394.451	447.185	409.512	942.856	0.434332	-1.20313
WP_011679635.1	LEUM_RS04230	LEUM_0869	sugar porter family MFS transporter	1611.75	1565.55	1795.66	1102.82	1246.53	1410.28	1253.21	1657.66	0.756014	-0.403515
WP_011679636.1	LEUM_RS04235	LEUM_0870	polysaccharide pyruvyl transferase family protein	572.43	485.546	525.271	509.775	608.752	609.635	576.054	527.749	1.09153	0.126353
WP_011679637.1	LEUM_RS04240	LEUM_0871	hypothetical protein	97.0935	105.863	98.0769	53.8209	39.2743	57.1254	50.0735	100.345	0.499016	-1.00284
WP_011679638.1	LEUM_RS04245	LEUM_0872	LacI family transcriptional regulator	92.0278	79.9064	80.9628	38.5886	33.2978	33.0256	34.9707	84.299	0.414841	-1.26937
WP_011679641.1	LEUM_RS04260	LEUM_0875	glycoside hydrolase family 3 C-terminal domain-containing protein	502.354	435.159	495.65	623.51	630.097	596.246	616.618	477.721	1.29075	0.368208
WP_011679642.1	LEUM_RS04270	LEUM_0877	YcjF family protein	206.851	199.512	192.204	122.874	147.706	116.928	129.169	199.522	0.647393	-0.627287
WP_011679643.1	LEUM_RS04275	LEUM_0878	CPBP family intramembrane metalloprotease	114.824	156.759	138.229	91.394	78.5487	82.1177	84.0201	136.604	0.615064	-0.701193
WP_011679644.1	LEUM_RS04280	LEUM_0879	2'-5' RNA ligase family protein	70.0762	59.5481	63.1905	18.2788	1.70758	19.6368	13.2077	64.2716	0.205499	-2.2828
WP_011679645.1	LEUM_RS04285	LEUM_0880	glycoside-pentoside-hexuronide (GPH):cation symporter	149.44	138.946	159.951	42.6505	13.6606	27.6701	27.9938	149.445	0.187318	-2.41644
WP_011679646.1	LEUM_RS04290	LEUM_0881	LacI family DNA-binding transcriptional regulator	136.775	144.035	147.444	313.786	410.673	352.571	359.01	142.752	2.51493	1.33052
WP_011679647.1	LEUM_RS04295	LEUM_0882	alpha-galactosidase	352.914	400.041	417.979	610.309	692.423	631.057	644.596	390.311	1.65149	0.723771
WP_011679648.1	LEUM_RS04300	LEUM_0883	galactokinase	326.741	299.776	381.776	479.311	475.561	489.136	481.336	336.098	1.43213	0.518163
WP_011679649.1	LEUM_RS04305	LEUM_0884	UDP-glucose--hexose-1-phosphate uridylyltransferase	473.648	391.898	500.916	608.278	715.476	679.256	667.67	455.487	1.46584	0.551725
WP_011679650.1	LEUM_RS04310	LEUM_0885	excinuclease ABC subunit UvrA	216.983	205.619	180.356	90.3785	84.5252	74.9771	83.2936	200.986	0.414425	-1.27082
WP_011679651.1	LEUM_RS04315	LEUM_0886	alpha/beta hydrolase	76.8305	73.2899	61.2158	35.5421	36.713	31.2404	34.4985	70.4454	0.48972	-1.02997
WP_011679652.1	LEUM_RS04320	LEUM_0887	TetR/AcrR family transcriptional regulator	131.709	144.035	132.963	42.6505	9.39169	16.9591	23.0004	136.236	0.168828	-2.56637
WP_011679653.1	LEUM_RS04325	LEUM_0888	AraC family transcriptional regulator	66.699	56.4943	46.0764	50.7744	50.3736	53.555	51.5677	56.4233	0.913944	-0.129822
WP_011679654.1	LEUM_RS04335	LEUM_0890	alpha-L-arabinofuranosidase	593.537	581.739	614.791	450.877	475.561	464.144	463.527	596.689	0.776832	-0.364325
WP_011679655.1	LEUM_RS04340	LEUM_0891	LacI family DNA-binding transcriptional regulator	98.7821	95.6841	80.3046	46.7125	16.222	35.7034	32.8793	91.5903	0.358982	-1.47802
WP_011679656.1	LEUM_RS04345	LEUM_0892	LacI family transcriptional regulator	161.26	217.325	195.496	119.828	74.2797	107.11	100.406	191.36	0.524696	-0.930447
WP_011679657.1	LEUM_RS04350	LEUM_0893	SLC45 family MFS transporter	139.308	192.386	169.824	54.8364	37.5667	49.0921	47.1651	167.173	0.282134	-1.82555
WP_011679658.1	LEUM_RS04355	LEUM_0894	glycoside hydrolase family 65 protein	258.353	248.88	250.787	98.5024	81.9638	88.3658	89.6107	252.674	0.35465	-1.49553
WP_011679659.1	LEUM_RS04360	LEUM_0895	beta-phosphoglucomutase	124.955	143.017	97.4187	23.3562	20.491	29.4553	24.4342	121.797	0.200614	-2.31751
WP_011679660.1	LEUM_RS04365	LEUM_0896	LacI family transcriptional regulator	54.0347	58.5302	57.9246	45.697	32.444	45.5218	41.2209	56.8298	0.72534	-0.463271
WP_011679661.1	LEUM_RS04370	LEUM_0897	alpha-glucosidase	159.571	148.107	154.685	39.6041	7.68411	32.133	26.4737	154.121	0.171772	-2.54143
WP_011679662.1	LEUM_RS04375	LEUM_0898	SLC45 family MFS transporter	107.225	115.533	113.216	26.4027	3.41516	24.9924	18.2701	111.992	0.163138	-2.61584
WP_011679663.1	LEUM_RS04380	LEUM_0899	alpha-glucosidase	335.184	257.024	290.94	78.1927	35.0054	56.2328	56.4769	294.382	0.191849	-2.38196
WP_011679664.1	LEUM_RS04385	LEUM_0900	PRD domain-containing protein	124.111	160.831	132.963	36.5576	6.83032	20.5294	21.3058	139.302	0.152947	-2.7089
WP_011679665.1	LEUM_RS04390	LEUM_0901	beta-glucoside-specific PTS transporter subunit IIABC	110.602	141.999	106.634	69.0533	11.9531	37.4885	39.4983	119.745	0.329853	-1.60011
WP_011679666.1	LEUM_RS04395	LEUM_0902	glycoside hydrolase family 1 protein	158.727	186.279	173.774	70.0687	18.7834	49.9847	46.2789	172.926	0.267622	-1.90173
WP_011679667.1	LEUM_RS04400	LEUM_0903	GNAT family N-acetyltransferase	59.9447	65.1466	42.127	46.7125	35.8592	44.6292	42.4003	55.7394	0.760687	-0.394625
WP_011679668.1	LEUM_RS04405	LEUM_0904	GAF domain-containing protein	27.8616	36.645	39.4941	91.394	141.729	136.565	123.229	34.6669	3.55467	1.82972
WP_011679670.1	LEUM_RS04425	LEUM_0908	hypothetical protein	130.865	162.867	129.672	46.7125	50.3736	65.1586	54.0816	141.135	0.383191	-1.38386
WP_011679671.1	LEUM_RS04430	LEUM_0909	oxidoreductase	124.955	152.178	129.014	128.967	129.776	129.425	129.389	135.383	0.955731	-0.0653233
WP_011679672.1	LEUM_RS04435	LEUM_0910	NUDIX domain-containing protein	92.8721	124.695	85.5705	115.766	112.7	99.0768	109.181	101.046	1.08051	0.111712
WP_011679673.1	LEUM_RS04440	LEUM_0911	MFS transporter	71.7648	93.6483	62.5323	279.259	268.09	227.609	258.319	75.9818	3.39976	1.76543
WP_011679674.1	LEUM_RS04445	LEUM_0912	2%2C3-butanediol dehydrogenase	136.775	160.322	160.609	946.436	1137.25	1013.08	1032.26	152.569	6.76584	2.75827
WP_011679675.1	LEUM_RS04450	LEUM_0913	hypothetical protein	27.0173	49.8779	38.8358	57.8829	45.2509	38.3811	47.1716	38.577	1.22279	0.290178
WP_011679676.1	LEUM_RS04460	LEUM_0915	uracil-DNA glycosylase family protein	56.5675	73.2899	65.1652	116.781	134.899	87.4732	113.051	65.0076	1.73905	0.798295
WP_011679677.1	LEUM_RS04465	LEUM_0916	ECF transporter S component	239.779	220.888	208.002	383.855	469.584	394.522	415.987	222.89	1.86634	0.90021
WP_011679679.1	LEUM_RS04475	LEUM_0918	MFS transporter	46.436	55.9854	42.127	36.5576	18.7834	24.9924	26.7778	48.1828	0.555754	-0.847482
WP_011679680.1	LEUM_RS04480	LEUM_0919	type 1 glutamine amidotransferase	397.661	415.31	371.902	238.64	280.897	270.453	263.33	394.958	0.666729	-0.584827
WP_011679681.1	LEUM_RS04485	LEUM_0920	pyridoxamine 5'-phosphate oxidase family protein	108.069	98.7378	170.483	82.2546	87.0866	74.0845	81.1419	125.763	0.645195	-0.632192
WP_011679683.1	LEUM_RS04495	LEUM_0922	glucose 1-dehydrogenase	937.164	968.547	1182.85	527.039	589.115	602.494	572.883	1029.52	0.556456	-0.845659
WP_011679684.1	LEUM_RS04500	LEUM_0923	gluconate:H+ symporter	1003.02	503.868	886.642	410.258	531.057	446.292	462.536	797.843	0.579733	-0.78654
WP_011679685.1	LEUM_RS04505	LEUM_0924	NADP-dependent phosphogluconate dehydrogenase	828.25	544.585	824.768	324.956	404.696	340.074	356.576	732.534	0.48677	-1.03869
WP_011679686.1	LEUM_RS04510	LEUM_0925	LD-carboxypeptidase	210.229	176.099	207.344	145.215	190.395	141.921	159.177	197.891	0.804368	-0.314072
WP_011679687.1	LEUM_RS04515	LEUM_0926	GNAT family N-acetyltransferase	42.2146	65.6556	65.1652	16.2478	4.26895	11.6036	10.7068	57.6785	0.185629	-2.42951
WP_011679688.1	LEUM_RS04520	LEUM_0927	6-phospho-beta-glucosidase	150.284	207.655	150.736	122.874	120.384	153.524	132.261	169.558	0.780033	-0.358392
WP_011679689.1	LEUM_RS04530	LEUM_0929	BglG family transcription antiterminator	161.26	183.225	217.217	163.494	240.769	200.831	201.698	187.234	1.07725	0.107354
WP_011679690.1	LEUM_RS04540	LEUM_0931	hypothetical protein	106.381	122.15	113.216	96.4715	99.8934	107.11	101.158	113.916	0.888011	-0.171351
WP_011679692.1	LEUM_RS04550	LEUM_0933	purine/pyrimidine permease	53.1904	90.5945	55.2917	18.2788	5.12274	12.4962	11.9659	66.3589	0.180321	-2.47136
WP_011679693.1	LEUM_RS04555	LEUM_0934	AMP-binding protein	68.3876	97.211	69.7728	40.6196	2.56137	24.0998	22.4269	78.4571	0.285849	-1.80667
WP_011679694.1	LEUM_RS04560	LEUM_0935	acyl-CoA reductase	96.2492	152.178	114.533	66.0068	14.5144	49.0921	43.2044	120.987	0.3571	-1.4856
WP_011679695.1	LEUM_RS04565	LEUM_0936	SDR family oxidoreductase	93.7164	131.82	94.1275	63.9758	9.39169	44.6292	39.3322	106.555	0.369127	-1.43781
WP_011679696.1	LEUM_RS04570	LEUM_0937	energy coupling factor transporter S component ThiW	63.3219	71.2541	49.3676	17.2633	1.70758	6.24809	8.40633	61.3145	0.137102	-2.86668
WP_011679697.1	LEUM_RS04575	LEUM_0938	hydroxyethylthiazole kinase	63.3219	71.7631	76.3552	37.5731	5.12274	32.133	24.943	70.48	0.353901	-1.49858
WP_011679698.1	LEUM_RS04580	LEUM_0939	PTS sugar transporter subunit IIB	82.7406	128.766	78.9881	27.4182	8.5379	27.6701	21.2087	96.8317	0.219027	-2.19082
WP_011679699.1	LEUM_RS04585	LEUM_0940	PTS transporter subunit EIIC	35.4602	49.3689	41.4688	10.1549	6.83032	11.6036	9.5296	42.0993	0.22636	-2.14331
WP_011679700.1	LEUM_RS04590	LEUM_0941	PTS lactose/cellobiose transporter subunit IIA	59.9447	81.9422	52.0005	30.4647	13.6606	34.8108	26.312	64.6291	0.407123	-1.29646
WP_011679701.1	LEUM_RS04595	LEUM_0942	glycoside hydrolase family 1 protein	162.948	197.985	177.723	52.8054	14.5144	40.1663	35.8287	179.552	0.199545	-2.32521
WP_011679702.1	LEUM_RS04600	LEUM_0943	putative holin-like toxin	97.9378	64.1287	92.811	47.728	58.9115	77.6548	61.4314	84.9592	0.72307	-0.467793
WP_011679703.1	LEUM_RS04605	LEUM_0944	NAD(P)-binding domain-containing protein	124.111	143.017	128.356	840.825	934.046	783.689	852.853	131.828	6.46944	2.69364
WP_011679704.1	LEUM_RS04610	LEUM_0945	helix-turn-helix transcriptional regulator	48.9689	50.8958	53.317	176.695	212.594	154.417	181.235	51.0606	3.54942	1.82758
WP_011679705.1	LEUM_RS04615	LEUM_0946	MarR family transcriptional regulator	89.4949	122.15	102.685	343.235	399.574	365.067	369.292	104.776	3.52457	1.81745
WP_011679706.1	LEUM_RS04620	LEUM_0947	NAD(P)/FAD-dependent oxidoreductase	422.99	476.894	469.979	643.82	636.073	649.801	643.231	456.621	1.40868	0.494341
WP_011679707.1	LEUM_RS04625	LEUM_0948	NADP-dependent oxidoreductase	209.384	254.988	232.357	803.252	928.069	888.121	873.147	232.243	3.75963	1.91059
WP_011679708.1	LEUM_RS04630	LEUM_0949	DUF1304 domain-containing protein	246.533	273.819	243.547	481.342	536.18	557.865	525.129	254.633	2.0623	1.04425
WP_011679709.1	LEUM_RS04635	LEUM_0950	glycosyltransferase family 8 protein	90.3392	100.774	90.1781	44.6815	9.39169	33.9182	29.3305	93.7637	0.312813	-1.67663
WP_011679710.1	LEUM_RS04645	LEUM_0952	metal ABC transporter permease	132.554	159.813	119.14	734.199	865.743	710.497	770.146	137.169	5.61458	2.48918
WP_011679712.1	LEUM_RS04655	LEUM_0954	acetolactate decarboxylase	46.436	62.0929	57.9246	5.07744	1.70758	5.3555	4.04684	55.4845	0.0729364	-3.77722
WP_011679713.1	LEUM_RS04660	LEUM_0955	hypothetical protein	82.7406	79.3974	63.1905	26.4027	4.26895	19.6368	16.7695	75.1095	0.223267	-2.16316
WP_011679714.1	LEUM_RS04665	LEUM_0956	response regulator transcription factor	68.3876	75.8347	90.8363	43.666	29.0289	35.7034	36.1327	78.3529	0.461154	-1.11668
WP_011679715.1	LEUM_RS04670	LEUM_0957	HAMP domain-containing histidine kinase	200.097	190.35	172.457	180.757	212.594	149.062	180.804	187.635	0.963595	-0.0535013
WP_011679716.1	LEUM_RS04675	LEUM_0958	hypothetical protein	90.3392	110.953	99.3934	56.8674	75.1335	65.1586	65.7198	100.228	0.6557	-0.608892
WP_011679717.1	LEUM_RS04680	LEUM_0959	hypothetical protein	100.471	175.082	127.039	46.7125	14.5144	34.8108	32.0126	134.197	0.238549	-2.06764
WP_011679718.1	LEUM_RS04685	LEUM_0960	PepSY domain-containing protein	124.111	190.859	130.33	141.153	148.559	132.102	140.605	148.433	0.947259	-0.0781695
WP_011679719.1	LEUM_RS04690	LEUM_0961	LCP family protein	60.789	87.0318	72.4058	59.9138	56.3501	58.9105	58.3915	73.4089	0.795429	-0.330196
WP_011679720.1	LEUM_RS04695	LEUM_0962	MarR family transcriptional regulator	45.5917	53.9495	40.8105	13.2014	12.8068	13.3888	13.1323	46.7839	0.280701	-1.83289
WP_011679721.1	LEUM_RS04700	LEUM_0963	MFS transporter	93.7164	124.186	97.4187	50.7744	33.2978	47.3069	43.7931	105.107	0.416653	-1.26308
WP_011679722.1	LEUM_RS04705	LEUM_0964	HAD-IC family P-type ATPase	194.187	200.02	197.47	747.4	904.163	883.658	845.074	197.226	4.2848	2.09923
WP_011679723.1	LEUM_RS04710	LEUM_0965	hypothetical protein	59.9447	67.1824	57.9246	39.6041	18.7834	27.6701	28.6858	61.6839	0.465046	-1.10456
WP_011679724.1	LEUM_RS10335		MerR family transcriptional regulator	137.62	145.562	124.406	48.7435	22.1985	38.3811	36.441	135.863	0.26822	-1.89851
WP_011679725.1	LEUM_RS04725	LEUM_0968	YbaK/EbsC family protein	82.7406	87.0318	96.7604	92.4095	99.8934	99.9694	97.4241	88.8443	1.09657	0.133
WP_011679726.1	LEUM_RS04730	LEUM_0969	LysE family translocator	106.381	131.311	102.685	82.2546	49.5198	73.1919	68.3221	113.459	0.602175	-0.731745
WP_011679727.1	LEUM_RS04735	LEUM_0970	D-2-hydroxyacid dehydrogenase	85.2735	126.731	86.2287	79.2081	72.5721	95.5065	82.4289	99.4109	0.829174	-0.270253
WP_011679728.1	LEUM_RS04740	LEUM_0971	SDR family NAD(P)-dependent oxidoreductase	130.021	200.529	148.103	173.649	218.57	195.476	195.898	159.551	1.22781	0.296086
WP_011679730.1	LEUM_RS04750	LEUM_0973	membrane protein	70.0762	71.2541	55.9499	150.292	160.512	146.384	152.396	65.7601	2.31746	1.21254
WP_011679731.1	LEUM_RS04755	LEUM_0974	Y-family DNA polymerase	84.4292	92.1214	69.1146	428.536	556.671	508.773	497.993	81.8884	6.08137	2.6044
WP_011679732.1	LEUM_RS04760	LEUM_0975	hypothetical protein	74.2977	82.4512	77.0134	282.306	305.657	340.967	309.643	77.9208	3.97382	1.99053
WP_011679733.1	LEUM_RS04765	LEUM_0976	hypothetical protein	86.962	100.774	97.4187	494.543	581.431	551.617	542.53	95.0515	5.70775	2.51292
WP_011679734.1	LEUM_RS04770	LEUM_0977	pyruvate oxidase	390.907	385.281	389.675	1454.18	1903.1	1645.92	1667.73	388.621	4.29142	2.10145
WP_011679735.1	LEUM_RS04780	LEUM_0979	SDR family oxidoreductase	103.848	102.301	98.7352	87.3321	61.4729	69.6215	72.8088	101.628	0.716426	-0.481111
WP_011679736.1	LEUM_RS04785	LEUM_0980	IS110 family transposase	60.789	90.5945	60.5576	24.3717	10.2455	27.6701	20.7624	70.647	0.29389	-1.76665
WP_011679739.1	LEUM_RS04800	LEUM_0983	acetyl-CoA carboxylase biotin carboxyl carrier protein subunit	50.6575	84.487	56.6082	5.07744	5.12274	9.81842	6.67287	63.9176	0.104398	-3.25983
WP_011679740.1	LEUM_RS04810	LEUM_0984	putative hydro-lyase	130.865	199.512	149.419	54.8364	11.9531	40.1663	35.6519	159.932	0.222919	-2.16541
WP_011679742.1	LEUM_RS04820	LEUM_0987	divalent metal cation transporter	90.3392	134.365	104.001	48.7435	17.0758	36.5959	34.1384	109.568	0.311572	-1.68236
WP_011679743.1	LEUM_RS04825	LEUM_0988	5-oxoprolinase subunit PxpB	111.446	132.329	98.0769	49.759	24.7599	29.4553	34.658	113.951	0.304149	-1.71715
WP_011679744.1	LEUM_RS04830	LEUM_0989	biotin-dependent carboxyltransferase family protein	125.799	208.164	132.305	75.1462	31.5902	53.555	53.4305	155.423	0.343775	-1.54046
WP_011679745.1	LEUM_RS10470		transposase	104.692	145.562	115.191	62.9603	24.7599	45.5218	44.414	121.815	0.364602	-1.45561
WP_011679747.1	LEUM_RS04855	LEUM_0994	SLC45 family MFS transporter	121.578	117.06	122.432	18.2788	0.85379	15.1739	11.4355	120.357	0.0950135	-3.39572
WP_011679748.1	LEUM_RS04860	LEUM_0995	glycoside hydrolase family 65 protein	189.966	229.54	244.205	63.9758	13.6606	33.9182	37.1849	221.237	0.168077	-2.5728
WP_011679749.1	LEUM_RS04865	LEUM_0996	galactose mutarotase	105.536	114.516	111.242	28.4337	16.222	26.7775	23.8111	110.431	0.215619	-2.21344
WP_011679750.1	LEUM_RS04870	LEUM_0997	beta-phosphoglucomutase	91.1835	119.605	100.71	38.5886	10.2455	37.4885	28.7742	103.833	0.27712	-1.85142
WP_011679752.1	LEUM_RS04875	LEUM_0999	hypothetical protein	78.5191	96.702	73.064	24.3717	4.26895	21.422	16.6876	82.7617	0.201634	-2.31019
WP_011679753.1	LEUM_RS04885	LEUM_1001	1-acyl-sn-glycerol-3-phosphate acyltransferase	90.3392	109.426	82.9375	18.2788	10.2455	22.3146	16.9463	94.2342	0.179832	-2.47528
WP_011679755.1	LEUM_RS04895	LEUM_1003	hypothetical protein	18.5744	18.8314	25.6711	14.2168	5.97653	8.03326	9.40888	21.0257	0.447495	-1.16006
WP_011679756.1	LEUM_RS04900	LEUM_1004	LysR family transcriptional regulator	24.4845	49.8779	32.2535	22.3408	13.6606	10.711	15.5708	35.5386	0.438138	-1.19054
WP_011679757.1	LEUM_RS04905	LEUM_1005	NAD-dependent malic enzyme	41.3703	67.6914	45.4182	53.8209	49.5198	46.4144	49.9184	51.4933	0.969415	-0.0448138
WP_011679758.1	LEUM_RS04915	LEUM_1006	excinuclease ABC subunit A	65.0105	66.6735	67.1399	102.564	110.139	112.466	108.39	66.2746	1.63546	0.709698
WP_011679759.1	LEUM_RS04920	LEUM_1008	transposase	37.9931	48.351	40.1523	46.7125	35.8592	49.0921	43.8879	42.1655	1.04085	0.0577619
WP_011679760.1	LEUM_RS04925	LEUM_1009	IS3 family transposase	35.4602	64.1287	46.0764	18.2788	18.7834	21.422	19.4947	48.5551	0.401497	-1.31654
WP_011679761.1	LEUM_RS10690		KxYKxGKxW signal peptide domain-containing protein	82.7406	94.1572	64.507	380.808	498.613	374.885	418.102	80.4683	5.19587	2.37736
WP_011679763.1	LEUM_RS04950	LEUM_1013	DUF3578 domain-containing protein	44.7475	63.1108	57.9246	57.8829	50.3736	44.6292	50.9619	55.261	0.922204	-0.116842
WP_011679764.1	LEUM_RS04960	LEUM_1014	IS6 family transposase	46.436	65.1466	53.9752	88.3475	76.8411	80.3326	81.8404	55.186	1.48299	0.568512
WP_011679766.1	LEUM_RS04965	LEUM_1016	ribonuclease H	21.9516	32.0644	36.2029	14.2168	2.56137	16.0665	10.9482	30.0729	0.364056	-1.45777
WP_011679767.1	LEUM_RS04970	LEUM_1017	ABC transporter permease/substrate-binding protein	75.142	109.935	75.0387	54.8364	69.157	54.4476	59.4803	86.7052	0.686007	-0.543706
WP_011679768.1	LEUM_RS04975	LEUM_1018	ABC transporter ATP-binding protein	110.602	141.49	123.748	247.779	254.429	260.635	254.281	125.28	2.0297	1.02127
WP_011679769.1	LEUM_RS04980	LEUM_1019	NAD(P)/FAD-dependent oxidoreductase	168.014	237.683	172.457	433.614	381.644	406.126	407.128	192.718	2.11255	1.07899
WP_011679770.1	LEUM_RS10695	LEUM_1020	hypothetical protein	69.2319	66.1645	64.507	190.912	183.565	201.724	192.067	66.6345	2.8824	1.52727
WP_011679772.1	LEUM_RS10340	LEUM_1022	hypothetical protein	73.4534	102.301	106.634	31.4802	42.6895	40.1663	38.112	94.1293	0.40489	-1.3044
WP_011679773.1	LEUM_RS05000	LEUM_1024	ATPase or kinase	75.142	92.1214	79.6464	59.9138	49.5198	43.7366	51.0568	82.3032	0.620349	-0.688847
WP_011679774.1	LEUM_RS05005	LEUM_1025	hypothetical protein	101.315	108.408	106.634	37.5731	3.41516	24.9924	21.9935	105.452	0.208564	-2.26144
WP_011679775.1	LEUM_RS05015	LEUM_1026	conjugal transfer protein	82.7406	110.444	82.2793	26.4027	5.97653	23.2072	18.5288	91.8212	0.201792	-2.30906
WP_011679777.1	LEUM_RS05030	LEUM_1031	hypothetical protein	149.44	157.777	196.812	69.0533	35.8592	62.4809	55.7978	168.01	0.332111	-1.59026
WP_011679778.1	LEUM_RS05035	LEUM_1032	membrane protein	99.6264	139.963	99.3934	32.4956	4.26895	17.8517	18.2054	112.994	0.161118	-2.63381
WP_011679779.1	LEUM_RS05040	LEUM_1033	CHAP domain-containing protein	106.381	132.838	85.5705	30.4647	0.85379	18.7443	16.6876	108.263	0.154139	-2.6977
WP_011679780.1	LEUM_RS05045	LEUM_1034	hypothetical protein	95.405	135.383	97.4187	38.5886	0.85379	18.7443	19.3955	109.402	0.177287	-2.49584
WP_011679781.1	LEUM_RS05050	LEUM_1035	hypothetical protein	101.315	122.15	94.1275	27.4182	1.70758	19.6368	16.2542	105.864	0.153538	-2.70333
WP_011679782.1	LEUM_RS05055	LEUM_1036	thiol-disulfide isomerase	101.315	134.365	107.95	26.4027	2.56137	29.4553	19.4731	114.543	0.170006	-2.55634
WP_011679783.1	LEUM_RS05060	LEUM_1037	ATP-binding protein	230.492	323.188	223.8	92.4095	11.0993	52.6625	52.0571	259.16	0.200869	-2.31568
WP_011679784.1	LEUM_RS05065	LEUM_1039	DUF2075 domain-containing protein	92.0278	90.5945	69.1146	21.3253	17.0758	33.0256	23.8089	83.9123	0.283735	-1.81738
WP_011679785.1	LEUM_RS05070	LEUM_1040	cell division protein FtsK	140.152	186.788	152.71	49.759	10.2455	30.3479	30.1174	159.883	0.188371	-2.40835
WP_011679786.1	LEUM_RS05075	LEUM_1041	hypothetical protein	202.63	307.92	190.888	75.1462	6.83032	39.2737	40.4167	233.813	0.17286	-2.53233
WP_011679787.1	LEUM_RS05080	LEUM_1042	hypothetical protein	34.616	31.0464	16.4559	12.1859	13.6606	15.1739	13.6735	27.3727	0.499529	-1.00136
WP_011679788.1	LEUM_RS05085	LEUM_1043	hypothetical protein	97.0935	124.186	86.2287	35.5421	5.12274	17.8517	19.5055	102.503	0.190293	-2.39371
WP_011679789.1	LEUM_RS05090	LEUM_1044	replication initiation factor domain-containing protein	214.45	240.228	204.053	45.697	4.26895	29.4553	26.4737	219.577	0.120567	-3.05209
WP_011679791.1	LEUM_RS05100	LEUM_1046	phytoene desaturase	81.052	125.204	127.039	40.6196	24.7599	29.4553	31.6116	111.098	0.284537	-1.81331
WP_011679792.1	LEUM_RS05105	LEUM_1047	phytoene/squalene synthase family protein	72.6091	114.007	96.7604	73.1152	79.4024	72.2993	74.939	94.4587	0.793352	-0.333967
WP_011679793.1	LEUM_RS05110	LEUM_1048	ABC transporter permease	47.2803	51.9137	46.0764	74.1307	87.9403	73.1919	78.421	48.4235	1.61948	0.695533
WP_011679794.1	LEUM_RS05115	LEUM_1049	ABC transporter ATP-binding protein	102.159	145.053	122.432	258.95	268.944	234.75	254.214	123.215	2.06318	1.04487
WP_011679795.1	LEUM_RS10500		SDR family oxidoreductase	160.415	199.512	157.318	31.4802	6.83032	23.2072	20.5059	172.415	0.118933	-3.07178
WP_011679796.1	LEUM_RS05125	LEUM_1051	IS30 family transposase	163.793	215.289	202.078	57.8829	14.5144	57.1254	43.1742	193.72	0.222869	-2.16573
WP_011679797.1	LEUM_RS05130	LEUM_1052	helix-turn-helix domain-containing protein	76.8305	79.9064	57.9246	20.3098	1.70758	13.3888	11.802	71.5539	0.164939	-2.59999
WP_011679798.1	LEUM_RS05135	LEUM_1053	replication initiator protein A	84.4292	138.946	102.026	37.5731	11.0993	29.4553	26.0425	108.467	0.240096	-2.05831
WP_011679799.1	LEUM_RS05140	LEUM_1054	hypothetical protein	68.3876	73.7989	63.1905	24.3717	0.85379	16.9591	14.0615	68.459	0.205401	-2.28349
WP_011679800.1	LEUM_RS05145	LEUM_1055	hypothetical protein	107.225	151.161	109.925	42.6505	7.68411	22.3146	24.2164	122.77	0.19725	-2.3419
WP_011679801.1	LEUM_RS05150	LEUM_1056	single-stranded DNA-binding protein	82.7406	98.7378	77.0134	27.4182	5.12274	17.8517	16.7975	86.1639	0.194949	-2.35883
WP_011679802.1	LEUM_RS05155	LEUM_1057	hypothetical protein	128.332	167.956	128.356	40.6196	6.83032	36.5959	28.0153	141.548	0.197921	-2.33701
WP_011679803.1	LEUM_RS05160	LEUM_1058	hypothetical protein	55.7232	74.3079	82.2793	14.2168	1.70758	11.6036	9.17601	70.7701	0.129659	-2.9472
WP_011679804.1	LEUM_RS05165	LEUM_1059	DNA/RNA non-specific endonuclease	58.2561	95.6841	86.2287	14.2168	4.26895	15.1739	11.2199	80.0563	0.14015	-2.83495
WP_011679805.1	LEUM_RS05170	LEUM_1060	hypothetical protein	115.668	127.748	123.09	38.5886	8.5379	36.5959	27.9075	122.169	0.228434	-2.13015
WP_011679806.1	LEUM_RS05175	LEUM_1061	hypothetical protein	102.159	105.354	123.09	25.3872	5.12274	26.7775	19.0958	110.201	0.173282	-2.52881
WP_011679807.1	LEUM_RS05180	LEUM_1062	relaxase MobL	106.381	137.419	124.406	37.5731	1.70758	31.2404	23.507	122.735	0.191526	-2.38438
WP_011679808.1	LEUM_RS05185	LEUM_1063	LacI family DNA-binding transcriptional regulator	104.692	119.096	105.976	101.549	115.262	102.647	106.486	109.921	0.968746	-0.0458094
WP_011679809.1	LEUM_RS05190	LEUM_1064	beta-galactosidase	99.6264	142.508	127.039	60.9293	36.713	44.6292	47.4238	123.058	0.385378	-1.37565
WP_011679810.1	LEUM_RS05195	LEUM_1065	glycoside-pentoside-hexuronide (GPH):cation symporter	204.319	257.533	241.572	187.865	168.197	181.195	179.086	234.474	0.763774	-0.388782
WP_011679811.1	LEUM_RS05200	LEUM_1066	glycosyl hydrolase 53 family protein	198.409	242.773	186.28	92.4095	61.4729	91.0436	81.642	209.154	0.390344	-1.35718
WP_011679812.1	LEUM_RS05205	LEUM_1067	UDP-glucose--hexose-1-phosphate uridylyltransferase	94.5607	110.444	115.849	94.4405	34.1516	71.4067	66.6663	106.951	0.623333	-0.681925
WP_011679813.1	LEUM_RS05210	LEUM_1068	UDP-glucose 4-epimerase GalE	184.9	290.106	218.534	130.998	62.3267	84.7955	92.7067	231.18	0.401016	-1.31827
WP_011679814.1	LEUM_RS05215	LEUM_1069	galactokinase	200.941	275.855	205.369	135.06	99.0396	140.136	124.745	227.389	0.548599	-0.866177
WP_011679815.1	LEUM_RS10345	LEUM_1070	relaxase MobL	146.062	180.68	134.28	52.8054	10.2455	31.2404	31.4304	153.674	0.204527	-2.28964
WP_011679818.1	LEUM_RS05235	LEUM_1073	HATPase_c domain-containing protein	139.308	217.834	156.66	106.626	107.578	124.962	113.055	171.267	0.66011	-0.599222
WP_011679819.1	LEUM_RS05240	LEUM_1074	TIR domain-containing protein	174.768	222.924	196.812	124.905	106.724	116.928	116.186	198.168	0.586299	-0.77029
WP_011679820.1	LEUM_RS05245	LEUM_1075	hypothetical protein	72.6091	71.7631	75.6969	84.2856	82.8176	58.9105	75.3379	73.3564	1.02701	0.0384538
WP_011679821.1	LEUM_RS10505		IS30 family transposase	124.111	159.813	122.432	87.3321	62.3267	58.018	69.2256	135.452	0.511072	-0.968402
WP_011679822.1	LEUM_RS05255	LEUM_1077	MFS transporter	91.1835	104.336	78.9881	62.9603	49.5198	65.1586	59.2129	91.5027	0.647117	-0.627902
WP_011679824.1	LEUM_RS10355	LEUM_1079	peptidase	124.955	174.573	117.166	192.943	176.734	157.987	175.888	138.898	1.26631	0.340635
WP_011679825.1	LEUM_RS05270	LEUM_1080	NAD(P)H-binding protein	86.1177	97.7199	94.1275	61.9448	61.4729	62.4809	61.9662	92.6551	0.668784	-0.580389
WP_011679826.1	LEUM_RS05275	LEUM_1081	flavodoxin	78.5191	103.827	87.5452	60.9293	56.3501	74.0845	63.788	89.9639	0.70904	-0.496062
WP_011679827.1	LEUM_RS05280	LEUM_1082	iron reductase	220.36	255.497	211.951	89.363	57.2039	84.7955	77.1208	229.269	0.336376	-1.57185
WP_011679829.1	LEUM_RS05290	LEUM_1084	cupin domain-containing protein	122.422	154.214	140.204	334.096	501.175	360.604	398.625	138.947	2.8689	1.5205
WP_011679830.1	LEUM_RS05295	LEUM_1085	carboxymuconolactone decarboxylase family protein	310.699	388.844	324.51	832.701	945.999	909.543	896.081	341.351	2.6251	1.39237
WP_011679831.1	LEUM_RS05300	LEUM_1086	SDR family oxidoreductase	233.869	267.712	259.344	556.488	641.196	606.064	601.25	253.642	2.37047	1.24517
WP_011679832.1	LEUM_RS05305	LEUM_1087	aldo/keto reductase	379.087	321.152	425.878	982.993	1186.77	874.732	1014.83	375.372	2.70353	1.43485
WP_011679833.1	LEUM_RS05310	LEUM_1088	aldo/keto reductase	438.187	400.041	508.157	826.608	981.858	944.354	917.607	448.795	2.0446	1.03182
WP_011679834.1	LEUM_RS05320	LEUM_1090	NAD-dependent succinate-semialdehyde dehydrogenase	341.094	306.393	362.029	591.015	677.055	681.042	649.704	336.505	1.93074	0.949154
WP_011679835.1	LEUM_RS05325	LEUM_1091	alpha/beta hydrolase	208.54	233.612	236.306	141.153	181.857	136.565	153.192	226.153	0.677383	-0.561957
WP_011679837.1	LEUM_RS10795	LEUM_1093	putative holin-like toxin	69.2319	58.0212	77.6717	52.8054	64.0342	78.5474	65.129	68.3083	0.953457	-0.0687596
WP_011679838.1	LEUM_RS05340	LEUM_1094	Y-family DNA polymerase	93.7164	111.971	90.8363	107.642	92.2093	114.251	104.701	98.8412	1.05928	0.0830863
WP_011679839.1	LEUM_RS05345	LEUM_1095	hypothetical protein	113.979	143.526	108.609	467.125	545.572	483.78	498.826	122.038	4.08746	2.0312
WP_011679840.1	LEUM_RS05350	LEUM_1096	hypothetical protein	129.177	149.634	120.457	561.565	568.624	545.369	558.519	133.089	4.19658	2.06922
WP_011679841.1	LEUM_RS05355	LEUM_1097	MazG-like family protein	172.235	207.655	191.546	486.419	498.613	453.433	479.488	190.479	2.51728	1.33187
WP_011679843.1	LEUM_RS05365	LEUM_1099	hypothetical protein	83.5849	92.1214	77.6717	18.2788	6.83032	14.2813	13.1302	84.4593	0.155461	-2.68537
WP_011679844.1	LEUM_RS05370	LEUM_1100	hypothetical protein	71.7648	98.2289	62.5323	28.4337	4.26895	23.2072	18.6366	77.5086	0.240446	-2.05622
WP_011679845.1	LEUM_RS05375	LEUM_1101	hypothetical protein	103.848	101.283	97.4187	36.5576	5.12274	9.81842	17.1663	100.85	0.170216	-2.55456
WP_011679847.1	LEUM_RS05380	LEUM_1103	hypothetical protein	108.914	149.634	96.1022	47.728	15.3682	38.3811	33.8258	118.216	0.286134	-1.80524
WP_011679848.1	LEUM_RS05385	LEUM_1105	hypothetical protein	103.848	142.508	103.343	32.4956	16.222	33.0256	27.2478	116.566	0.233753	-2.09694
WP_011679850.1	LEUM_RS05395	LEUM_1107	deoxynucleoside kinase	186.588	229.54	169.166	110.688	86.2328	114.251	103.724	195.098	0.53165	-0.911452
WP_011679851.1	LEUM_RS05400	LEUM_1108	hypothetical protein	115.668	151.669	113.216	50.7744	11.9531	38.3811	33.7029	126.851	0.265688	-1.91219
WP_011679852.1	LEUM_RS05405	LEUM_1109	toprim domain-containing protein	148.595	193.913	159.951	54.8364	1.70758	23.2072	26.5837	167.486	0.158722	-2.65543
WP_011679853.1	LEUM_RS05415	LEUM_1111	ATP-dependent Clp protease ATP-binding subunit	155.35	155.232	159.293	34.5266	1.70758	24.9924	20.4089	156.625	0.130304	-2.94005
WP_011679854.1	LEUM_RS05420	LEUM_1112	type IV secretory system conjugative DNA transfer family protein	207.696	239.719	191.546	63.9758	7.68411	55.3402	42.3334	212.987	0.19876	-2.3309
WP_011679855.1	LEUM_RS05425	LEUM_1113	hypothetical protein	176.457	218.343	167.192	68.0378	15.3682	49.0921	44.166	187.33	0.235765	-2.08458
WP_011679856.1	LEUM_RS05430	LEUM_1114	hypothetical protein	123.267	165.92	117.824	47.728	20.491	39.2737	35.8309	135.67	0.264103	-1.92083
WP_011679857.1	LEUM_RS05440	LEUM_1116	ParA family protein	57.4118	55.9854	61.874	148.261	177.588	158.88	161.577	58.4237	2.7656	1.46759
WP_011679858.1	LEUM_RS05450	LEUM_1118	hypothetical protein	114.824	165.411	129.014	36.5576	3.41516	20.5294	20.1674	136.416	0.147837	-2.75792
WP_011679859.1	LEUM_RS05455	LEUM_1119	type IV secretory pathway%2C VirB4 protein	107.225	152.178	125.065	35.5421	0.85379	28.5627	21.6529	128.156	0.168957	-2.56527
WP_011679860.1	LEUM_RS05470	LEUM_1122	glutaredoxin	85.2735	95.1751	87.5452	14.2168	2.56137	13.3888	10.0557	89.3313	0.112566	-3.15116
WP_011679861.1	LEUM_RS05475	LEUM_1123	hypothetical protein	97.9378	139.963	130.989	40.6196	2.56137	32.133	25.1046	122.963	0.204164	-2.2922
WP_011679862.1	LEUM_RS05480	LEUM_1124	hypothetical protein	99.6264	125.204	110.583	22.3408	2.56137	13.3888	12.7636	111.804	0.11416	-3.13087
WP_011679863.1	LEUM_RS05485	LEUM_1125	Type 1 glutamine amidotransferase-like domain-containing protein	16.0415	17.3046	20.4053	6.09293	3.41516	3.57034	4.35948	17.9171	0.243313	-2.03911
WP_011679864.1	LEUM_RS05495	LEUM_1127	hypothetical protein	151.972	206.128	150.736	47.728	5.12274	32.133	28.3279	169.612	0.167016	-2.58194
WP_011679865.1	LEUM_RS05500	LEUM_1128	class A sortase	89.4949	78.8885	88.2034	17.2633	5.12274	24.0998	15.4953	85.5289	0.18117	-2.46458
WP_011679866.1	LEUM_RS05505	LEUM_1129	hypothetical protein	147.751	202.056	166.533	47.728	1.70758	27.6701	25.7019	172.114	0.149331	-2.74341
WP_011679867.1	LEUM_RS05510	LEUM_1130	IS30 family transposase	102.159	74.8168	81.6211	46.7125	3.41516	22.3146	24.1474	86.1991	0.280136	-1.8358
WP_011679868.1	LEUM_RS05515	LEUM_1131	IS30 family transposase	102.159	126.222	125.065	28.4337	16.222	25.8849	23.5135	117.815	0.19958	-2.32496
WP_011679869.1	LEUM_RS10365	LEUM_1132	NUDIX hydrolase	81.052	118.587	68.4564	37.5731	30.7364	36.5959	34.9685	89.3652	0.391299	-1.35366
WP_011679870.1	LEUM_RS05525	LEUM_1133	IS30 family transposase	50.6575	74.8168	93.4693	58.8984	146.852	103.54	103.097	72.9812	1.41265	0.498401
WP_011679872.1	LEUM_RS05535	LEUM_1135	ASCH domain-containing protein	61.6333	74.3079	72.4058	70.0687	61.4729	72.2993	67.947	69.449	0.978372	-0.0315443
WP_011679873.1	LEUM_RS05540	LEUM_1136	cadmium resistance transporter	90.3392	83.4691	61.2158	282.306	337.247	274.023	297.859	78.3414	3.80206	1.92678
WP_011679874.1	LEUM_RS05545	LEUM_1137	cytidine deaminase	77.6748	82.9601	75.6969	45.697	14.5144	22.3146	27.5087	78.7773	0.349195	-1.51789
WP_011679875.1	LEUM_RS05550	LEUM_1138	HIT family protein	125.799	167.956	130.989	143.184	127.215	121.391	130.597	141.581	0.922414	-0.116514
WP_011679876.1	LEUM_RS05555	LEUM_1139	DUF2000 domain-containing protein	81.052	99.7558	102.026	186.85	214.301	182.98	194.71	94.278	2.06528	1.04634
WP_011679877.1	LEUM_RS05560	LEUM_1140	helix-turn-helix domain-containing protein	55.7232	61.5839	51.3423	14.2168	4.26895	11.6036	10.0298	56.2165	0.178414	-2.4867
WP_011679879.1	LEUM_RS05570	LEUM_1142	sensor histidine kinase	91.1835	129.275	98.0769	72.0997	88.7941	67.8364	76.2434	106.179	0.718068	-0.477808
WP_011679880.1	LEUM_RS05575	LEUM_1143	MMPL family transporter	122.422	148.616	119.14	117.797	75.1335	99.9694	97.6332	130.059	0.750681	-0.413728
WP_011679881.1	LEUM_RS05580	LEUM_1144	GNAT family N-acetyltransferase	87.8063	95.1751	84.9122	27.4182	9.39169	18.7443	18.5181	89.2979	0.207374	-2.26969
WP_011679882.1	LEUM_RS05585	LEUM_1145	FAD-dependent oxidoreductase	124.955	105.863	97.4187	60.9293	46.1046	50.8773	52.6371	109.412	0.481089	-1.05562
WP_011679883.1	LEUM_RS05590	LEUM_1146	MFS transporter	146.907	123.677	140.204	67.0223	40.1281	64.266	57.1388	136.929	0.417287	-1.26089
WP_011679884.1	LEUM_RS05595	LEUM_1147	AraC family transcriptional regulator	13295.9	7916.33	9465.41	2411.79	3747.28	2099.36	2752.81	10225.9	0.2692	-1.89325
WP_011679885.1	LEUM_RS05605	LEUM_1149	acyltransferase	71.7648	142.508	91.4946	46.7125	14.5144	30.3479	30.5249	101.923	0.299491	-1.73941
WP_011679886.1	LEUM_RS05610	LEUM_1150	AMP-binding protein	130.865	168.974	104.659	63.9758	15.3682	41.0589	40.1343	134.833	0.29766	-1.74826
WP_011679887.1	LEUM_RS05615	LEUM_1151	aliphatic sulfonate ABC transporter substrate-binding protein	89.4949	162.358	112.558	32.4956	7.68411	24.9924	21.724	121.47	0.178843	-2.48324
WP_011679888.1	LEUM_RS05620	LEUM_1152	ABC transporter ATP-binding protein	75.142	110.953	78.9881	24.3717	5.12274	11.6036	13.6994	88.361	0.155039	-2.6893
WP_011679889.1	LEUM_RS05625	LEUM_1153	ABC transporter permease subunit	83.5849	86.5229	78.3299	16.2478	8.5379	9.81842	11.5347	82.8125	0.139287	-2.84387
WP_011679890.1	LEUM_RS05635	LEUM_1154	MFS transporter	69.2319	97.211	94.1275	165.525	108.431	106.217	126.724	86.8568	1.459	0.544985
WP_011679891.1	LEUM_RS05640	LEUM_1156	thiazole synthase	138.464	155.741	142.837	579.844	392.743	350.785	441.124	145.681	3.02802	1.59838
WP_011679892.1	LEUM_RS05645	LEUM_1157	sulfur carrier protein ThiS adenylyltransferase ThiF	141.841	160.831	136.255	194.974	121.238	131.21	149.141	146.309	1.01936	0.0276573
WP_011679893.1	LEUM_RS05655	LEUM_1159	thiamine phosphate synthase	82.7406	135.383	97.4187	168.571	123.8	132.995	141.789	105.181	1.34805	0.430871
WP_011679894.1	LEUM_RS05660	LEUM_1160	type I 3-dehydroquinate dehydratase	243.156	282.981	200.761	956.591	1129.56	988.983	1025.05	242.299	4.23049	2.08083
WP_011679895.1	LEUM_RS05665	LEUM_1161	hypothetical protein	107.225	153.705	129.672	279.259	271.505	248.138	266.301	130.201	2.04531	1.03232
WP_011679896.1	LEUM_RS05670	LEUM_1162	chorismate mutase	119.889	185.261	164.559	537.194	537.034	489.136	521.121	156.57	3.32837	1.73481
WP_011679897.1	LEUM_RS05675	LEUM_1163	prephenate dehydrogenase/arogenate dehydrogenase family protein	155.35	211.218	153.369	329.018	326.148	313.297	322.821	173.312	1.86266	0.897364
WP_011679898.1	LEUM_RS05680	LEUM_1164	3-phosphoshikimate 1-carboxyvinyltransferase	161.26	200.02	162.584	182.788	158.805	201.724	181.106	174.621	1.03713	0.0526014
WP_011679899.1	LEUM_RS05685	LEUM_1165	chorismate synthase	164.637	185.261	154.027	609.293	737.674	663.19	670.053	167.975	3.98901	1.99603
WP_011679900.1	LEUM_RS05690	LEUM_1166	3-dehydroquinate synthase	226.27	266.185	247.496	445.8	449.947	464.144	453.297	246.65	1.83781	0.877988
WP_011679901.1	LEUM_RS05695	LEUM_1167	3-deoxy-7-phosphoheptulonate synthase	171.391	209.691	167.85	243.717	249.307	234.75	242.591	182.977	1.3258	0.406863
WP_011679902.1	LEUM_RS05700	LEUM_1168	shikimate dehydrogenase	127.488	158.286	123.09	220.361	228.816	216.898	222.025	136.288	1.62909	0.704064
WP_011679903.1	LEUM_RS05705	LEUM_1169	transketolase	139.308	119.096	107.95	48.7435	46.9584	49.0921	48.2647	122.118	0.395229	-1.33924
WP_011679904.1	LEUM_RS05710	LEUM_1170	aminodeoxychorismate/anthranilate synthase component II	154.505	209.182	130.33	81.2391	37.5667	68.729	62.5116	164.672	0.379612	-1.3974
WP_011679905.1	LEUM_RS05715	LEUM_1171	anthranilate synthase component I	107.225	124.186	115.191	39.6041	35.8592	44.6292	40.0308	115.534	0.346485	-1.52913
WP_011679906.1	LEUM_RS05720	LEUM_1172	tryptophan synthase subunit alpha	101.315	131.82	115.191	54.8364	30.7364	36.5959	40.7229	116.109	0.350731	-1.51156
WP_011679907.1	LEUM_RS05725	LEUM_1173	phosphoribosylanthranilate isomerase	123.267	157.268	125.065	83.2701	45.2509	76.7622	68.4277	135.2	0.506123	-0.982439
WP_011679908.1	LEUM_RS05730	LEUM_1174	indole-3-glycerol phosphate synthase TrpC	65.8547	117.569	76.3552	72.0997	32.444	39.2737	47.9391	86.5931	0.553614	-0.853048
WP_011679909.1	LEUM_RS05735	LEUM_1175	anthranilate phosphoribosyltransferase	162.104	208.164	140.862	78.1927	57.2039	69.6215	68.3394	170.377	0.401108	-1.31794
WP_011679910.1	LEUM_RS05740	LEUM_1176	tryptophan synthase subunit beta	146.062	184.243	163.242	52.8054	11.9531	37.4885	34.0823	164.516	0.207168	-2.27113
WP_011679911.1	LEUM_RS05745	LEUM_1177	aldose 1-epimerase family protein	151.128	156.25	152.052	77.1772	65.7418	66.0512	69.6567	153.143	0.454846	-1.13655
WP_011679912.1	LEUM_RS05750	LEUM_1178	tyrosine recombinase XerC	77.6748	90.5945	77.6717	43.666	11.0993	39.2737	31.3463	81.9803	0.382364	-1.38698
WP_011679913.1	LEUM_RS05755	LEUM_1179	hypothetical protein	316.609	191.877	268.56	114.75	125.507	130.317	123.525	259.015	0.476902	-1.06824
WP_011679914.1	LEUM_RS05770	LEUM_1182	nucleoside 2-deoxyribosyltransferase	149.44	177.626	163.9	224.423	237.354	179.409	213.729	163.655	1.30597	0.385119
WP_011679915.1	LEUM_RS05775	LEUM_1183	hypothetical protein	43.0589	37.1539	42.127	12.1859	5.12274	16.0665	11.125	40.7799	0.272807	-1.87405
WP_011679916.1	LEUM_RS05780	LEUM_1184	hydroxymethylglutaryl-CoA synthase	119.045	132.329	100.71	163.494	199.787	149.954	171.078	117.361	1.4577	0.543699
WP_011679917.1	LEUM_RS05785	LEUM_1185	ATP-binding cassette domain-containing protein	207.696	201.038	198.129	453.924	490.929	490.921	478.591	202.288	2.3659	1.24239
WP_011679918.1	LEUM_RS05795	LEUM_1187	16S rRNA (uracil(1498)-N(3))-methyltransferase	299.724	438.213	293.573	1658.29	2015.8	2096.68	1923.59	343.836	5.59449	2.48401
WP_011679919.1	LEUM_RS05800	LEUM_1188	50S ribosomal protein L11 methyltransferase	189.121	229.54	212.61	842.856	951.122	1058.6	950.861	210.424	4.51879	2.17594
WP_011679920.1	LEUM_RS05805	LEUM_1189	zinc-binding alcohol dehydrogenase family protein	131.709	145.562	132.305	390.963	469.584	511.451	457.333	136.526	3.3498	1.74407
WP_011679922.1	LEUM_RS05820	LEUM_1192	Gfo/Idh/MocA family oxidoreductase	141.841	142.508	142.837	292.461	344.931	326.686	321.359	142.395	2.25681	1.17428
WP_011679923.1	LEUM_RS05825	LEUM_1193	glycine--tRNA ligase subunit beta	185.744	222.924	166.533	421.428	477.268	456.11	451.602	191.734	2.35536	1.23595
WP_011679924.1	LEUM_RS05830	LEUM_1194	glycine--tRNA ligase subunit alpha	167.17	185.77	142.837	140.137	122.092	173.161	145.13	165.259	0.8782	-0.187379
WP_011679925.1	LEUM_RS05835	LEUM_1195	DUF805 domain-containing protein	198.409	236.665	217.217	335.111	245.891	243.675	274.893	217.43	1.26428	0.338315
WP_011679926.1	LEUM_RS05845	LEUM_1197	UMP kinase	109.758	111.462	127.697	185.834	210.886	225.824	207.515	116.306	1.78422	0.835292
WP_011679927.1	LEUM_RS05860	LEUM_1200	GIY-YIG nuclease family protein	98.7821	142.508	99.3934	237.624	224.547	182.087	214.753	113.561	1.89107	0.919206
WP_011679928.1	LEUM_RS05865	LEUM_1201	tRNA1(Val) (adenine(37)-N6)-methyltransferase	78.5191	63.6197	55.2917	53.8209	41.8357	42.844	46.1669	65.8102	0.701516	-0.511453
WP_011679929.1	LEUM_RS05870	LEUM_1202	1-acyl-sn-glycerol-3-phosphate acyltransferase	38.8374	46.3152	32.9117	52.8054	50.3736	51.7699	51.6496	39.3548	1.31241	0.39222
WP_011679930.1	LEUM_RS05880	LEUM_1204	transcriptional repressor LexA	55.7232	71.7631	86.2287	335.111	457.631	382.026	391.59	71.2383	5.49689	2.45862
WP_011679931.1	LEUM_RS05885	LEUM_1205	orotate phosphoribosyltransferase	1234.35	1036.24	1521.18	271.136	276.628	231.179	259.648	1263.92	0.20543	-2.28328
WP_011679932.1	LEUM_RS05890	LEUM_1206	orotidine-5'-phosphate decarboxylase	210.229	209.182	262.636	47.728	20.491	33.0256	33.7482	227.349	0.148442	-2.75202
WP_011679933.1	LEUM_RS05895	LEUM_1207	carbamoyl-phosphate synthase large subunit	488.845	390.88	455.498	166.54	136.606	151.739	151.629	445.074	0.340682	-1.5535
WP_011679934.1	LEUM_RS05900	LEUM_1208	glutamine-hydrolyzing carbamoyl-phosphate synthase small subunit	218.672	232.594	207.344	111.704	80.2562	94.6139	95.5246	219.536	0.43512	-1.20052
WP_011679935.1	LEUM_RS05905	LEUM_1209	dihydroorotase	347.848	355.762	379.801	251.841	235.646	267.775	251.754	361.137	0.697115	-0.520531
WP_011679936.1	LEUM_RS05910	LEUM_1210	aspartate carbamoyltransferase catalytic subunit	78.5191	80.4154	67.7981	38.5886	19.6372	31.2404	29.8221	75.5775	0.394589	-1.34158
WP_011679937.1	LEUM_RS05915	LEUM_1211	signal peptidase I	204.319	221.906	205.369	288.399	283.458	277.594	283.15	210.531	1.34493	0.427534
WP_011679938.1	LEUM_RS05925	LEUM_1213	PBP1A family penicillin-binding protein	257.509	293.669	278.433	938.312	1038.21	1005.94	994.154	276.537	3.59501	1.846
WP_011679939.1	LEUM_RS05930	LEUM_1214	arginine repressor	195.876	158.795	200.761	1042.91	1261.9	1175.53	1160.11	185.144	6.26601	2.64755
WP_011679940.1	LEUM_RS05935	LEUM_1215	arginine--tRNA ligase	166.325	159.813	177.723	815.438	983.566	897.047	898.683	167.954	5.35078	2.41975
WP_011679941.1	LEUM_RS05945	LEUM_1217	bifunctional phosphopantothenoylcysteine decarboxylase/phosphopantothenate--cysteine ligase CoaBC	119.045	122.15	105.976	372.684	449.093	392.737	404.838	115.724	3.49832	1.80666
WP_011679942.1	LEUM_RS05950	LEUM_1218	LURP-one-related family protein	327.585	259.569	258.028	589.999	677.055	623.024	630.026	281.727	2.2363	1.16111
WP_011679943.1	LEUM_RS05955	LEUM_1219	SPFH/Band 7/PHB domain protein	445.786	386.808	394.282	642.805	741.089	736.382	706.759	408.959	1.72819	0.789262
WP_011679944.1	LEUM_RS05960	LEUM_1220	toxin-antitoxin system HicB family antitoxin	167.17	181.698	144.812	207.16	234.792	196.368	212.773	164.56	1.29299	0.370707
WP_011679945.1	LEUM_RS05965	LEUM_1221	CsbD family protein	1294.3	742.061	1380.32	1604.47	2142.16	1996.71	1914.45	1138.89	1.68097	0.749296
WP_011679947.1	LEUM_RS05975	LEUM_1224	hypothetical protein	33.7717	37.1539	32.9117	9.1394	5.12274	10.711	8.32438	34.6124	0.240503	-2.05588
WP_011679948.1	LEUM_RS05980	LEUM_1225	tRNA (guanosine(46)-N7)-methyltransferase TrmB	388.374	458.571	366.637	1522.22	1825.4	1548.63	1632.08	404.527	4.03455	2.01241
WP_011679949.1	LEUM_RS05985	LEUM_1226	ABC transporter permease	200.941	197.985	188.255	483.373	578.869	513.236	525.159	195.727	2.68312	1.42391
WP_011679950.1	LEUM_RS05990	LEUM_1227	ABC transporter ATP-binding protein	81.8963	102.301	93.4693	167.556	192.103	174.054	177.904	92.5554	1.92214	0.942711
WP_011679951.1	LEUM_RS05995	LEUM_1228	HIT family protein	91.1835	70.7452	69.7728	59.9138	55.4963	69.6215	61.6772	77.2338	0.798578	-0.324495
WP_011679952.1	LEUM_RS06005	LEUM_1230	peptidyl-prolyl cis-trans isomerase	155.35	157.268	197.47	183.804	216.009	209.757	203.19	170.029	1.19503	0.257045
WP_011679953.1	LEUM_RS06010	LEUM_1231	MFS transporter	123.267	154.214	157.976	45.697	12.8068	30.3479	29.6172	145.152	0.204042	-2.29306
WP_011679954.1	LEUM_RS06015	LEUM_1232	aminotransferase class I/II-fold pyridoxal phosphate-dependent enzyme	127.488	154.214	128.356	69.0533	24.7599	43.7366	45.8499	136.686	0.33544	-1.57587
WP_011679955.1	LEUM_RS06020	LEUM_1233	2-hydroxyacid dehydrogenase	124.111	161.849	117.166	47.728	18.7834	43.7366	36.7493	134.375	0.273483	-1.87048
WP_011679956.1	LEUM_RS06025	LEUM_1234	amino acid ABC transporter ATP-binding protein	154.505	165.92	181.673	69.0533	17.0758	44.6292	43.5861	167.366	0.260424	-1.94107
WP_011679957.1	LEUM_RS06030	LEUM_1235	amino acid ABC transporter permease	86.962	89.5766	100.052	31.4802	7.68411	28.5627	22.5757	92.1968	0.244864	-2.02995
WP_011679958.1	LEUM_RS06035	LEUM_1236	basic amino acid ABC transporter substrate-binding protein	148.595	159.304	133.622	35.5421	2.56137	17.8517	18.6517	147.174	0.126733	-2.98014
WP_011679959.1	LEUM_RS06040	LEUM_1237	aminotransferase class I/II-fold pyridoxal phosphate-dependent enzyme	120.734	137.928	132.305	36.5576	4.26895	27.6701	22.8322	130.322	0.175198	-2.51294
WP_011679960.1	LEUM_RS06045	LEUM_1238	LysR family transcriptional regulator	89.4949	102.301	85.5705	22.3408	1.70758	20.5294	14.8593	92.4553	0.160718	-2.63739
WP_011679961.1	LEUM_RS06050	LEUM_1239	3-oxoacyl-ACP reductase	97.9378	104.845	73.064	218.33	201.494	155.31	191.711	91.9491	2.08497	1.06003
WP_011679962.1	LEUM_RS06055	LEUM_1240	QueT transporter family protein	208.54	200.529	201.42	736.23	1060.41	1022.9	939.846	203.496	4.61849	2.20742
WP_011679963.1	LEUM_RS06065	LEUM_1241	DNA primase	270.173	282.472	317.269	3824.33	4645.47	3968.43	4146.08	289.971	14.2982	3.83776
WP_011679964.1	LEUM_RS06070	LEUM_1243	helix-turn-helix domain-containing protein	169.703	198.494	190.23	203.098	187.834	207.079	199.337	186.142	1.07089	0.0988061
WP_011679965.1	LEUM_RS06075	LEUM_1244	alpha-xylosidase	189.121	228.522	206.686	152.323	101.601	124.962	126.295	208.11	0.606869	-0.720542
WP_011679966.1	LEUM_RS06080	LEUM_1245	glycoside-pentoside-hexuronide (GPH):cation symporter	115.668	144.544	150.736	93.425	100.747	99.0768	97.7497	136.983	0.713592	-0.486829
WP_011679967.1	LEUM_RS06085	LEUM_1246	hypothetical protein	207.696	182.716	200.761	45.697	3.41516	37.4885	28.8669	197.058	0.14649	-2.77113
WP_011679968.1	LEUM_RS06090	LEUM_1247	hypothetical protein	157.038	176.099	131.647	43.666	4.26895	30.3479	26.0943	154.928	0.168428	-2.56979
WP_011679969.1	LEUM_RS06095	LEUM_1248	hypothetical protein	119.889	139.963	99.3934	21.3253	2.56137	16.9591	13.6152	119.749	0.113698	-3.13672
WP_011679971.1	LEUM_RS06105		hypothetical protein	146.907	144.544	121.115	39.6041	5.97653	20.5294	22.0367	137.522	0.160241	-2.64168
WP_011679973.1	LEUM_RS06115	LEUM_1252	S8 family peptidase	2718.62	2116.76	2066.2	6124.41	6210.47	5201.09	5845.32	2300.52	2.54087	1.34532
WP_011679974.1	LEUM_RS06120	LEUM_1253	AAA family ATPase	283.682	300.285	259.344	375.731	447.386	367.745	396.954	281.104	1.41213	0.497868
WP_011679975.1	LEUM_RS06125	LEUM_1254	plasmid pRiA4b ORF-3 family protein	62.4776	51.4048	53.317	29.4492	19.6372	23.2072	24.0978	55.7331	0.432379	-1.20963
WP_011679976.1	LEUM_RS10800		IS110 family transposase	126.644	149.634	113.875	41.635	19.6372	36.5959	32.6227	130.051	0.250846	-1.99512
WP_011679979.1	LEUM_RS06145	LEUM_1258	hypothetical protein	175.613	165.411	165.217	39.6041	12.8068	38.3811	30.264	168.747	0.179346	-2.47919
WP_011679980.1	LEUM_RS06150	LEUM_1259	hypothetical protein	153.661	193.404	152.71	48.7435	7.68411	26.7775	27.735	166.592	0.166485	-2.58654
WP_011679982.1	LEUM_RS06165	LEUM_1261	hypothetical protein	81.8963	98.2289	84.9122	22.3408	5.12274	20.5294	15.9976	88.3458	0.18108	-2.4653
WP_011679984.1	LEUM_RS06170	LEUM_1263	hypothetical protein	173.08	233.103	187.597	52.8054	11.9531	39.2737	34.6774	197.926	0.175203	-2.5129
WP_011679985.1	LEUM_RS06175	LEUM_1264	single-stranded DNA-binding protein	140.997	140.472	121.773	45.697	5.97653	25.8849	25.8528	134.414	0.192337	-2.37829
WP_011679986.1	LEUM_RS06180	LEUM_1265	hypothetical protein	163.793	162.358	159.293	48.7435	5.12274	43.7366	32.5343	161.814	0.201059	-2.31431
WP_011679987.1	LEUM_RS06185	LEUM_1266	hypothetical protein	119.045	127.239	117.166	38.5886	5.12274	33.0256	25.579	121.15	0.211135	-2.24377
WP_011679988.1	LEUM_RS06190	LEUM_1267	replication initiator protein A	208.54	254.988	171.141	52.8054	11.0993	34.8108	32.9052	211.556	0.155539	-2.68466
WP_011679989.1	LEUM_RS06205	LEUM_1270	PTS system mannose/fructose/sorbose family transporter subunit IID	3833.08	1674.98	3212.18	1694.85	1930.42	1724.47	1783.25	2906.75	0.613485	-0.7049
WP_011679990.1	LEUM_RS06210	LEUM_1271	PTS sugar transporter subunit IIC	5113.03	2472.52	4866.98	1823.82	2249.74	2066.33	2046.63	4150.84	0.493063	-1.02016
WP_011679991.1	LEUM_RS06215	LEUM_1272	PTS sugar transporter subunit IIB	6111.83	2968.75	5641.07	2534.66	3103.53	2574.21	2737.47	4907.22	0.557845	-0.842064
WP_011679992.1	LEUM_RS06220	LEUM_1273	PTS fructose transporter subunit IIA	13345.7	9655.44	12438.7	3494.3	4280.9	3264.18	3679.79	11813.3	0.311497	-1.68271
WP_011679993.1	LEUM_RS06225	LEUM_1274	TetR family transcriptional regulator	103.004	117.569	102.685	178.726	214.301	186.55	193.192	107.752	1.79293	0.842318
WP_011679994.1	LEUM_RS06230	LEUM_1275	alpha/beta hydrolase	135.931	135.383	153.369	92.4095	86.2328	76.7622	85.1348	141.561	0.601401	-0.7336
WP_011679995.1	LEUM_RS10710	LEUM_1276	hypothetical protein	117.357	131.82	111.242	101.549	121.238	131.21	117.999	120.139	0.982184	-0.0259354
WP_011679996.1	LEUM_RS06235	LEUM_1277	DNA-processing protein DprA	184.9	152.687	148.761	47.728	24.7599	24.9924	32.4934	162.116	0.200433	-2.31881
WP_011679997.1	LEUM_RS06240	LEUM_1278	ABC-F family ATP-binding cassette domain-containing protein	184.056	178.135	167.85	179.742	169.904	174.054	174.567	176.68	0.988037	-0.0173635
WP_011679998.1	LEUM_RS06245	LEUM_1279	dihydroorotate oxidase	75.9862	94.1572	71.0893	130.998	116.969	122.284	123.417	80.4109	1.53483	0.618079
WP_011679999.1	LEUM_RS06250	LEUM_1280	acetate kinase	74.2977	73.2899	83.5958	222.392	234.792	211.542	222.909	77.0611	2.89262	1.53238
WP_011680000.1	LEUM_RS06255	LEUM_1281	N-acetylmuramoyl-L-alanine amidase	52.3461	50.3868	44.7599	167.556	215.155	161.558	181.423	49.1643	3.69013	1.88367
WP_011680001.1	LEUM_RS06260	LEUM_1282	hypothetical protein	141.841	117.06	149.419	246.764	248.453	247.246	247.487	136.107	1.81833	0.862616
WP_011680002.1	LEUM_RS06265	LEUM_1283	RNA-binding transcriptional accessory protein	712.582	607.696	609.525	297.538	309.926	315.975	307.813	643.268	0.478514	-1.06337
WP_011680003.1	LEUM_RS06280	LEUM_1286	carbohydrate-binding domain-containing protein	163.793	200.529	196.154	59.9138	30.7364	40.1663	43.6055	186.825	0.233403	-2.09911
WP_011680004.1	LEUM_RS06285	LEUM_1287	cysteine synthase family protein	120.734	99.7558	125.065	359.483	346.639	421.3	375.807	115.185	3.26265	1.70604
WP_011680005.1	LEUM_RS06290	LEUM_1288	PLP-dependent aspartate aminotransferase family protein	186.588	152.178	213.268	942.374	867.45	1106.8	972.209	184.012	5.28341	2.40147
WP_011680006.1	LEUM_RS06295	LEUM_1289	serine O-acetyltransferase	162.948	140.981	205.369	757.555	631.804	761.374	716.911	169.766	4.22293	2.07824
WP_011680007.1	LEUM_RS06305	LEUM_1291	ribosome biogenesis GTPase Der	257.509	191.877	238.939	896.677	1093.7	1055.03	1015.14	229.442	4.42439	2.14548
WP_011680008.1	LEUM_RS06310	LEUM_1292	30S ribosomal protein S1	458.45	340.493	435.751	1140.39	1629.03	1460.27	1409.9	411.565	3.4257	1.7764
WP_011680010.1	LEUM_RS06325	LEUM_1295	ECF transporter S component	168.014	141.999	169.824	167.556	115.262	142.813	141.877	159.946	0.88703	-0.172944
WP_011680011.1	LEUM_RS06330	LEUM_1296	rRNA pseudouridine synthase	354.602	364.923	392.966	1344.51	1456.57	1571.84	1457.64	370.83	3.93074	1.9748
WP_011680014.1	LEUM_RS06355	LEUM_1301	S1 RNA-binding protein	275.239	239.21	269.218	664.13	843.544	776.548	761.407	261.222	2.91479	1.54339
WP_011680015.1	LEUM_RS06370	LEUM_1303	MFS transporter	142.685	165.411	161.926	108.657	104.162	85.6881	99.5026	156.674	0.635093	-0.654961
WP_011680017.1	LEUM_RS06375	LEUM_1306	PucR family transcriptional regulator	184.056	193.913	176.407	136.076	73.4259	103.54	104.347	184.792	0.564674	-0.824511
WP_011680018.1	LEUM_RS06380	LEUM_1307	amino acid permease	135.931	152.687	146.128	46.7125	41.8357	49.9847	46.1776	144.915	0.318652	-1.64995
WP_011680019.1	LEUM_RS06390	LEUM_1309	aspartate--tRNA ligase	642.506	416.837	635.196	247.779	211.74	295.445	251.655	564.846	0.445528	-1.16641
WP_011680020.1	LEUM_RS06395	LEUM_1310	histidine--tRNA ligase	376.554	319.626	354.13	87.3321	30.7364	54.4476	57.5054	350.103	0.164253	-2.60601
WP_011680021.1	LEUM_RS06400	LEUM_1311	galactose mutarotase	925.344	782.777	787.248	773.803	955.391	639.09	789.428	831.79	0.949071	-0.0754115
WP_011680022.1	LEUM_RS06405	LEUM_1312	helix-turn-helix domain-containing protein	206.851	189.332	203.394	556.488	772.68	547.154	625.441	199.859	3.1294	1.64589
WP_011680023.1	LEUM_RS06410	LEUM_1313	galactokinase	245.689	230.049	244.205	87.3321	49.5198	84.7955	73.8824	239.981	0.307868	-1.69962
WP_011680024.1	LEUM_RS06415	LEUM_1314	glycoside-pentoside-hexuronide (GPH):cation symporter	138.464	156.25	155.343	46.7125	27.3213	34.8108	36.2815	150.019	0.241846	-2.04784
WP_011680025.1	LEUM_RS06420	LEUM_1315	aldo/keto reductase	396.817	408.184	410.738	789.035	940.876	783.689	837.867	405.247	2.06755	1.04792
WP_011680026.1	LEUM_RS06425	LEUM_1316	beta-galactosidase	289.592	306.902	319.244	899.723	1243.12	1062.17	1068.34	305.246	3.49993	1.80733
WP_011680027.1	LEUM_RS06430	LEUM_1317	threonine/serine exporter family protein	148.595	135.892	122.432	537.194	698.4	591.783	609.126	135.64	4.49077	2.16696
WP_011680028.1	LEUM_RS06435	LEUM_1318	phosphoglycerate dehydrogenase	136.775	133.347	154.685	279.259	348.346	284.734	304.113	141.602	2.14766	1.10276
WP_011680029.1	LEUM_RS06440	LEUM_1319	branched-chain amino acid aminotransferase	180.678	148.107	168.508	37.5731	14.5144	27.6701	26.5859	165.764	0.160384	-2.6404
WP_011680030.1	LEUM_RS06450	LEUM_1321	YutD family protein	210.229	222.415	200.761	455.955	569.478	499.847	508.426	211.135	2.40806	1.26787
WP_011680031.1	LEUM_RS06455	LEUM_1322	bifunctional metallophosphatase/5'-nucleotidase	309.011	265.676	318.585	740.291	942.584	777.441	820.105	297.757	2.75427	1.46167
WP_011680032.1	LEUM_RS06460	LEUM_1323	hypothetical protein	287.903	356.271	291.598	200.051	210.886	225.824	212.254	311.924	0.680466	-0.555405
WP_011680033.1	LEUM_RS06465	LEUM_1324	aminopeptidase P family protein	304.789	323.697	335.7	407.211	544.718	540.013	497.314	321.395	1.54736	0.629808
WP_011680034.1	LEUM_RS06480	LEUM_1327	TetR/AcrR family transcriptional regulator	146.062	159.813	155.343	660.068	894.772	781.904	778.914	153.74	5.06645	2.34098
WP_011680036.1	LEUM_RS06490	LEUM_1330	hypothetical protein	65.8547	75.8347	84.254	19.2943	6.83032	16.9591	14.3612	75.3145	0.190684	-2.39075
WP_011680038.1	LEUM_RS06505	LEUM_1334	hypothetical protein	70.9205	53.4406	61.874	60.9293	45.2509	42.844	49.6747	62.0784	0.800194	-0.321578
WP_011680039.1	LEUM_RS06510	LEUM_1335	GNAT family N-acetyltransferase	139.308	153.196	152.71	109.673	70.8645	79.44	86.6591	148.405	0.583937	-0.776116
WP_011680040.1	LEUM_RS06515	LEUM_1336	EamA family transporter RarD	108.914	110.444	109.267	45.697	32.444	44.6292	40.9234	109.541	0.373588	-1.42048
WP_011680041.1	LEUM_RS06520	LEUM_1337	hypothetical protein	241.467	176.608	256.053	180.757	140.875	171.376	164.336	224.71	0.731327	-0.451412
WP_011680042.1	LEUM_RS06525	LEUM_1338	multidrug efflux SMR transporter	198.409	201.547	244.863	195.989	175.027	144.599	171.872	214.94	0.799627	-0.322601
WP_011680043.1	LEUM_RS06530	LEUM_1339	hypothetical protein	169.703	159.813	147.444	145.215	157.951	167.806	156.991	158.987	0.987445	-0.0182273
WP_011680044.1	LEUM_RS06550	LEUM_1343	inositol monophosphatase family protein	146.062	139.454	133.622	686.471	901.602	678.364	755.479	139.713	5.40737	2.43493
WP_011680045.1	LEUM_RS06560	LEUM_1345	peptide deformylase	85.2735	91.6124	82.9375	40.6196	27.3213	27.6701	31.8703	86.6078	0.367984	-1.44228
WP_011680046.1	LEUM_RS06565	LEUM_1346	DnaJ domain-containing protein	501.509	427.525	504.866	534.147	504.59	534.658	524.465	477.967	1.09728	0.133937
WP_011680047.1	LEUM_RS06570	LEUM_1347	molecular chaperone DnaK	5942.12	4406.05	4911.09	13094.7	14467.5	13261.1	13607.8	5086.42	2.67531	1.41971
WP_011680048.1	LEUM_RS06575	LEUM_1348	nucleotide exchange factor GrpE	736.222	601.588	605.576	1873.58	2345.36	2008.31	2075.75	647.795	3.20433	1.68002
WP_011680049.1	LEUM_RS06580	LEUM_1349	heat-inducible transcriptional repressor HrcA	971.78	1164.5	1191.4	6230.02	8001.72	7603.03	7278.26	1109.23	6.56156	2.71404
WP_011680050.1	LEUM_RS06585	LEUM_1350	riboflavin biosynthesis protein RibF	176.457	191.368	180.356	75.1462	64.0342	73.1919	70.7908	182.727	0.387412	-1.36806
WP_011680051.1	LEUM_RS06590	LEUM_1351	tRNA pseudouridine(55) synthase TruB	285.371	245.318	288.307	230.516	231.377	247.246	236.38	272.998	0.865865	-0.207787
WP_011680052.1	LEUM_RS06595	LEUM_1352	PTS glucose transporter subunit IIA	282.838	276.873	313.32	309.724	311.633	348.108	323.155	291.01	1.11046	0.151157
WP_011680053.1	LEUM_RS06600	LEUM_1353	aminotransferase class I/II-fold pyridoxal phosphate-dependent enzyme	161.26	127.748	148.761	205.129	270.651	262.42	246.067	145.923	1.68628	0.753841
WP_011680054.1	LEUM_RS06610	LEUM_1355	translation initiation factor IF-2	829.939	628.563	843.856	4166.55	4518.26	4390.62	4358.48	767.453	5.67915	2.50567
WP_011680055.1	LEUM_RS06615	LEUM_1356	ribosomal L7Ae/L30e/S12e/Gadd45 family protein	245.689	205.11	225.116	731.152	823.053	855.095	803.1	225.305	3.5645	1.8337
WP_011680057.1	LEUM_RS06625	LEUM_1358	transcription termination factor NusA	230.492	214.78	242.23	681.393	889.649	814.037	795.026	229.167	3.46919	1.7946
WP_011680058.1	LEUM_RS06645	LEUM_1362	manganese-dependent inorganic pyrophosphatase	513.329	305.884	464.055	1668.45	2043.12	1548.63	1753.4	427.756	4.09907	2.03529
WP_011680059.1	LEUM_RS06650	LEUM_1363	DNA topoisomerase IV subunit A	222.893	167.447	168.508	248.795	239.915	212.435	233.715	186.283	1.25462	0.327256
WP_011680060.1	LEUM_RS06655	LEUM_1364	DNA topoisomerase IV subunit B	334.339	297.231	300.813	436.66	515.689	421.3	457.883	310.795	1.47327	0.559017
WP_011680061.1	LEUM_RS06665	LEUM_1366	D-tyrosyl-tRNA(Tyr) deacylase	236.402	252.443	244.863	85.3011	67.4494	67.8364	73.5289	244.569	0.300647	-1.73386
WP_011680063.1	LEUM_RS06675	LEUM_1368	multidrug efflux MFS transporter	45.5917	43.2614	45.4182	45.697	32.444	49.0921	42.411	44.7571	0.947582	-0.077677
WP_011680064.1	LEUM_RS06680	LEUM_1369	hypothetical protein	357.98	318.099	391.649	887.537	1086.87	1026.47	1000.29	355.909	2.81053	1.49084
WP_011680065.1	LEUM_RS06685	LEUM_1370	ATP-grasp domain-containing protein	372.333	317.59	351.497	660.068	753.896	774.763	729.576	347.14	2.10168	1.07154
WP_011680066.1	LEUM_RS06690	LEUM_1371	carbamoyl phosphate synthase small subunit	261.73	230.049	260.003	727.09	875.988	914.899	839.326	250.594	3.34934	1.74388
WP_011680067.1	LEUM_RS06695	LEUM_1372	bifunctional pyr operon transcriptional regulator/uracil phosphoribosyltransferase PyrR	452.54	403.604	461.422	974.869	1167.98	1152.33	1098.39	439.189	2.50096	1.32248
WP_011680068.1	LEUM_RS06700	LEUM_1373	RluA family pseudouridine synthase	125.799	130.802	126.381	190.912	154.536	137.458	160.969	127.661	1.26091	0.334463
WP_011680069.1	LEUM_RS06705	LEUM_1374	hypothetical protein	149.44	141.999	135.596	57.8829	46.9584	60.6957	55.179	142.345	0.387643	-1.3672
WP_011680070.1	LEUM_RS06715	LEUM_1376	GNAT family N-acetyltransferase	50.6575	59.5481	57.2664	80.2236	90.5017	74.0845	81.6033	55.824	1.4618	0.547742
WP_011680071.1	LEUM_RS06725	LEUM_1378	class I SAM-dependent RNA methyltransferase	203.474	185.261	186.28	186.85	184.419	190.12	187.13	191.672	0.976303	-0.0345997
WP_011680072.1	LEUM_RS06730	LEUM_1379	hypothetical protein	26.173	29.0106	21.0635	79.2081	122.946	102.647	101.6	25.4157	3.99754	1.99911
WP_011680073.1	LEUM_RS06740	LEUM_1381	asparagine--tRNA ligase	288.748	255.497	261.977	906.832	1021.99	947.924	958.914	268.741	3.56818	1.83519
WP_011680075.1	LEUM_RS06750	LEUM_1383	hypothetical protein	223.737	223.433	237.623	623.51	673.64	622.131	639.76	228.264	2.80272	1.48683
WP_011680076.1	LEUM_RS06755	LEUM_1384	DNA polymerase III subunit epsilon	161.26	186.788	192.863	275.198	320.171	270.453	288.607	180.303	1.60068	0.678681
WP_011680077.1	LEUM_RS06760	LEUM_1385	mevalonate kinase	90.3392	93.6483	98.7352	121.859	119.531	106.217	115.869	94.2409	1.2295	0.298069
WP_011680079.1	LEUM_RS06770	LEUM_1387	phosphomevalonate kinase	117.357	102.301	123.748	92.4095	74.2797	82.1177	82.9356	114.468	0.724529	-0.464885
WP_011680080.1	LEUM_RS06775	LEUM_1388	type 2 isopentenyl-diphosphate Delta-isomerase	135.931	118.587	126.381	129.983	145.144	136.565	137.231	126.966	1.08084	0.112157
WP_011680081.1	LEUM_RS06780	LEUM_1389	hypoxanthine phosphoribosyltransferase	296.346	231.576	276.458	1373.96	1619.64	1611.11	1534.9	268.127	5.72454	2.51716
WP_011680082.1	LEUM_RS06790	LEUM_1391	formate/nitrite transporter family protein	84.4292	115.024	98.7352	118.812	141.729	131.21	130.584	99.3963	1.31377	0.393711
WP_011680083.1	LEUM_RS06795	LEUM_1392	aquaporin family protein	126.644	149.125	134.938	73.1152	35.8592	58.018	55.6641	136.902	0.406598	-1.29833
WP_011680084.1	LEUM_RS06805	LEUM_1394	GtrA family protein	181.523	166.429	161.267	187.865	207.471	189.228	194.855	169.74	1.14796	0.199074
WP_011680085.1	LEUM_RS06810	LEUM_1395	glycosyltransferase family 2 protein	139.308	146.58	161.926	311.755	338.955	296.338	315.683	149.271	2.11482	1.08054
WP_011680086.1	LEUM_RS06815	LEUM_1396	hypothetical protein	203.474	240.228	217.876	355.421	505.444	427.548	429.471	220.526	1.94748	0.961611
WP_011680087.1	LEUM_RS06820	LEUM_1397	alkaline phosphatase family protein	120.734	124.186	125.723	161.463	214.301	193.691	189.818	123.547	1.5364	0.619554
WP_011680088.1	LEUM_RS06825	LEUM_1398	hypothetical protein	144.374	126.222	156.66	100.533	92.2093	79.44	90.7276	142.418	0.637049	-0.650523
WP_011680089.1	LEUM_RS06830	LEUM_1399	DUF6020 family protein	155.35	155.232	161.267	255.903	298.826	252.601	269.11	157.283	1.71099	0.774834
WP_011680090.1	LEUM_RS06835	LEUM_1400	glycosyltransferase family 2 protein	198.409	188.314	207.344	256.919	306.511	300.801	288.077	198.022	1.45477	0.54079
WP_011680091.1	LEUM_RS06840	LEUM_1401	glycosyltransferase family 2 protein	106.381	106.372	130.33	88.3475	84.5252	89.2584	87.377	114.361	0.764045	-0.38827
WP_011680092.1	LEUM_RS06845	LEUM_1402	UDP-galactopyranose mutase	287.059	282.981	257.37	887.537	1165.42	951.494	1001.48	275.803	3.63116	1.86043
WP_011680093.1	LEUM_RS06850	LEUM_1403	DUF4422 domain-containing protein	215.294	202.565	204.053	1345.52	1617.08	1318.35	1426.98	207.304	6.88352	2.78315
WP_011680094.1	LEUM_RS06855	LEUM_1404	hypothetical protein	81.052	86.5229	112.558	396.041	495.198	419.514	436.918	93.3776	4.67904	2.22621
WP_011680095.1	LEUM_RS06860	LEUM_1405	capsular polysaccharide biosynthesis protein	228.803	223.433	190.23	1181.01	1453.15	1271.04	1301.73	214.155	6.07847	2.60371
WP_011680096.1	LEUM_RS06865	LEUM_1406	sugar transferase	138.464	153.705	127.039	412.289	496.052	417.729	442.023	139.736	3.16327	1.66142
WP_011680097.1	LEUM_RS06870	LEUM_1407	flippase	271.018	238.192	248.154	1055.09	1130.42	1022.9	1069.47	252.455	4.23629	2.0828
WP_011680098.1	LEUM_RS06875	LEUM_1408	glycoside hydrolase family 32 protein	214.45	231.067	212.61	150.292	145.144	122.284	139.24	219.376	0.634712	-0.655827
WP_011680099.1	LEUM_RS06880	LEUM_1409	glycoside hydrolase family 68 protein	850.202	572.578	778.033	116.781	109.285	106.217	110.761	733.604	0.150982	-2.72755
WP_011680100.1	LEUM_RS06885	LEUM_1410	glycoside hydrolase family 68 protein	451.696	348.636	383.751	93.425	79.4024	96.3991	89.7422	394.694	0.227371	-2.13688
WP_011680101.1	LEUM_RS06890	LEUM_1411	glycoside hydrolase family 68 protein	265.952	278.4	284.357	61.9448	15.3682	41.0589	39.4573	276.236	0.142839	-2.80754
WP_011680102.1	LEUM_RS06895	LEUM_1412	acyltransferase family protein	141.841	139.963	146.786	38.5886	11.0993	20.5294	23.4058	142.864	0.163833	-2.6097
WP_011680103.1	LEUM_RS06900	LEUM_1413	lysozyme M1 (1%2C4-beta-N-acetylmuramidase)	217.827	231.576	248.154	93.425	53.7888	54.4476	67.2205	232.519	0.289096	-1.79038
WP_011680104.1	LEUM_RS06905	LEUM_1414	hypothetical protein	165.481	178.644	177.065	76.1617	23.9061	64.266	54.7779	173.73	0.315305	-1.66518
WP_011680105.1	LEUM_RS06910	LEUM_1415	hypothetical protein	102.159	119.096	110.583	68.0378	76.8411	61.5883	68.8224	110.613	0.622191	-0.684571
WP_011680107.1	LEUM_RS06920	LEUM_1417	WxL domain-containing protein	298.035	281.454	263.294	83.2701	31.5902	48.1995	54.3533	280.927	0.193478	-2.36976
WP_011680108.1	LEUM_RS06925	LEUM_1418	hypothetical protein	180.678	164.393	144.153	21.3253	5.97653	24.0998	17.1339	163.075	0.105067	-3.25061
WP_011680109.1	LEUM_RS06930	LEUM_1419	hypothetical protein	128.332	131.311	121.773	24.3717	6.83032	21.422	17.5414	127.139	0.13797	-2.85757
WP_011680110.1	LEUM_RS06935	LEUM_1420	dTDP-4-dehydrorhamnose reductase	345.315	385.281	356.105	151.308	54.6425	124.069	110.007	362.234	0.303689	-1.71933
WP_011680111.1	LEUM_RS06940	LEUM_1421	dTDP-glucose 4%2C6-dehydratase	244	270.766	258.686	206.144	202.348	248.138	218.877	257.817	0.848961	-0.236229
WP_011680112.1	LEUM_RS06945	LEUM_1422	dTDP-4-dehydrorhamnose 3%2C5-epimerase family protein	263.419	263.64	250.129	276.213	315.048	359.711	316.991	259.063	1.22361	0.29114
WP_011680113.1	LEUM_RS06950	LEUM_1423	glucose-1-phosphate thymidylyltransferase RfbA	272.706	255.497	286.99	283.321	303.949	335.612	307.627	271.731	1.1321	0.179004
WP_011680115.1	LEUM_RS06960	LEUM_1425	oligosaccharide flippase family protein	83.5849	81.4333	85.5705	39.6041	23.0523	25.8849	29.5138	83.5295	0.353333	-1.5009
WP_011680116.1	LEUM_RS06965	LEUM_1426	polysaccharide pyruvyl transferase family protein	93.7164	90.5945	113.875	47.728	32.444	31.2404	37.1375	99.3951	0.373635	-1.4203
WP_011680117.1	LEUM_RS06970	LEUM_1427	EpsG family protein	81.8963	92.1214	108.609	35.5421	22.1985	14.2813	24.0073	94.2088	0.254831	-1.97239
WP_011680118.1	LEUM_RS06975	LEUM_1428	glycosyltransferase	402.727	327.26	394.282	162.478	147.706	136.565	148.916	374.756	0.397368	-1.33145
WP_011680119.1	LEUM_RS06980	LEUM_1429	SP_1767 family glycosyltransferase	275.239	227.504	288.307	104.595	97.332	95.5065	99.1446	263.683	0.375999	-1.4112
WP_011680120.1	LEUM_RS10380	LEUM_1430	hypothetical protein	135.087	125.713	140.862	59.9138	46.9584	44.6292	50.5005	133.887	0.377187	-1.40665
WP_011680122.1	LEUM_RS07000	LEUM_1433	sugar transferase	269.329	290.615	290.281	142.168	77.6949	108.003	109.289	283.408	0.385622	-1.37474
WP_011680123.1	LEUM_RS07005	LEUM_1434	CpsD/CapB family tyrosine-protein kinase	259.198	335.403	242.23	77.1772	30.7364	80.3326	62.7487	278.944	0.224951	-2.15232
WP_011680124.1	LEUM_RS07010	LEUM_1435	capsular polysaccharide biosynthesis protein	226.27	235.139	213.926	78.1927	24.7599	53.555	52.1692	225.112	0.231748	-2.10937
WP_011680125.1	LEUM_RS07015	LEUM_1436	tyrosine protein phosphatase	172.235	160.831	174.432	52.8054	17.0758	33.0256	34.3023	169.166	0.202773	-2.30206
WP_011680126.1	LEUM_RS07020	LEUM_1437	type I methionyl aminopeptidase	897.482	731.373	806.337	2085.81	2546	2194.86	2275.56	811.731	2.80334	1.48715
WP_011680127.1	LEUM_RS07025	LEUM_1438	LCP family protein	249.066	234.121	238.939	104.595	70.0108	77.6548	84.087	240.709	0.349331	-1.51733
WP_011680129.1	LEUM_RS07035	LEUM_1440	branched-chain amino acid transport system II carrier protein	381.62	371.03	380.459	180.757	109.285	152.632	147.558	377.703	0.390672	-1.35597
WP_011680131.1	LEUM_RS07055	LEUM_1444	DUF1361 domain-containing protein	214.45	198.494	199.445	137.091	128.922	147.276	137.763	204.13	0.674881	-0.567295
WP_011680132.1	LEUM_RS07060	LEUM_1445	nicotinamide riboside transporter PnuC	321.675	266.694	318.585	411.273	609.606	489.136	503.338	302.318	1.66493	0.735461
WP_011680133.1	LEUM_RS07070	LEUM_1447	copper resistance protein	194.187	206.637	229.724	227.47	233.085	214.22	224.925	210.183	1.07014	0.0977993
WP_011680134.1	LEUM_RS07075	LEUM_1448	NAD-dependent epimerase/dehydratase family protein	124.111	129.275	144.153	169.587	189.541	159.773	172.967	132.513	1.30528	0.38436
WP_011680135.1	LEUM_RS07090	LEUM_1451	FAD-dependent oxidoreductase	2673.03	2009.37	2260.38	97.4869	43.5433	59.8031	66.9444	2314.26	0.028927	-5.11144
WP_011680136.1	LEUM_RS07095	LEUM_1452	fibronectin-binding domain-containing protein	169.703	97.211	125.723	88.3475	88.7941	105.325	94.1555	130.879	0.71941	-0.475114
WP_011680137.1	LEUM_RS07100	LEUM_1453	class I SAM-dependent methyltransferase	232.18	259.06	240.914	98.5024	60.6191	78.5474	79.223	244.051	0.324616	-1.62319
WP_011680138.1	LEUM_RS07105	LEUM_1454	thymidylate synthase	114.824	102.81	111.242	40.6196	46.9584	49.0921	45.5567	109.625	0.415569	-1.26684
WP_011680139.1	LEUM_RS07115	LEUM_1456	phosphoketolase family protein	206.007	199.512	173.116	902.77	1296.91	1227.3	1142.33	192.878	5.92253	2.56621
WP_011680140.1	LEUM_RS07120	LEUM_1457	ornithine carbamoyltransferase	214.45	261.095	234.331	91.394	34.1516	82.1177	69.2211	236.626	0.292534	-1.77332
WP_011680141.1	LEUM_RS07125	LEUM_1458	argininosuccinate lyase	184.056	251.425	209.319	78.1927	17.9296	54.4476	50.19	214.933	0.233514	-2.09842
WP_011680142.1	LEUM_RS07130	LEUM_1459	argininosuccinate synthase	223.737	285.525	234.99	90.3785	38.4205	88.3658	72.3883	248.084	0.291789	-1.777
WP_011680143.1	LEUM_RS07135	LEUM_1460	adenylosuccinate synthase	324.208	287.052	291.598	841.84	1033.09	910.436	928.454	300.953	3.08505	1.62529
WP_011680144.1	LEUM_RS07145	LEUM_1462	phosphatidylglycerophosphatase A	384.153	301.812	385.067	842.856	1009.18	933.643	928.559	357.011	2.60093	1.37903
WP_011680145.1	LEUM_RS07150	LEUM_1463	3-phosphoglycerate dehydrogenase family protein	300.568	300.285	288.307	426.505	468.731	449.862	448.366	296.387	1.51277	0.597197
WP_011680146.1	LEUM_RS07155	LEUM_1464	3-phosphoserine/phosphohydroxythreonine transaminase	157.038	165.411	213.268	214.268	237.354	235.642	229.088	178.573	1.28288	0.359392
WP_011680147.1	LEUM_RS07170	LEUM_1466	phosphate acetyltransferase	281.993	252.952	253.42	275.198	321.025	300.801	299.008	262.789	1.13783	0.18628
WP_011680148.1	LEUM_RS07175	LEUM_1467	uracil-DNA glycosylase	226.27	201.547	227.749	91.394	68.3032	90.151	83.2827	218.522	0.381118	-1.39169
WP_011680149.1	LEUM_RS07185	LEUM_1469	PTS sugar transporter subunit IIC	338.561	288.07	350.181	105.611	35.0054	92.8287	77.815	325.604	0.238987	-2.065
WP_011680150.1	LEUM_RS07190	LEUM_1470	hypothetical protein	77.6748	57.5122	74.3805	22.3408	20.491	33.0256	25.2858	69.8559	0.361971	-1.46606
WP_011680151.1	LEUM_RS07195	LEUM_1471	SAM-dependent methyltransferase	149.44	127.748	140.862	57.8829	29.8826	55.3402	47.7019	139.35	0.342317	-1.54659
WP_011680152.1	LEUM_RS07200	LEUM_1472	DUF368 domain-containing protein	223.737	180.171	213.926	918.002	1119.32	1007.73	1015.02	205.945	4.92858	2.30117
WP_011680153.1	LEUM_RS07205	LEUM_1473	adenine phosphoribosyltransferase	312.388	288.07	330.434	600.154	666.81	663.19	643.385	310.297	2.07345	1.05203
WP_011680154.1	LEUM_RS07210	LEUM_1474	single-stranded-DNA-specific exonuclease RecJ	263.419	240.737	302.788	384.87	466.169	468.607	439.882	268.981	1.63536	0.709611
WP_011680155.1	LEUM_RS07215	LEUM_1475	ribonuclease Z	83.5849	98.2289	117.824	86.3166	101.601	100.862	96.2598	99.8792	0.963762	-0.0532507
WP_011680157.1	LEUM_RS07230	LEUM_1478	tRNA (guanosine(37)-N1)-methyltransferase TrmD	530.215	506.922	550.942	934.25	1094.56	1083.6	1037.47	529.36	1.95985	0.970747
WP_011680158.1	LEUM_RS07235	LEUM_1479	ribosome maturation factor RimM	130.865	134.365	125.065	92.4095	85.379	100.862	92.8835	130.098	0.713949	-0.486107
WP_011680159.1	LEUM_RS07240	LEUM_1480	MGMT family protein	267.64	199.003	238.939	982.993	1074.92	986.305	1014.74	235.194	4.31448	2.10919
WP_011680160.1	LEUM_RS07245	LEUM_1481	helicase-exonuclease AddAB subunit AddA	433.122	437.195	465.372	1594.32	1891.14	2283.23	1922.9	445.229	4.31889	2.11066
WP_011680161.1	LEUM_RS07250	LEUM_1482	ATP-dependent helicase/deoxyribonuclease subunit B	338.561	340.493	335.7	743.338	958.806	874.732	858.959	338.251	2.53941	1.34449
WP_011680162.1	LEUM_RS07255	LEUM_1483	esterase family protein	195.876	186.788	224.458	134.045	203.202	170.484	169.243	202.374	0.836291	-0.257923
WP_011680163.1	LEUM_RS07260	LEUM_1484	hypothetical protein	185.744	146.071	217.876	106.626	109.285	106.217	107.376	183.23	0.586019	-0.770982
WP_011680164.1	LEUM_RS07265	LEUM_1485	30S ribosomal protein S16	162.104	152.687	178.382	94.4405	99.0396	100.862	98.114	164.391	0.596833	-0.7446
WP_011680165.1	LEUM_RS07275	LEUM_1487	isoleucine--tRNA ligase	356.291	262.622	365.32	200.051	228.816	235.642	221.503	328.078	0.675154	-0.566711
WP_011680166.1	LEUM_RS07280	LEUM_1488	DivIVA domain-containing protein	1240.26	1222.01	1348.06	3909.63	4627.54	4337.96	4291.71	1270.11	3.379	1.7566
WP_011680167.1	LEUM_RS07285	LEUM_1489	cell division protein	1365.22	1303.44	1571.21	4048.75	5125.3	4476.31	4550.12	1413.29	3.21953	1.68685
WP_011680168.1	LEUM_RS07300	LEUM_1492	cell division protein FtsZ	786.88	637.215	739.197	1746.64	2224.12	2168.09	2046.28	721.097	2.83773	1.50474
WP_011680169.1	LEUM_RS07305	LEUM_1493	cell division protein FtsA	309.011	273.31	350.839	521.961	622.413	657.834	600.736	311.053	1.9313	0.949569
WP_011680171.1	LEUM_RS07320	LEUM_1496	UDP-N-acetylmuramoyl-L-alanine--D-glutamate ligase	228.803	239.21	237.623	64.9913	68.3032	83.9029	72.3991	235.212	0.307804	-1.69992
WP_011680173.1	LEUM_RS07335	LEUM_1499	cell division protein FtsL	172.235	160.322	188.255	176.695	226.254	214.22	205.723	173.604	1.18501	0.244903
WP_011680174.1	LEUM_RS07340	LEUM_1500	16S rRNA (cytosine(1402)-N(4))-methyltransferase RsmH	361.357	276.873	354.13	1137.35	1826.26	1516.5	1493.37	330.787	4.5146	2.1746
WP_011680175.1	LEUM_RS07350	LEUM_1502	DUF3397 family protein	103.848	114.007	107.292	57.8829	50.3736	49.0921	52.4495	108.382	0.483931	-1.04713
WP_011680176.1	LEUM_RS07355	LEUM_1503	DUF4044 domain-containing protein	65.0105	60.057	53.317	23.3562	20.491	13.3888	19.0787	59.4615	0.320857	-1.64
WP_011680177.1	LEUM_RS07360	LEUM_1504	DAK2 domain-containing protein	407.793	336.93	372.561	1584.16	2027.75	1833.37	1815.09	372.428	4.87368	2.28501
WP_011680179.1	LEUM_RS07375	LEUM_1507	thioredoxin	1042.7	951.751	1141.38	8360.52	10026.9	8544.71	8977.38	1045.28	8.58852	3.10241
WP_011680180.1	LEUM_RS07380	LEUM_1508	thiamine diphosphokinase	388.374	338.457	375.852	819.5	952.829	914.899	895.742	367.561	2.43699	1.2851
WP_011680181.1	LEUM_RS07385	LEUM_1509	ribulose-phosphate 3-epimerase	390.907	388.335	369.928	637.727	720.599	726.563	694.963	383.057	1.81426	0.859379
WP_011680182.1	LEUM_RS07390	LEUM_1510	ribosome small subunit-dependent GTPase A	188.277	202.056	184.964	126.936	90.5017	108.003	108.48	191.766	0.565691	-0.821914
WP_011680183.1	LEUM_RS07395	LEUM_1511	Stk1 family PASTA domain-containing Ser/Thr kinase	348.692	335.403	367.295	1362.79	1522.31	1454.91	1446.67	350.463	4.12787	2.0454
WP_011680184.1	LEUM_RS07400	LEUM_1512	protein phosphatase 2C domain-containing protein	238.09	219.361	238.281	897.692	1090.29	1044.32	1010.77	231.911	4.35844	2.12381
WP_011680185.1	LEUM_RS07405	LEUM_1513	16S rRNA (cytosine(967)-C(5))-methyltransferase RsmB	271.862	299.776	280.408	619.448	756.458	644.446	673.451	284.015	2.37118	1.2456
WP_011680186.1	LEUM_RS07410	LEUM_1514	methionyl-tRNA formyltransferase	225.426	196.967	204.053	193.958	245.891	215.113	218.321	208.815	1.04552	0.0642241
WP_011680187.1	LEUM_RS07415	LEUM_1515	primosomal protein N'	418.769	471.804	408.105	571.72	565.209	651.586	596.172	432.893	1.37718	0.461719
WP_011680188.1	LEUM_RS07420	LEUM_1516	GNAT family N-acetyltransferase	243.156	272.801	270.534	433.614	441.409	425.763	433.595	262.164	1.65391	0.72588
WP_011680189.1	LEUM_RS07430	LEUM_1518	nicotinamide riboside transporter PnuC	493.911	354.744	506.182	2683.94	3871.94	3025.86	3193.91	451.612	7.07224	2.82217
WP_011680190.1	LEUM_RS07445	LEUM_1521	ATP-dependent Clp protease ATP-binding subunit ClpX	247.377	264.149	253.42	310.74	312.487	329.363	317.53	254.982	1.2453	0.316496
WP_011680191.1	LEUM_RS07450	LEUM_1522	trigger factor	310.699	303.848	325.168	542.271	694.985	652.479	629.912	313.238	2.01097	1.00789
WP_011680192.1	LEUM_RS07455	LEUM_1523	cyclase family protein	117.357	129.275	117.824	120.843	110.993	95.5065	109.114	121.485	0.898167	-0.154944
WP_011680193.1	LEUM_RS07460	LEUM_1525	dipeptidase PepV	418.769	376.12	450.891	1001.27	1234.58	1091.63	1109.16	415.26	2.67101	1.41738
WP_011680194.1	LEUM_RS07465	LEUM_1526	DUF2075 domain-containing protein	212.761	239.21	207.344	272.151	328.709	312.404	304.421	219.772	1.38517	0.470064
WP_011680195.1	LEUM_RS07470	LEUM_1527	NAD(P)H-hydrate dehydratase	206.007	191.368	183.647	982.993	1378.02	1155.9	1172.3	193.674	6.05296	2.59764
WP_011680196.1	LEUM_RS07475	LEUM_1528	exodeoxyribonuclease III	96.2492	109.935	111.9	330.034	395.305	415.944	380.428	106.028	3.58799	1.84318
WP_011680197.1	LEUM_RS07480	LEUM_1529	exonuclease	182.367	183.225	203.394	803.252	1022.84	884.551	903.548	189.662	4.76399	2.25217
WP_011680198.1	LEUM_RS07485	LEUM_1530	GNAT family N-acetyltransferase	285.371	334.385	312.003	815.438	972.467	872.055	886.653	310.586	2.85477	1.51338
WP_011680199.1	LEUM_RS07490	LEUM_1531	tRNA (adenosine(37)-N6)-threonylcarbamoyltransferase complex ATPase subunit type 1 TsaE	153.661	170.501	147.444	90.3785	85.379	90.151	88.6362	157.202	0.563835	-0.826654
WP_011680200.1	LEUM_RS07495	LEUM_1532	class C sortase	90.3392	123.677	110.583	29.4492	8.5379	28.5627	22.1833	108.2	0.205021	-2.28615
WP_011680201.1	LEUM_RS07500	LEUM_1533	class C sortase	125.799	134.874	129.014	34.5266	4.26895	19.6368	19.4775	129.896	0.149947	-2.73748
WP_011680202.1	LEUM_RS07505	LEUM_1534	SpaH/EbpB family LPXTG-anchored major pilin	157.883	148.107	185.622	44.6815	18.7834	33.9182	32.461	163.87	0.19809	-2.33578
WP_011680203.1	LEUM_RS07510	LEUM_1535	prealbumin-like fold domain-containing protein	215.294	206.637	221.825	60.9293	12.8068	46.4144	40.0502	214.585	0.18664	-2.42167
WP_011680204.1	LEUM_RS07515	LEUM_1536	VWA domain-containing protein	244.845	240.228	274.484	70.0687	23.9061	58.9105	50.9618	253.185	0.201282	-2.31271
WP_011680205.1	LEUM_RS07530	LEUM_1539	anaerobic ribonucleoside-triphosphate reductase	236.402	205.11	205.369	685.455	913.555	922.039	840.35	215.627	3.89724	1.96245
WP_011680206.1	LEUM_RS07535	LEUM_1540	nicotinate phosphoribosyltransferase	120.734	105.354	140.204	304.647	379.936	345.43	343.338	122.097	2.812	1.4916
WP_011680207.1	LEUM_RS07540	LEUM_1541	ammonia-dependent NAD(+) synthetase	193.343	197.476	223.141	354.406	466.169	376.67	399.082	204.653	1.95004	0.963502
WP_011680208.1	LEUM_RS07545	LEUM_1542	hydrolase	201.786	222.924	219.192	198.02	248.453	232.072	226.182	214.634	1.0538	0.0756049
WP_011680209.1	LEUM_RS07550	LEUM_1543	energy-coupling factor transporter transmembrane protein EcfT	117.357	144.035	138.229	115.766	145.144	104.432	121.781	133.207	0.914222	-0.129383
WP_011680210.1	LEUM_RS07555	LEUM_1544	energy-coupling factor ABC transporter ATP-binding protein	146.907	146.58	159.293	69.0533	67.4494	71.4067	69.3031	150.926	0.459185	-1.12285
WP_011680211.1	LEUM_RS07560	LEUM_1545	ECF transporter S component	326.741	316.063	338.991	99.5179	57.2039	80.3326	79.0181	327.265	0.24145	-2.0502
WP_011680212.1	LEUM_RS07565	LEUM_1546	thiaminase II	158.727	159.813	197.47	44.6815	8.5379	40.1663	31.1286	172.003	0.180977	-2.46613
WP_011680213.1	LEUM_RS07570	LEUM_1547	histidinol-phosphate transaminase	236.402	255.497	217.876	268.089	239.061	258.849	255.333	236.591	1.07922	0.109984
WP_011680214.1	LEUM_RS07575	LEUM_1548	phosphoribosyl-ATP diphosphatase	287.903	289.597	292.914	569.689	553.256	495.384	539.443	290.138	1.85926	0.89473
WP_011680215.1	LEUM_RS07585	LEUM_1550	imidazole glycerol phosphate synthase subunit HisF	430.589	434.141	499.6	580.86	496.052	515.914	530.942	454.777	1.16748	0.223395
WP_011680216.1	LEUM_RS07590	LEUM_1551	1-(5-phosphoribosyl)-5-[(5-phosphoribosylamino)methylideneamino]imidazole-4-carboxamide isomerase	189.121	212.235	197.47	155.37	149.413	156.202	153.662	199.609	0.769814	-0.377419
WP_011680217.1	LEUM_RS07595	LEUM_1552	imidazole glycerol phosphate synthase subunit HisH	281.149	278.909	323.851	113.735	75.1335	100.862	96.5767	294.636	0.327783	-1.60919
WP_011680218.1	LEUM_RS07605	LEUM_1554	histidinol dehydrogenase	259.198	238.192	343.598	144.199	67.4494	121.391	111.013	280.329	0.396011	-1.33639
WP_011680219.1	LEUM_RS10520	LEUM_1555	ATP phosphoribosyltransferase	184.056	218.343	217.217	70.0687	19.6372	48.1995	45.9685	206.539	0.222566	-2.16769
WP_011680220.1	LEUM_RS07615	LEUM_1556	GGDEF domain-containing protein	209.384	228.522	170.483	85.3011	75.9873	85.6881	82.3255	202.796	0.405951	-1.30062
WP_011680221.1	LEUM_RS07620	LEUM_1557	EAL domain-containing protein	138.464	178.135	146.128	72.0997	41.8357	53.555	55.8302	154.242	0.361964	-1.46608
WP_011680222.1	LEUM_RS07625	LEUM_1558	histidinol-phosphatase HisJ	298.035	350.163	327.142	167.556	122.946	163.343	151.281	325.113	0.465319	-1.10371
WP_011680223.1	LEUM_RS07640	LEUM_1561	signal recognition particle protein	503.198	524.736	468.005	978.931	1056.14	1053.25	1029.44	498.646	2.06447	1.04577
WP_011680224.1	LEUM_RS07650	LEUM_1563	signal recognition particle-docking protein FtsY	300.568	293.669	306.079	669.207	814.515	807.788	763.837	300.105	2.54523	1.3478
WP_011680225.1	LEUM_RS07655	LEUM_1564	chromosome segregation protein SMC	592.693	555.782	616.107	1631.89	2000.43	1886.03	1839.45	588.194	3.12728	1.64491
WP_011680226.1	LEUM_RS07660	LEUM_1565	ribonuclease III	113.135	110.444	111.242	113.735	119.531	109.788	114.351	111.607	1.02459	0.035044
WP_011680227.1	LEUM_RS07665	LEUM_1566	phosphoglucosamine mutase	418.769	413.274	441.017	882.46	899.041	842.599	874.7	424.353	2.06125	1.04352
WP_011680228.1	LEUM_RS07670	LEUM_1567	hypothetical protein	493.066	537.46	488.41	1499.88	1597.44	1587.01	1561.44	506.312	3.08396	1.62478
WP_011680229.1	LEUM_RS07675	LEUM_1568	diadenylate cyclase CdaA	262.575	271.784	264.61	437.676	484.099	425.763	449.179	266.323	1.6866	0.754115
WP_011680230.1	LEUM_RS07680	LEUM_1569	Na+/H+ antiporter	281.149	288.579	296.864	282.306	291.996	330.256	301.519	288.864	1.04381	0.0618603
WP_011680231.1	LEUM_RS07685	LEUM_1570	UDP-N-acetylmuramate dehydrogenase	146.907	166.429	170.483	91.394	70.8645	106.217	89.492	161.273	0.55491	-0.849673
WP_011680232.1	LEUM_RS07700	LEUM_1573	CsbD family protein	543.724	644.85	697.728	1508	1896.27	1737.86	1714.04	628.767	2.72604	1.44681
WP_011680233.1	LEUM_RS10715	LEUM_1574	hypothetical protein	40.526	49.3689	50.0258	58.8984	73.4259	58.9105	63.7449	46.6402	1.36674	0.450736
WP_011680234.1	LEUM_RS07705	LEUM_1575	DNA mismatch repair endonuclease MutL	352.914	311.991	340.307	785.988	1011.74	983.627	927.119	335.071	2.76693	1.46829
WP_011680235.1	LEUM_RS07710	LEUM_1576	DNA mismatch repair protein MutS	276.083	246.336	276.458	352.375	385.913	374.885	371.058	266.292	1.39342	0.478632
WP_011680236.1	LEUM_RS07715	LEUM_1577	23S rRNA (uracil(1939)-C(5))-methyltransferase RlmD	370.644	381.718	354.788	402.134	446.532	456.11	434.925	369.05	1.1785	0.23695
WP_011680237.1	LEUM_RS07720	LEUM_1578	diacylglycerol kinase family lipid kinase	312.388	320.644	306.737	243.717	265.529	251.709	253.652	313.256	0.809726	-0.304495
WP_011680238.1	LEUM_RS07725	LEUM_1579	Asp-tRNA(Asn)/Glu-tRNA(Gln) amidotransferase subunit GatB	569.897	505.904	514.081	987.055	1046.75	993.446	1009.08	529.961	1.90407	0.929087
WP_011680239.1	LEUM_RS07730	LEUM_1580	Asp-tRNA(Asn)/Glu-tRNA(Gln) amidotransferase subunit GatA	515.018	451.446	501.575	682.409	816.223	824.748	774.46	489.346	1.58264	0.662335
WP_011680241.1	LEUM_RS07740	LEUM_1582	30S ribosomal protein S15	878.908	609.732	756.311	1574.01	1861.26	1853	1762.76	748.317	2.35563	1.23611
WP_011680242.1	LEUM_RS07750	LEUM_1584	DEAD/DEAH box helicase	580.873	543.058	565.423	1964.97	2361.58	2209.15	2178.57	563.118	3.86876	1.95187
WP_011680243.1	LEUM_RS07755	LEUM_1585	bifunctional oligoribonuclease/PAP phosphatase NrnA	134.242	125.713	155.343	494.543	589.969	529.302	537.938	138.433	3.88592	1.95825
WP_011680244.1	LEUM_RS07760	LEUM_1586	DNA polymerase IV	136.775	116.042	113.875	258.95	328.709	240.105	275.921	122.231	2.25738	1.17465
WP_011680245.1	LEUM_RS07765	LEUM_1587	DNA polymerase III subunit delta	212.761	229.54	240.914	173.649	145.998	163.343	160.997	227.738	0.706936	-0.500348
WP_011680246.1	LEUM_RS07770	LEUM_1588	DNA internalization-related competence protein ComEC/Rec2	230.492	251.934	263.294	82.2546	23.9061	66.9438	57.7015	248.573	0.232131	-2.10699
WP_011680247.1	LEUM_RS07775	LEUM_1589	helix-hairpin-helix domain-containing protein	201.786	205.619	180.356	44.6815	23.9061	33.9182	34.1686	195.92	0.174401	-2.51952
WP_011680248.1	LEUM_RS07780	LEUM_1590	PDZ domain-containing protein	496.443	460.098	549.626	1097.74	1319.96	1299.6	1239.1	502.056	2.46806	1.30338
WP_011680249.1	LEUM_RS07790	LEUM_1592	16S rRNA (guanine(966)-N(2))-methyltransferase RsmD	233.869	274.837	241.572	445.8	520.812	490.921	485.844	250.093	1.94266	0.958031
WP_011680250.1	LEUM_RS07800	LEUM_1594	FtsW/RodA/SpoVE family cell cycle protein	181.523	183.225	184.306	193.958	223.693	225.824	214.492	183.018	1.17197	0.228938
WP_011680251.1	LEUM_RS07805	LEUM_1595	glutamyl aminopeptidase	208.54	238.192	229.066	174.664	213.447	191.013	193.042	225.266	0.856949	-0.222718
WP_011680253.1	LEUM_RS07820	LEUM_1598	NCS2 family permease	80.2077	82.9601	71.7475	130.998	162.22	131.21	141.476	78.3051	1.80673	0.853378
WP_011680254.1	LEUM_RS07825	LEUM_1599	DNA repair protein RecN	318.298	318.099	267.901	404.165	475.561	444.507	441.411	301.433	1.46438	0.550286
WP_011680255.1	LEUM_RS07835	LEUM_1601	TlyA family RNA methyltransferase	329.274	321.661	353.472	552.426	640.342	562.328	585.032	334.802	1.7474	0.805206
WP_011680256.1	LEUM_RS07840	LEUM_1602	polyprenyl synthetase family protein	330.118	322.17	312.661	416.35	394.451	382.919	397.907	321.65	1.23708	0.306939
WP_011680257.1	LEUM_RS07850	LEUM_1604	exodeoxyribonuclease VII large subunit	180.678	160.322	184.964	145.215	144.29	156.202	148.569	175.321	0.847411	-0.238867
WP_011680258.1	LEUM_RS07860	LEUM_1606	hypothetical protein	132.554	121.132	206.686	75.1462	64.888	66.9438	68.9927	153.457	0.449589	-1.15332
WP_011680260.1	LEUM_RS07870	LEUM_1608	pur operon repressor	325.052	254.479	266.585	517.899	638.635	615.883	590.806	282.039	2.09477	1.06679
WP_011680261.1	LEUM_RS07885	LEUM_1611	zinc ABC transporter substrate-binding protein	180.678	167.447	187.597	96.4715	76.8411	94.6139	89.3088	178.574	0.500122	-0.999649
WP_011680262.1	LEUM_RS07895	LEUM_1613	16S rRNA (adenine(1518)-N(6)/adenine(1519)-N(6))-dimethyltransferase RsmA	323.364	322.17	306.079	306.678	314.195	281.164	300.679	317.204	0.947902	-0.0771897
WP_011680263.1	LEUM_RS07905	LEUM_1615	TatD family hydrolase	156.194	125.204	129.672	104.595	126.361	144.599	125.185	137.023	0.913604	-0.13036
WP_011680264.1	LEUM_RS07925	LEUM_1619	MarR family winged helix-turn-helix transcriptional regulator	358.824	350.672	326.484	1060.17	1270.44	1051.46	1127.36	345.327	3.26461	1.70691
WP_011680265.1	LEUM_RS07930	LEUM_1620	TIGR00730 family Rossman fold protein	156.194	148.616	165.875	259.965	357.738	275.808	297.837	156.895	1.89832	0.924725
WP_011680267.1	LEUM_RS07935	LEUM_1622	DNA-dependent RNA polymerase auxiliary subunit epsilon family protein	134.242	121.132	144.812	675.3	1057.85	931.858	888.334	133.395	6.65941	2.7354
WP_011680268.1	LEUM_RS07940	LEUM_1623	ribonuclease J	666.99	601.079	654.285	4732.18	6563.94	5676.83	5657.65	640.785	8.82925	3.14229
WP_011680270.1	LEUM_RS07960	LEUM_1626	hypothetical protein	63.3219	64.1287	77.0134	33.5111	34.1516	34.8108	34.1578	68.1547	0.501181	-0.996596
WP_011680272.1	LEUM_RS07965	LEUM_1628	lysozyme M1 (1%2C4-beta-N-acetylmuramidase)	356.291	335.912	369.269	73.1152	7.68411	67.8364	49.5452	353.824	0.140028	-2.83621
WP_011680273.1	LEUM_RS07970	LEUM_1629	hypothetical protein	217.827	272.293	222.483	107.642	17.9296	59.8031	61.7915	237.534	0.260137	-1.94266
WP_011680274.1	LEUM_RS07975	LEUM_1630	hypothetical protein	260.886	240.228	263.294	60.9293	0.85379	44.6292	35.4708	254.803	0.139209	-2.84468
WP_011680275.1	LEUM_RS07980	LEUM_1631	hypothetical protein	314.921	308.937	303.446	73.1152	25.6137	74.0845	57.6045	309.101	0.186361	-2.42383
WP_011680276.1	LEUM_RS10720	LEUM_1634	hypothetical protein	133.398	117.06	123.748	25.3872	7.68411	22.3146	18.462	124.735	0.148009	-2.75624
WP_011680277.1	LEUM_RS07995	LEUM_1635	hypothetical protein	514.174	526.263	530.537	179.742	31.5902	115.143	108.825	523.658	0.207817	-2.26661
WP_011680278.1	LEUM_RS10525		phage baseplate protein	330.118	329.805	331.75	87.3321	17.9296	54.4476	53.2364	330.558	0.16105	-2.63442
WP_011680279.1	LEUM_RS08010	LEUM_1637	phage tail tape measure protein	594.381	634.162	568.056	219.346	23.9061	158.88	134.044	598.866	0.223829	-2.15953
WP_011680280.1	LEUM_RS08020	LEUM_1639	hypothetical protein	279.461	339.984	258.686	86.3166	12.8068	74.0845	57.736	292.71	0.197246	-2.34193
WP_011680281.1	LEUM_RS08025	LEUM_1640	phage tail protein	257.509	291.124	331.75	56.8674	4.26895	33.9182	31.6848	293.461	0.10797	-3.2113
WP_011680282.1	LEUM_RS08035	LEUM_1642	HK97 gp10 family phage protein	211.917	215.798	229.724	40.6196	10.2455	30.3479	27.071	219.146	0.123529	-3.01708
WP_011680283.1	LEUM_RS08045	LEUM_1644	head-tail connector protein	221.204	202.056	208.002	40.6196	6.83032	26.7775	24.7425	210.421	0.117586	-3.08822
WP_011680284.1	LEUM_RS08050	LEUM_1645	phage major capsid protein	177.301	188.823	203.394	49.759	2.56137	24.9924	25.7709	189.84	0.135751	-2.88097
WP_011680285.1	LEUM_RS08055	LEUM_1646	Clp protease ClpP	258.353	217.834	247.496	48.7435	6.83032	34.8108	30.1282	241.228	0.124895	-3.00121
WP_011680286.1	LEUM_RS08060	LEUM_1647	phage portal protein	203.474	214.271	258.028	59.9138	10.2455	33.9182	34.6925	225.258	0.154012	-2.69888
WP_011680287.1	LEUM_RS08070	LEUM_1649	terminase large subunit	306.478	313.518	285.015	81.2391	15.3682	49.9847	48.864	301.67	0.161978	-2.62613
WP_011680288.1	LEUM_RS08075	LEUM_1650	phage terminase small subunit P27 family	196.72	203.583	192.204	45.697	2.56137	24.9924	24.4169	197.503	0.123628	-3.01592
WP_011680289.1	LEUM_RS10725	LEUM_1651	hypothetical protein	216.139	248.371	258.028	95.456	28.1751	50.8773	58.1694	240.846	0.241521	-2.04978
WP_011680291.1	LEUM_RS08085	LEUM_1653	hypothetical protein	174.768	182.207	210.635	44.6815	5.12274	36.5959	28.8001	189.203	0.152217	-2.71579
WP_011680292.1	LEUM_RS08100	LEUM_1656	hypothetical protein	192.498	238.701	186.28	66.0068	26.4675	60.6957	51.0567	205.827	0.248057	-2.01126
WP_011680293.1	LEUM_RS08105	LEUM_1657	hypothetical protein	328.429	358.306	311.345	97.4869	8.5379	51.7699	52.5982	332.694	0.158098	-2.66111
WP_011680294.1	LEUM_RS08115	LEUM_1659	hypothetical protein	265.108	293.669	228.407	64.9913	28.1751	40.1663	44.4442	262.395	0.169379	-2.56167
WP_011680295.1	LEUM_RS08135	LEUM_1665	hypothetical protein	296.346	372.557	298.838	142.168	49.5198	102.647	98.1118	322.581	0.304147	-1.71716
WP_011680297.1	LEUM_RS08155	LEUM_1671	AAA family ATPase	513.329	677.423	581.879	266.058	87.9403	199.046	184.348	590.877	0.311991	-1.68042
WP_011680298.1	LEUM_RS08165	LEUM_1673	hypothetical protein	271.018	331.841	252.762	134.045	37.5667	93.7213	88.4442	285.207	0.310106	-1.68917
WP_011680299.1	LEUM_RS08170	LEUM_1674	recombinase RecT	264.263	308.429	323.193	106.626	11.0993	72.2993	63.3416	298.628	0.212109	-2.23712
WP_011680300.1	LEUM_RS08175	LEUM_1675	hypothetical protein	243.156	263.64	256.053	97.4869	18.7834	58.9105	58.3936	254.283	0.22964	-2.12255
WP_011680301.1	LEUM_RS08180	LEUM_1676	helix-turn-helix transcriptional regulator	84.4292	105.354	102.685	32.4956	7.68411	24.0998	21.4265	97.4893	0.219783	-2.18585
WP_011680302.1	LEUM_RS08185	LEUM_1677	hypothetical protein	233.024	349.654	288.307	502.667	543.864	541.798	529.443	290.328	1.8236	0.86679
WP_011680303.1	LEUM_RS08190	LEUM_1680	phage antirepressor KilAC domain-containing protein	324.208	355.253	324.51	109.673	32.444	76.7622	72.9597	334.657	0.218013	-2.19751
WP_011680304.1	LEUM_RS08195	LEUM_1681	hypothetical protein	81.052	99.7558	109.925	34.5266	12.8068	44.6292	30.6542	96.911	0.316313	-1.66057
WP_011680305.1	LEUM_RS10750	LEUM_1683	hypothetical protein	157.038	160.831	145.47	53.8209	11.0993	45.5218	36.814	154.446	0.238361	-2.06878
WP_011680306.1	LEUM_RS08205	LEUM_1684	hypothetical protein	112.291	167.447	118.482	48.7435	5.97653	33.0256	29.2485	132.74	0.220344	-2.18217
WP_011680307.1	LEUM_RS08220	LEUM_1687	helix-turn-helix transcriptional regulator	208.54	209.691	192.863	192.943	180.15	182.98	185.357	203.698	0.909963	-0.13612
WP_011680308.1	LEUM_RS08230	LEUM_1689	hypothetical protein	309.011	325.733	362.687	563.596	621.559	576.609	587.255	332.477	1.7663	0.820732
WP_011680309.1	LEUM_RS08235	LEUM_1690	site-specific integrase	246.533	246.336	242.23	122.874	110.993	143.706	125.858	245.033	0.513635	-0.961184
WP_011680311.1	LEUM_RS08250	LEUM_1694	phosphoenolpyruvate carboxylase	206.007	205.11	212.61	80.2236	64.888	87.4732	77.5283	207.909	0.372895	-1.42316
WP_011680312.1	LEUM_RS08255	LEUM_1695	diacylglycerol kinase	56.5675	68.2004	69.1146	24.3717	4.26895	23.2072	17.2826	64.6275	0.267419	-1.90283
WP_011680313.1	LEUM_RS08260	LEUM_1696	ADP-ribosylglycohydrolase family protein	828.25	435.159	982.744	416.35	535.326	478.425	476.701	748.718	0.636689	-0.651339
WP_011680314.1	LEUM_RS08265	LEUM_1697	methionine adenosyltransferase	288.748	217.325	323.851	118.812	134.045	127.64	126.832	276.641	0.458472	-1.1251
WP_011680315.1	LEUM_RS08275	LEUM_1699	tRNA (adenosine(37)-N6)-dimethylallyltransferase MiaA	121.578	138.946	115.191	168.571	192.103	154.417	171.697	125.238	1.37096	0.45519
WP_011680316.1	LEUM_RS08280	LEUM_1700	glycerophosphoryl diester phosphodiesterase	65.0105	70.7452	63.8487	36.5576	27.3213	53.555	39.1446	66.5348	0.588333	-0.765294
WP_011680317.1	LEUM_RS08290	LEUM_1702	rhodanese-like domain-containing protein	59.9447	64.1287	48.0511	79.2081	103.309	79.44	87.3189	57.3748	1.5219	0.605876
WP_011680318.1	LEUM_RS08295	LEUM_1703	adaptor protein MecA	566.52	334.385	534.486	1416.61	1725.51	1378.15	1506.76	478.464	3.14915	1.65496
WP_011680319.1	LEUM_RS08300	LEUM_1704	transcriptional regulator Spx	385.841	256.515	366.637	541.256	736.821	589.105	622.394	336.331	1.85054	0.887947
WP_011680320.1	LEUM_RS08325	LEUM_1709	hypothetical protein	903.392	828.075	828.717	1646.11	2309.5	2059.19	2004.93	853.395	2.34936	1.23227
WP_011680321.1	LEUM_RS08330	LEUM_1710	S1 RNA-binding domain-containing protein	140.152	161.849	128.356	101.549	151.975	142.813	132.112	143.452	0.92095	-0.118806
WP_011680322.1	LEUM_RS08335	LEUM_1711	peptidylprolyl isomerase	118.201	126.731	90.1781	617.417	866.597	733.704	739.239	111.703	6.61789	2.72637
WP_011680323.1	LEUM_RS08340	LEUM_1712	DNA-directed RNA polymerase subunit omega	133.398	144.035	137.571	636.712	916.97	718.53	757.404	138.335	5.47515	2.4529
WP_011680324.1	LEUM_RS08345	LEUM_1713	guanylate kinase	82.7406	89.5766	90.1781	616.402	766.703	577.502	653.536	87.4984	7.46911	2.90094
WP_011680325.1	LEUM_RS08355	LEUM_1715	hypothetical protein	129.177	175.082	119.799	92.4095	70.8645	93.7213	85.6651	141.352	0.60604	-0.722515
WP_011680326.1	LEUM_RS08365	LEUM_1717	endonuclease MutS2	260.886	247.354	274.484	504.698	583.992	574.824	554.505	260.908	2.12529	1.08766
WP_011680327.1	LEUM_RS08370	LEUM_1718	CvpA family protein	165.481	145.562	155.343	245.748	374.814	271.346	297.303	155.462	1.91238	0.935368
WP_011680328.1	LEUM_RS08375	LEUM_1719	cell division protein ZapA	81.052	96.1931	68.4564	53.8209	49.5198	51.7699	51.7035	81.9005	0.631297	-0.663609
WP_011680329.1	LEUM_RS08385	LEUM_1721	ribonuclease HIII	106.381	105.354	108.609	102.564	72.5721	102.647	92.5946	106.781	0.867143	-0.205659
WP_011680330.1	LEUM_RS08390	LEUM_1722	hypothetical protein	608.734	631.108	628.614	1800.46	2347.92	2089.54	2079.31	622.819	3.33854	1.73922
WP_011680331.1	LEUM_RS08400	LEUM_1724	ribonuclease Y	185.744	175.59	178.382	974.869	1474.49	1199.63	1216.33	179.905	6.76096	2.75723
WP_011680332.1	LEUM_RS08405	LEUM_1725	SsrA-binding protein SmpB	553.855	533.897	555.55	1342.48	1423.27	1484.37	1416.7	547.767	2.58632	1.3709
WP_011680333.1	LEUM_RS08410	LEUM_1726	ribonuclease R	242.312	224.959	271.193	183.804	166.489	184.765	178.352	246.155	0.724555	-0.464833
WP_011680334.1	LEUM_RS08420	LEUM_1728	RNA methyltransferase	417.924	396.987	365.32	1920.29	2411.96	2057.41	2129.88	393.411	5.4139	2.43667
WP_011680335.1	LEUM_RS08435	LEUM_1731	HAMP domain-containing histidine kinase	416.236	394.951	411.396	429.552	461.046	425.763	438.787	407.528	1.0767	0.106622
WP_011680336.1	LEUM_RS08440	LEUM_1732	response regulator transcription factor	442.409	550.184	426.536	801.221	962.221	930.072	897.838	473.043	1.89801	0.924485
WP_011680337.1	LEUM_RS08445	LEUM_1733	YceD family protein	424.679	517.101	438.384	1889.82	2386.34	2078.83	2118.33	460.055	4.60452	2.20305
WP_011680338.1	LEUM_RS08450	LEUM_1734	nucleotidyltransferase	230.492	271.784	229.724	470.171	524.227	483.78	492.726	244	2.01937	1.01391
WP_011680339.1	LEUM_RS08455	LEUM_1735	class I SAM-dependent methyltransferase	85.2735	91.6124	83.5958	162.478	216.009	171.376	183.288	86.8272	2.11095	1.07789
WP_011680340.1	LEUM_RS08460	LEUM_1736	ribosome silencing factor	357.135	365.432	382.434	2122.37	2603.2	2233.25	2319.61	368.334	6.29757	2.65479
WP_011680341.1	LEUM_RS08465	LEUM_1737	bis(5'-nucleosyl)-tetraphosphatase (symmetrical) YqeK	330.118	329.805	304.762	1384.11	1726.36	1423.67	1511.38	321.562	4.70013	2.2327
WP_011680342.1	LEUM_RS08470	LEUM_1738	nicotinate-nucleotide adenylyltransferase	260.042	259.06	296.205	1252.1	1593.17	1602.19	1482.49	271.769	5.45495	2.44757
WP_011680343.1	LEUM_RS08480	LEUM_1740	ribosome biogenesis GTPase YqeH	292.125	334.894	338.991	465.094	530.203	545.369	513.555	322.003	1.59488	0.673444
WP_011680344.1	LEUM_RS08485	LEUM_1741	YqeG family HAD IIIA-type phosphatase	274.395	289.088	233.015	484.388	550.694	481.995	505.693	265.499	1.90469	0.929553
WP_011680345.1	LEUM_RS08495	LEUM_1743	DUF1440 domain-containing protein	202.63	219.361	215.901	455.955	578.016	448.077	494.016	212.631	2.32335	1.21621
WP_011680346.1	LEUM_RS08505	LEUM_1745	nitroreductase family protein	237.246	201.038	240.256	799.19	1136.39	1002.37	979.319	226.18	4.32982	2.11431
WP_011680347.1	LEUM_RS08510	LEUM_1746	Rrf2 family transcriptional regulator	143.53	136.91	180.356	149.277	157.951	160.665	155.964	153.598	1.0154	0.0220524
WP_011680348.1	LEUM_RS08520	LEUM_1747	KxYKxGKxW signal peptide domain-containing protein	388.374	351.181	376.51	231.531	255.283	239.212	242.009	372.022	0.650524	-0.620326
WP_011680350.1	LEUM_RS08525	LEUM_1749	helix-turn-helix domain-containing protein	279.461	227.504	259.344	62.9603	16.222	47.3069	42.1631	255.436	0.165063	-2.59891
WP_011680351.1	LEUM_RS08530	LEUM_1750	helix-turn-helix domain-containing protein	75.142	88.5587	82.2793	13.2014	5.12274	11.6036	9.9759	81.9933	0.121667	-3.03899
WP_011680352.1	LEUM_RS08535	LEUM_1751	ImmA/IrrE family metallo-endopeptidase	76.8305	80.4154	84.254	23.3562	6.83032	19.6368	16.6078	80.5	0.206308	-2.27713
WP_011680353.1	LEUM_RS08540	LEUM_1752	KxYKxGKxW signal peptide domain-containing protein (dextransucrase)	630.686	563.925	660.867	162.478	80.2562	156.202	132.979	618.493	0.215005	-2.21756
WP_011680354.1	LEUM_RS08545	LEUM_1753	helix-turn-helix domain-containing protein	16.0415	17.3046	24.3547	3.04647	3.41516	0	2.15388	19.2336	0.111985	-3.15862
WP_011680356.1	LEUM_RS08555	LEUM_1755	PTS sugar transporter subunit IIC	1026.66	961.931	919.553	368.622	365.422	359.711	364.585	969.381	0.376101	-1.41081
WP_011680357.1	LEUM_RS08560	LEUM_1756	D-2-hydroxyacid dehydrogenase	2185.87	1324.82	1872.68	826.608	880.257	866.699	857.855	1794.46	0.478059	-1.06474
WP_011680358.1	LEUM_RS08570	LEUM_1758	DUF421 domain-containing protein	211.917	231.067	231.04	152.323	122.092	152.632	142.349	224.675	0.633578	-0.658405
WP_011680359.1	LEUM_RS08575	LEUM_1759	DUF3290 domain-containing protein	80.2077	100.265	122.432	48.7435	29.8826	62.4809	47.0357	100.968	0.465847	-1.10207
WP_011680360.1	LEUM_RS08580	LEUM_1760	C1 family peptidase	177.301	127.748	176.407	199.036	221.132	204.402	208.19	160.485	1.29725	0.375456
WP_011680361.1	LEUM_RS08585	LEUM_1761	DUF2785 domain-containing protein	436.499	293.669	372.561	906.832	934.9	889.014	910.248	367.576	2.47635	1.30822
WP_011680362.1	LEUM_RS08590	LEUM_1762	chaperonin GroEL	17425.3	11754.4	12502.5	13172.9	16420.9	15445.3	15013	13894.1	1.08054	0.111747
WP_011680363.1	LEUM_RS08600	LEUM_1764	YitT family protein	620.554	544.585	524.613	688.502	816.223	715.852	740.192	563.251	1.31414	0.394123
WP_011680364.1	LEUM_RS08610	LEUM_1766	PTS system mannose/fructose/sorbose family transporter subunit IID	4287.31	3789.19	4043.53	4805.29	5924.45	5619.71	5449.82	4040.01	1.34896	0.431848
WP_011680365.1	LEUM_RS08615	LEUM_1767	PTS mannose/fructose/sorbose transporter subunit IIC	2736.35	1753.87	2307.77	4699.68	6418.79	5873.2	5663.89	2266	2.49952	1.32165
WP_011680366.1	LEUM_RS08620	LEUM_1768	mannose/fructose/sorbose PTS transporter subunit IIA	3464.13	2701.04	2966.66	3596.86	4940.88	4381.69	4306.48	3043.94	1.41477	0.500567
WP_011680367.1	LEUM_RS08625	LEUM_1769	class I mannose-6-phosphate isomerase	641.662	509.467	561.474	1910.13	2331.7	1916.38	2052.74	570.867	3.59582	1.84632
WP_011680368.1	LEUM_RS08630	LEUM_1770	nitroreductase family protein	223.737	188.314	211.293	878.398	1193.6	921.147	997.714	207.782	4.80174	2.26356
WP_011680369.1	LEUM_RS08635	LEUM_1771	FUSC family protein	48.1246	54.9675	47.3929	17.2633	6.83032	15.1739	13.0892	50.1617	0.26094	-1.93821
WP_011680370.1	LEUM_RS08640	LEUM_1772	HAD-IIB family hydrolase	236.402	195.44	263.294	138.107	120.384	137.458	131.983	231.712	0.5696	-0.81198
WP_011680371.1	LEUM_RS08645	LEUM_1773	peptidoglycan bridge formation glycyltransferase FemA/FemB family protein	666.146	510.485	624.664	638.743	729.136	694.43	687.436	600.432	1.1449	0.195226
WP_011680372.1	LEUM_RS08650	LEUM_1774	redox-sensing transcriptional repressor Rex	271.018	235.648	264.61	287.383	369.691	304.371	320.482	257.092	1.24657	0.317959
WP_011680373.1	LEUM_RS08655	LEUM_1775	tRNA (adenosine(37)-N6)-threonylcarbamoyltransferase complex transferase subunit TsaD	319.142	302.83	319.902	380.808	463.608	413.266	419.228	313.958	1.3353	0.417162
WP_011680374.1	LEUM_RS08660	LEUM_1776	ribosomal protein S18-alanine N-acetyltransferase	211.073	186.279	238.939	385.886	422.626	448.97	419.16	212.097	1.97627	0.982779
WP_011680375.1	LEUM_RS08665	LEUM_1777	ribosomal protein S18-alanine N-acetyltransferase	262.575	314.536	258.686	629.603	759.019	687.29	691.971	278.599	2.48375	1.31252
WP_011680376.1	LEUM_RS08670	LEUM_1778	tRNA (adenosine(37)-N6)-threonylcarbamoyltransferase complex dimerization subunit type 1 TsaB	75.9862	95.1751	86.8869	82.2546	96.4782	106.217	94.9834	86.0161	1.10425	0.143069
WP_011680377.1	LEUM_RS08675	LEUM_1779	phosphoenolpyruvate--protein phosphotransferase	16294	10134.9	14610.8	5029.72	6674.07	5834.82	5846.2	13679.9	0.427357	-1.22649
WP_011680378.1	LEUM_RS08685	LEUM_1781	carboxypeptidase M32	239.779	210.2	204.053	104.595	43.5433	66.0512	71.3966	218.01	0.327492	-1.61047
WP_011680379.1	LEUM_RS08690	LEUM_1782	threonylcarbamoyl-AMP synthase	328.429	314.027	338.991	510.791	462.754	499.847	491.131	327.149	1.50124	0.586159
WP_011680380.1	LEUM_RS08695	LEUM_1783	peptide chain release factor N(5)-glutamine methyltransferase	219.516	251.425	257.37	336.127	259.552	285.627	293.769	242.77	1.21007	0.275089
WP_011680381.1	LEUM_RS08700	LEUM_1784	peptide chain release factor 1	222.893	251.934	220.509	308.709	350.054	388.274	349.012	231.779	1.5058	0.59053
WP_011680383.1	LEUM_RS08710	LEUM_1786	C40 family peptidase	256.665	283.999	267.243	351.359	413.234	339.182	367.925	269.302	1.36622	0.450187
WP_011680384.1	LEUM_RS08715	LEUM_1787	non-canonical purine NTP pyrophosphatase	377.398	370.521	356.763	423.459	597.653	390.952	470.688	368.228	1.27825	0.354173
WP_011680385.1	LEUM_RS08725	LEUM_1789	glutamine amidotransferase	261.73	214.78	253.42	1306.93	1545.36	1776.24	1542.85	243.31	6.34106	2.66472
WP_011680386.1	LEUM_RS08730	LEUM_1791	APC family permease	264.263	242.264	268.56	165.525	108.431	149.954	141.303	258.362	0.546919	-0.8706
WP_011680387.1	LEUM_RS08735	LEUM_1792	PTS sugar transporter subunit IIC	309.011	261.095	258.686	93.425	19.6372	54.4476	55.8366	276.264	0.202113	-2.30677
WP_011680388.1	LEUM_RS08740	LEUM_1793	AI-2E family transporter	55.7232	51.9137	41.4688	15.2323	10.2455	8.03326	11.1704	49.7019	0.224747	-2.15363
WP_011680389.1	LEUM_RS08745	LEUM_1794	5-methyltetrahydropteroyltriglutamate--homocysteine S-methyltransferase	220.36	262.622	209.319	78.1927	18.7834	57.1254	51.3671	230.767	0.222593	-2.16752
WP_011680390.1	LEUM_RS08755	LEUM_1797	gamma-glutamyl-gamma-aminobutyrate hydrolase family protein	647.572	519.646	525.929	813.407	914.409	840.814	856.21	564.382	1.51707	0.601292
WP_011680391.1	LEUM_RS08760	LEUM_1798	peptide ABC transporter substrate-binding protein	367.267	379.683	357.421	468.14	460.193	417.729	448.687	368.124	1.21885	0.285521
WP_011680392.1	LEUM_RS08765	LEUM_1799	O-acetylhomoserine aminocarboxypropyltransferase/cysteine synthase	289.592	275.855	325.168	148.261	136.606	124.069	136.312	296.872	0.459162	-1.12292
WP_011680394.1	LEUM_RS08770	LEUM_1801	5-methyltetrahydropteroyltriglutamate--homocysteine S-methyltransferase	677.122	599.044	552.259	134.045	49.5198	111.573	98.3791	609.475	0.161416	-2.63114
WP_011680395.1	LEUM_RS08780	LEUM_1803	vitamin B12 independent methionine synthase	338.561	329.296	377.827	183.804	124.653	146.384	151.614	348.561	0.43497	-1.20101
WP_011680396.1	LEUM_RS08785	LEUM_1804	aminotransferase class I/II-fold pyridoxal phosphate-dependent enzyme	315.765	343.547	329.775	141.153	57.2039	98.1842	98.847	329.696	0.299813	-1.73787
WP_011680397.1	LEUM_RS08790	LEUM_1805	aminotransferase class I/II-fold pyridoxal phosphate-dependent enzyme	224.582	267.712	256.053	109.673	28.1751	108.003	81.9502	249.449	0.328525	-1.60593
WP_011680398.1	LEUM_RS08815	LEUM_1810	response regulator transcription factor	193.343	203.074	198.129	521.961	641.196	519.484	560.88	198.182	2.83013	1.50087
WP_011680399.1	LEUM_RS08825	LEUM_1812	alanine racemase	525.994	547.639	502.891	2180.25	2228.39	2468.89	2292.51	525.508	4.36247	2.12514
WP_011680400.1	LEUM_RS08835	LEUM_1814	D-alanyl-lipoteichoic acid biosynthesis protein DltD	230.492	248.88	213.268	1539.48	1797.23	1683.41	1673.37	230.88	7.24781	2.85754
WP_011680401.1	LEUM_RS08845	LEUM_1816	D-alanyl-lipoteichoic acid biosynthesis protein DltB	647.572	555.782	557.524	5619.72	8022.21	5218.05	6286.66	586.959	10.7105	3.42096
WP_011680402.1	LEUM_RS08850	LEUM_1817	D-alanine--poly(phosphoribitol) ligase subunit DltA	300.568	325.733	329.117	1372.94	1766.49	1598.62	1579.35	318.473	4.95914	2.31009
WP_011680403.1	LEUM_RS08860	LEUM_1819	PTS sugar transporter subunit IIC	41.3703	44.2793	37.5194	38.5886	31.5902	34.8108	34.9965	41.0563	0.852403	-0.230393
WP_011680404.1	LEUM_RS08865	LEUM_1820	alpha/beta hydrolase	115.668	119.605	111.9	156.385	168.197	129.425	151.336	115.724	1.30772	0.387059
WP_011680405.1	LEUM_RS08870	LEUM_1821	sigma-70 family RNA polymerase sigma factor	173.924	212.744	165.875	119.828	93.0631	111.573	108.155	184.181	0.587218	-0.768031
WP_011680407.1	LEUM_RS08885	LEUM_1824	DNA-directed RNA polymerase subunit beta'	479.558	302.321	485.119	814.422	905.871	977.379	899.224	422.332	2.12919	1.0903
WP_011680408.1	LEUM_RS08890	LEUM_1825	DNA-directed RNA polymerase subunit beta	440.72	328.787	351.497	738.26	761.58	902.402	800.748	373.668	2.14294	1.09959
WP_011680409.1	LEUM_RS08950	LEUM_1836	PTS sugar transporter subunit IIC	182.367	242.773	170.483	184.819	134.899	174.054	164.591	198.541	0.829001	-0.270555
WP_011680410.1	LEUM_RS08965	LEUM_1839	guanylate kinase	110.602	103.318	97.4187	84.2856	87.9403	82.1177	84.7812	103.78	0.816934	-0.291709
WP_011680411.1	LEUM_RS08970	LEUM_1840	amino acid permease	151.972	120.114	140.204	134.045	143.437	123.177	133.553	137.43	0.971785	-0.0412906
WP_011680412.1	LEUM_RS08975	LEUM_1841	septation ring formation regulator EzrA	161.26	155.232	200.103	173.649	138.314	118.714	143.559	172.198	0.833682	-0.26243
WP_011680413.1	LEUM_RS08980	LEUM_1842	30S ribosomal protein S4	242.312	212.744	271.193	924.095	1234.58	980.95	1046.54	242.083	4.32307	2.11206
WP_011680414.1	LEUM_RS08985	LEUM_1843	SgrR family transcriptional regulator	123.267	143.017	123.09	181.773	223.693	208.865	204.777	129.791	1.57774	0.657859
WP_011680415.1	LEUM_RS08990	LEUM_1844	MFS transporter	115.668	122.15	129.672	38.5886	23.0523	45.5218	35.7209	122.497	0.291607	-1.7779
WP_011680416.1	LEUM_RS08995	LEUM_1845	YueI family protein	137.62	158.286	162.584	153.339	110.139	153.524	139.001	152.83	0.909513	-0.136833
WP_011680417.1	LEUM_RS09000	LEUM_1846	replication-associated recombination protein A	580.873	403.604	593.727	1038.85	1222.63	1159.47	1140.31	526.068	2.16762	1.11611
WP_011680419.1	LEUM_RS09005	LEUM_1848	universal stress protein	10900.6	3101.08	8338.51	3502.42	4441.41	4024.66	3989.5	7446.75	0.535737	-0.900403
WP_011680420.1	LEUM_RS09010	LEUM_1849	amino acid permease	187.433	215.798	164.559	113.735	62.3267	104.432	93.4979	189.263	0.49401	-1.01739
WP_011680421.1	LEUM_RS09015	LEUM_1850	hypothetical protein	249.066	272.801	254.737	187.865	99.0396	154.417	147.107	258.868	0.568272	-0.815348
WP_011680422.1	LEUM_RS09020	LEUM_1851	LCP family protein	154.505	130.802	156.66	102.564	52.0812	79.44	78.0285	147.322	0.529644	-0.916904
WP_011680423.1	LEUM_RS09025	LEUM_1852	amidohydrolase family protein	254.132	243.282	232.357	116.781	87.0866	109.788	104.552	243.257	0.4298	-1.21826
WP_011680424.1	LEUM_RS09030	LEUM_1853	peptide ABC transporter substrate-binding protein	283.682	234.63	233.015	64.9913	17.9296	61.5883	48.1697	250.442	0.192339	-2.37828
WP_011680426.1	LEUM_RS09035	LEUM_1855	amino acid permease	314.921	335.403	315.952	396.041	446.532	382.919	408.497	322.092	1.26826	0.342852
WP_011680427.1	LEUM_RS09060	LEUM_1860	AI-2E family transporter	626.464	615.839	624.664	403.149	432.871	413.266	416.429	622.323	0.669153	-0.579592
WP_011680428.1	LEUM_RS09065	LEUM_1861	A/G-specific adenine glycosylase	108.914	109.426	112.558	104.595	110.139	110.68	108.472	110.299	0.98343	-0.0241058
WP_011680429.1	LEUM_RS09070	LEUM_1863	multidrug efflux MFS transporter	213.606	194.931	223.8	95.456	36.713	83.9029	72.0239	210.779	0.341704	-1.54918
WP_011680430.1	LEUM_RS09075	LEUM_1864	pyrroline-5-carboxylate reductase	146.907	138.437	140.862	102.564	81.11	94.6139	92.7628	142.068	0.652944	-0.614969
WP_011680432.1	LEUM_RS09090	LEUM_1867	LysM peptidoglycan-binding domain-containing protein	108.914	118.587	118.482	39.6041	25.6137	39.2737	34.8305	115.328	0.302013	-1.72732
WP_011680433.1	LEUM_RS09095	LEUM_1868	F0F1 ATP synthase subunit epsilon	518.395	261.604	471.954	453.924	481.537	542.691	492.717	417.318	1.18068	0.239614
WP_011680434.1	LEUM_RS09105	LEUM_1870	F0F1 ATP synthase subunit gamma	2833.44	1589.48	2437.44	3518.67	4232.24	4319.21	4023.37	2286.79	1.7594	0.815084
WP_011680435.1	LEUM_RS09115	LEUM_1872	F0F1 ATP synthase subunit delta	647.572	379.174	587.803	670.223	854.644	872.055	798.974	538.183	1.48458	0.570051
WP_011680436.1	LEUM_RS09120	LEUM_1873	F0F1 ATP synthase subunit B	628.997	338.457	546.993	663.114	855.497	938.106	818.906	504.816	1.62219	0.697941
WP_011680437.1	LEUM_RS09135	LEUM_1876	NCS2 family nucleobase:cation symporter	226.27	217.325	212.61	161.463	170.758	182.087	171.436	218.735	0.783761	-0.351514
WP_011680438.1	LEUM_RS09140	LEUM_1877	2%2C3-diphosphoglycerate-dependent phosphoglycerate mutase	4302.51	2650.65	3593.3	3288.15	4182.72	3574.8	3681.89	3515.49	1.04733	0.0667212
WP_011680439.1	LEUM_RS09150	LEUM_1879	DUF4811 domain-containing protein	396.817	341.002	414.029	1540.5	1651.23	1384.4	1525.37	383.949	3.97285	1.99018
WP_011680440.1	LEUM_RS09155	LEUM_1880	multidrug efflux MFS transporter	180.678	171.519	181.673	307.693	324.44	310.619	314.251	177.957	1.76588	0.820391
WP_011680441.1	LEUM_RS09165	LEUM_1882	ATP-binding domain-containing protein	260.042	266.694	267.243	493.528	534.472	540.013	522.671	264.66	1.97488	0.981765
WP_011680442.1	LEUM_RS09170	LEUM_1883	MarR family transcriptional regulator	110.602	102.301	102.026	66.0068	93.0631	85.6881	81.586	104.976	0.777184	-0.363671
WP_011680443.1	LEUM_RS09175	LEUM_1884	cation transporter	127.488	106.372	177.065	137.091	112.7	110.68	120.157	136.975	0.877219	-0.18899
WP_011680444.1	LEUM_RS09185	LEUM_1886	GNAT family N-acetyltransferase	176.457	214.271	219.192	79.2081	61.4729	93.7213	78.1341	203.307	0.384316	-1.37963
WP_011680445.1	LEUM_RS09190	LEUM_1887	bacteriocin immunity protein	242.312	250.407	269.218	177.711	143.437	148.169	156.439	253.979	0.615952	-0.699111
WP_011680446.1	LEUM_RS09195	LEUM_1888	hypothetical protein	324.208	310.973	316.611	151.308	110.993	127.64	129.98	317.264	0.40969	-1.28739
WP_011680447.1	LEUM_RS09205	LEUM_1890	Xaa-Pro peptidase family protein	202.63	225.977	198.129	116.781	39.2743	84.7955	80.2837	208.912	0.384294	-1.37972
WP_011680448.1	LEUM_RS09210	LEUM_1891	YhgE/Pip domain-containing protein	224.582	301.303	238.281	101.549	32.444	78.5474	70.8468	254.722	0.278134	-1.84615
WP_011680449.1	LEUM_RS09220	LEUM_1893	PLP-dependent aminotransferase family protein	298.879	265.167	274.484	144.199	100.747	105.325	116.757	279.51	0.417721	-1.25939
WP_011680450.1	LEUM_RS09225	LEUM_1894	multidrug resistance efflux transporter family protein	130.021	113.498	115.191	39.6041	14.5144	29.4553	27.8579	119.57	0.232985	-2.10169
WP_011680451.1	LEUM_RS09230	LEUM_1895	leucine-rich repeat protein	450.852	463.152	361.371	253.872	245.038	265.99	254.967	425.125	0.599746	-0.737578
WP_011680452.1	LEUM_RS09235	LEUM_1896	GNAT family N-acetyltransferase	266.796	235.648	248.154	554.457	673.64	581.965	603.354	250.199	2.41149	1.26993
WP_011680453.1	LEUM_RS09240	LEUM_1897	TetR/AcrR family transcriptional regulator	420.457	324.715	354.13	100.533	14.5144	103.54	72.8625	366.434	0.198842	-2.33031
WP_011680454.1	LEUM_RS09245	LEUM_1898	DNA topology modulation protein	114.824	122.15	124.406	268.089	251.014	213.328	244.144	120.46	2.02676	1.01918
WP_011680455.1	LEUM_RS09255	LEUM_1900	DUF2075 domain-containing protein	242.312	267.712	263.294	126.936	105.87	131.21	121.339	257.772	0.47072	-1.08706
WP_011680456.1	LEUM_RS09260	LEUM_1901	GNAT family N-acetyltransferase	323.364	362.887	360.054	173.649	81.9638	149.062	134.891	348.768	0.386765	-1.37047
WP_011680457.1	LEUM_RS09265	LEUM_1902	hypothetical protein	249.066	290.106	229.724	71.0842	23.9061	81.2251	58.7385	256.299	0.22918	-2.12545
WP_011680458.1	LEUM_RS09270	LEUM_1903	tetratricopeptide repeat protein	179.834	176.608	163.9	79.2081	37.5667	72.2993	63.0247	173.448	0.363365	-1.46051
WP_011680459.1	LEUM_RS09275	LEUM_1904	DUF4352 domain-containing protein	363.045	408.184	349.522	189.896	57.2039	164.235	137.112	373.584	0.367018	-1.44608
WP_011680462.1	LEUM_RS09295	LEUM_1910	hypothetical protein	191.654	191.877	215.243	60.9293	24.7599	41.9514	42.5469	199.591	0.21317	-2.22992
WP_011680463.1	LEUM_RS09305	LEUM_1912	MBL fold metallo-hydrolase	140.152	145.562	134.28	72.0997	25.6137	56.2328	51.3154	139.998	0.366544	-1.44794
WP_011680464.1	LEUM_RS09320	LEUM_1915	ATP-binding cassette domain-containing protein	593.537	592.427	637.829	265.043	110.139	212.435	195.872	607.931	0.322195	-1.634
WP_011680465.1	LEUM_RS09325	LEUM_1916	Rgg/GadR/MutR family transcriptional regulator	146.062	169.483	191.546	61.9448	23.0523	47.3069	44.1014	169.031	0.260908	-1.93839
WP_011680466.1	LEUM_RS09340	LEUM_1919	alcohol dehydrogenase AdhP	2533.72	1403.71	2328.83	455.955	430.31	397.2	427.821	2088.75	0.204822	-2.28756
WP_011680467.1	LEUM_RS09345	LEUM_1920	MFS transporter	700.762	685.566	647.044	192.943	164.781	182.98	180.235	677.791	0.265915	-1.91096
WP_011680468.1	LEUM_RS09350	LEUM_1921	phosphoglycerate kinase	1270.66	730.355	1323.05	1246	1527.43	1432.6	1402.01	1108.02	1.26533	0.339511
WP_011680469.1	LEUM_RS09355	LEUM_1922	glycosyl transferase	448.319	431.087	464.055	678.347	798.293	722.1	732.913	447.82	1.63662	0.710722
WP_011680470.1	LEUM_RS09360	LEUM_1923	glycosyltransferase	304.789	314.536	304.104	264.027	268.09	251.709	261.275	307.81	0.84882	-0.236469
WP_011680471.1	LEUM_RS09375	LEUM_1926	sulfite exporter TauE/SafE family protein	434.81	478.929	437.068	114.75	18.7834	72.2993	68.611	450.269	0.152378	-2.71428
WP_011680472.1	LEUM_RS09380	LEUM_1927	endopeptidase	216.139	258.551	223.141	128.967	82.8176	101.755	104.513	232.61	0.449306	-1.15423
WP_011680473.1	LEUM_RS09385	LEUM_1928	ABC transporter ATP-binding protein	255.82	293.669	313.978	552.426	551.548	573.039	559.004	287.822	1.94219	0.957681
WP_011680474.1	LEUM_RS09390	LEUM_1929	ABC transporter ATP-binding protein	275.239	258.042	286.99	416.35	440.556	422.192	426.366	273.424	1.55936	0.640955
WP_011680475.1	LEUM_RS09395	LEUM_1930	ABC transporter permease	164.637	151.669	157.318	153.339	119.531	145.491	139.454	157.875	0.883317	-0.178996
WP_011680476.1	LEUM_RS09400	LEUM_1931	ABC transporter permease	138.464	109.426	121.773	100.533	68.3032	74.0845	80.9737	123.221	0.657142	-0.605724
WP_011680477.1	LEUM_RS09405	LEUM_1932	peptide ABC transporter substrate-binding protein	267.64	241.755	267.901	264.027	232.231	230.287	242.182	259.099	0.934707	-0.0974143
WP_011680478.1	LEUM_RS09410	LEUM_1933	amino acid ABC transporter permease	300.568	259.06	325.168	682.409	724.014	736.382	714.268	294.932	2.42181	1.27608
WP_011680479.1	LEUM_RS09420	LEUM_1935	transporter substrate-binding domain-containing protein	679.655	486.055	702.994	1584.16	1734.9	1634.32	1651.13	622.901	2.65071	1.40638
WP_011680480.1	LEUM_RS09430	LEUM_1937	ABC transporter ATP-binding protein/permease	508.264	555.273	508.157	1030.72	1092.85	1145.19	1089.59	523.898	2.07977	1.05642
WP_011680481.1	LEUM_RS09435	LEUM_1938	ATP-binding cassette domain-containing protein	100.471	120.114	100.052	117.797	110.993	103.54	110.776	106.879	1.03647	0.0516745
WP_011680482.1	LEUM_RS09440	LEUM_1939	YdcF family protein	208.54	207.655	191.546	121.859	98.1858	110.68	110.242	202.58	0.544187	-0.877825
WP_011680483.1	LEUM_RS09445	LEUM_1940	aspartate-semialdehyde dehydrogenase	343.627	353.217	321.877	575.782	542.156	652.479	590.139	339.573	1.73788	0.797332
WP_011680484.1	LEUM_RS09450	LEUM_1941	alanine racemase	230.492	245.827	249.471	310.74	335.539	323.115	323.131	241.93	1.33564	0.417533
WP_011680485.1	LEUM_RS09460	LEUM_1943	Rrf2 family transcriptional regulator	286.215	271.275	312.003	132.014	39.2743	85.6881	85.6587	289.831	0.295547	-1.75854
WP_011680486.1	LEUM_RS09465	LEUM_1944	YhgE/Pip domain-containing protein	229.647	218.852	234.331	250.826	231.377	235.642	239.282	227.61	1.05128	0.0721444
WP_011680487.1	LEUM_RS09470	LEUM_1945	23S rRNA (pseudouridine(1915)-N(3))-methyltransferase RlmH	402.727	458.571	361.371	920.033	1048.45	808.681	925.723	407.556	2.2714	1.18358
WP_011680488.1	LEUM_RS09475	LEUM_1946	trypsin-like peptidase domain-containing protein	242.312	241.755	232.357	400.103	451.655	380.241	410.666	238.808	1.71965	0.782116
WP_011680489.1	LEUM_RS09485	LEUM_1948	hypothetical protein	334.339	368.486	319.902	508.76	501.175	481.995	497.31	340.909	1.45878	0.544759
WP_011680491.1	LEUM_RS09500	LEUM_1951	ribose-phosphate diphosphokinase	339.405	289.088	340.307	459.001	427.749	464.144	450.298	322.934	1.3944	0.479642
WP_011680492.1	LEUM_RS09515	LEUM_1954	3-isopropylmalate dehydrogenase	111.446	124.695	123.748	51.7899	12.8068	28.5627	31.0532	119.963	0.258856	-1.94978
WP_011680493.1	LEUM_RS09525	LEUM_1956	threonine ammonia-lyase IlvA	263.419	250.407	251.446	82.2546	7.68411	50.8773	46.9387	255.091	0.184008	-2.44216
WP_011680494.1	LEUM_RS09530	LEUM_1957	ketol-acid reductoisomerase	300.568	359.324	375.194	180.757	29.0289	95.5065	101.764	345.029	0.294944	-1.76149
WP_011680495.1	LEUM_RS09540	LEUM_1959	biosynthetic-type acetolactate synthase large subunit	211.917	216.816	229.724	68.0378	31.5902	70.5141	56.714	219.486	0.258395	-1.95235
WP_011680496.1	LEUM_RS09545	LEUM_1960	ABC transporter ATP-binding protein	75.142	80.4154	65.8234	28.4337	8.5379	13.3888	16.7868	73.7936	0.227483	-2.13617
WP_011680497.1	LEUM_RS09550	LEUM_1961	phosphoketolase family protein	7053.21	2958.06	5845.78	21183.1	26639.9	25805.5	24542.8	5285.68	4.64327	2.21514
WP_011680498.1	LEUM_RS09555	LEUM_1962	GntR family transcriptional regulator	242.312	196.458	238.939	230.516	214.301	232.072	225.63	225.903	0.998791	-0.00174556
WP_011680500.1	LEUM_RS09565	LEUM_1964	hypothetical protein	135.931	137.419	180.356	390.963	454.216	399.878	415.019	151.235	2.74419	1.45638
WP_011680501.1	LEUM_RS09575	LEUM_1966	50S ribosomal protein L9	250.755	275.346	246.18	1222.65	1380.58	1286.21	1296.48	257.427	5.03631	2.33237
WP_011680502.1	LEUM_RS09580	LEUM_1967	DHH family phosphoesterase	337.717	334.894	331.75	1723.28	2106.3	1836.05	1888.54	334.787	5.64103	2.49596
WP_011680503.1	LEUM_RS09595	LEUM_1970	30S ribosomal protein S6	651.793	453.99	575.297	2751.98	3329.78	3146.36	3076.04	560.36	5.48939	2.45665
WP_011680504.1	LEUM_RS09600	LEUM_1971	dipeptidase PepV	425.523	391.898	424.561	523.992	439.702	440.936	468.21	413.994	1.13096	0.177547
WP_011680505.1	LEUM_RS09605	LEUM_1972	energy-coupling factor transporter transmembrane protein EcfT	271.862	229.54	204.711	170.602	164.781	169.591	168.325	235.371	0.715147	-0.483688
WP_011680506.1	LEUM_RS09610	LEUM_1973	ABC transporter ATP-binding protein	270.173	263.64	213.268	86.3166	59.7653	108.003	84.6948	249.027	0.340103	-1.55596
WP_011680508.1	LEUM_RS09625	LEUM_1976	DNA helicase RecQ	296.346	274.328	258.686	597.108	719.745	554.295	623.716	276.454	2.25613	1.17385
WP_011680509.1	LEUM_RS09630	LEUM_1977	hypothetical protein	167.17	165.92	175.749	302.616	321.025	277.594	300.411	169.613	1.77116	0.824694
WP_011680510.1	LEUM_RS09645	LEUM_1980	hypothetical protein	222.049	279.927	263.294	74.1307	11.9531	35.7034	40.5957	255.09	0.159143	-2.65161
WP_011680511.1	LEUM_RS09660	LEUM_1983	hypothetical protein	29.5502	27.4837	20.4053	58.8984	54.6425	54.4476	55.9962	25.8131	2.1693	1.11723
WP_011680513.1	LEUM_RS09670	LEUM_1987	hypothetical protein	230.492	202.565	254.737	66.0068	25.6137	49.0921	46.9042	229.265	0.204586	-2.28922
WP_011680514.1	LEUM_RS09685	LEUM_1990	hypothetical protein	276.083	236.156	239.597	86.3166	23.0523	55.3402	54.903	250.612	0.219075	-2.1905
WP_011680515.1	LEUM_RS09695	LEUM_1992	L-ribulose-5-phosphate 4-epimerase	375.71	342.529	313.32	199.036	160.512	164.235	174.595	343.853	0.50776	-0.977782
WP_011680516.1	LEUM_RS09700	LEUM_1993	L-ribulose-5-phosphate 3-epimerase	316.609	280.436	304.104	210.206	94.7707	170.484	158.487	300.383	0.527615	-0.922441
WP_011680517.1	LEUM_RS09705	LEUM_1994	3-keto-L-gulonate-6-phosphate decarboxylase UlaD	351.225	292.142	291.598	133.029	75.9873	124.069	111.029	311.655	0.356255	-1.48902
WP_011680518.1	LEUM_RS09710	LEUM_1995	PTS sugar transporter subunit IIB	104.692	131.82	105.317	48.7435	12.8068	32.133	31.2278	113.943	0.274064	-1.86741
WP_011680519.1	LEUM_RS09715	LEUM_1996	PTS ascorbate transporter subunit IIC	334.339	315.554	312.661	157.401	52.935	96.3991	102.245	320.852	0.318667	-1.64988
WP_011680520.1	LEUM_RS09720	LEUM_1997	PTS sugar transporter subunit IIA	231.336	207.655	207.344	84.2856	24.7599	86.5806	65.2087	215.445	0.30267	-1.72418
WP_011680521.1	LEUM_RS09725	LEUM_1998	L-ascorbate 6-phosphate lactonase	246.533	313.518	240.256	152.323	72.5721	97.2916	107.396	266.769	0.40258	-1.31265
WP_011680522.1	LEUM_RS09740	LEUM_2001	DMT family transporter	131.709	146.58	134.938	72.0997	28.1751	62.4809	54.2519	137.742	0.393865	-1.34423
WP_011680523.1	LEUM_RS09745	LEUM_2002	PH domain-containing protein	242.312	275.346	250.787	137.091	106.724	114.251	119.355	256.148	0.465961	-1.10172
WP_011680524.1	LEUM_RS09750	LEUM_2003	PH domain-containing protein	131.709	134.874	136.913	70.0687	21.3447	36.5959	42.6698	134.499	0.317251	-1.6563
WP_011680525.1	LEUM_RS09755	LEUM_2004	MarR family transcriptional regulator	262.575	276.873	256.711	87.3321	43.5433	73.1919	68.0224	265.386	0.256315	-1.96401
WP_011680526.1	LEUM_RS09760	LEUM_2005	GNAT family N-acetyltransferase	92.0278	95.1751	104.001	85.3011	58.0577	82.1177	75.1588	97.068	0.774291	-0.369053
WP_011680527.1	LEUM_RS09765	LEUM_2006	sodium:proton antiporter	302.256	254.988	259.344	78.1927	34.1516	45.5218	52.622	272.196	0.193324	-2.37091
WP_011680528.1	LEUM_RS09770	LEUM_2007	hypothetical protein	3211.69	2973.84	2397.29	5002.3	6285.6	4753.9	5347.27	2860.94	1.86906	0.902313
WP_011680530.1	LEUM_RS09785	LEUM_2010	aldo/keto reductase	265.952	293.669	265.268	165.525	92.2093	164.235	140.656	274.963	0.511547	-0.967062
WP_011680531.1	LEUM_RS09795	LEUM_2012	aldo/keto reductase	103.848	124.186	94.1275	88.3475	61.4729	87.4732	79.0979	107.387	0.736568	-0.441109
WP_011680532.1	LEUM_RS09800	LEUM_2013	hypothetical protein	127.488	144.544	130.989	75.1462	18.7834	40.1663	44.6986	134.34	0.332727	-1.58759
WP_011680533.1	LEUM_RS09805	LEUM_2014	MFS transporter	176.457	184.752	183.647	280.275	263.821	289.197	277.764	181.619	1.52938	0.612949
WP_011680535.1	LEUM_RS09815	LEUM_2017	serine hydrolase	89.4949	107.39	102.685	92.4095	69.157	74.9771	78.8478	99.8565	0.789611	-0.340786
WP_011680536.1	LEUM_RS09830	LEUM_2020	bifunctional demethylmenaquinone methyltransferase/2-methoxy-6-polyprenyl-1%2C4-benzoquinol methylase UbiE	342.782	346.091	340.307	1373.96	1477.06	1387.97	1412.99	343.06	4.11879	2.04222
WP_011680537.1	LEUM_RS09835	LEUM_2021	o-succinylbenzoate--CoA ligase	233.869	250.916	229.724	467.125	429.456	455.218	450.6	238.17	1.89193	0.919857
WP_011680538.1	LEUM_RS09845	LEUM_2023	nickel permease	273.55	263.64	263.952	104.595	25.6137	76.7622	68.9904	267.048	0.258345	-1.95263
WP_011680539.1	LEUM_RS09850	LEUM_2024	DUF4097 domain-containing protein	333.495	302.83	326.484	165.525	126.361	140.136	144.007	320.936	0.448709	-1.15615
WP_011680540.1	LEUM_RS10535	LEUM_2025	DUF1700 domain-containing protein	216.139	203.074	199.445	74.1307	49.5198	56.2328	59.9611	206.219	0.290764	-1.78208
WP_011680541.1	LEUM_RS09860	LEUM_2026	PadR family transcriptional regulator	100.471	104.336	107.95	22.3408	7.68411	13.3888	14.4712	104.253	0.138809	-2.84882
WP_011680542.1	LEUM_RS09865	LEUM_2027	Sua5/YciO/YrdC/YwlC family protein	457.606	463.661	471.296	237.624	81.11	180.302	166.345	464.188	0.358358	-1.48053
WP_011680543.1	LEUM_RS09870	LEUM_2028	MFS transporter	202.63	256.006	208.002	95.456	52.935	106.217	84.8695	222.213	0.381929	-1.38862
WP_011680544.1	LEUM_RS09880	LEUM_2030	3-isopropylmalate dehydratase large subunit	374.021	390.88	362.029	128.967	23.9061	94.6139	82.4957	375.643	0.219612	-2.18697
WP_011680545.1	LEUM_RS09885	LEUM_2031	3-isopropylmalate dehydrogenase	271.018	285.016	270.534	127.952	23.9061	85.6881	79.1819	275.523	0.287388	-1.79893
WP_011680546.1	LEUM_RS09890	LEUM_2032	2-isopropylmalate synthase	233.869	242.264	259.344	103.58	16.222	63.3735	61.0584	245.159	0.249056	-2.00546
WP_011680547.1	LEUM_RS09895	LEUM_2033	metal-sulfur cluster assembly factor	541.191	504.886	507.499	1263.27	1198.72	1150.54	1204.18	517.859	2.3253	1.21742
WP_011680549.1	LEUM_RS09910	LEUM_2036	cysteine desulfurase	281.993	333.876	257.37	287.383	146.852	245.461	226.565	291.08	0.778361	-0.361488
WP_011680550.1	LEUM_RS09915	LEUM_2037	Fe-S cluster assembly protein SufD	319.987	336.93	315.952	408.227	347.492	403.448	386.389	324.29	1.19149	0.252771
WP_011680551.1	LEUM_RS09920	LEUM_2038	Fe-S cluster assembly ATPase SufC	305.634	329.805	315.952	211.222	86.2328	191.906	163.12	317.13	0.514363	-0.959142
WP_011680552.1	LEUM_RS09925	LEUM_2039	helix-turn-helix domain-containing protein	298.035	218.852	255.395	49.759	8.5379	42.844	33.7136	257.427	0.130964	-2.93276
WP_011680553.1	LEUM_RS09930	LEUM_2040	dihydroxy-acid dehydratase	166.325	174.064	170.483	81.2391	11.9531	54.4476	49.2133	170.291	0.288996	-1.79088
WP_011680554.1	LEUM_RS09935	LEUM_2041	metal-sulfur cluster assembly factor	227.959	248.88	229.724	113.735	13.6606	74.9771	67.4575	235.521	0.286418	-1.80381
WP_011680555.1	LEUM_RS09940	LEUM_2042	bile acid:sodium symporter family protein	139.308	162.358	144.812	87.3321	11.0993	62.4809	53.6374	148.826	0.360404	-1.47231
WP_011680556.1	LEUM_RS09945	LEUM_2043	D-2-hydroxyacid dehydrogenase	272.706	301.812	299.497	272.151	235.646	288.305	265.367	291.338	0.910856	-0.134705
WP_011680557.1	LEUM_RS09950	LEUM_2044	tyrosine--tRNA ligase	270.173	226.995	272.509	118.812	87.9403	108.003	104.918	256.559	0.408944	-1.29002
WP_011680558.1	LEUM_RS09965	LEUM_2047	PspC domain-containing protein	352.914	296.214	398.89	1479.57	1856.14	1694.12	1676.61	349.339	4.79938	2.26285
WP_011680559.1	LEUM_RS09970	LEUM_2048	alpha/beta hydrolase	239.779	259.569	244.863	140.137	87.0866	115.143	114.122	248.07	0.460041	-1.12017
WP_011680560.1	LEUM_RS09975	LEUM_2049	glutamate--cysteine ligase	113.979	107.899	92.811	77.1772	81.11	93.7213	84.0028	104.896	0.800816	-0.320457
WP_011680561.1	LEUM_RS09980	LEUM_2050	ABC transporter permease	447.475	327.26	362.029	179.742	161.366	159.773	166.96	378.921	0.44062	-1.18239
WP_011680562.1	LEUM_RS09990	LEUM_2052	biotin/lipoyl-binding protein	285.371	248.88	220.509	108.657	36.713	77.6548	74.3417	251.587	0.295492	-1.75881
WP_011680563.1	LEUM_RS10000	LEUM_2054	helix-turn-helix domain-containing protein	27.0173	19.8494	19.747	12.1859	4.26895	8.92584	8.46022	22.2046	0.381012	-1.39209
WP_011680564.1	LEUM_RS10015	LEUM_2057	putative sulfate exporter family transporter	216.983	253.461	188.913	81.2391	69.157	76.7622	75.7194	219.786	0.344515	-1.53736
WP_011680565.1	LEUM_RS10020	LEUM_2058	LysR family transcriptional regulator	32.0831	35.6271	25.0129	28.4337	9.39169	20.5294	19.4516	30.9077	0.629345	-0.668076
WP_011680566.1	LEUM_RS10030	LEUM_2060	magnesium transporter CorA family protein	506.575	537.46	486.435	1317.09	1527.43	1432.6	1425.71	510.157	2.79464	1.48266
WP_011680567.1	LEUM_RS10035	LEUM_2061	GNAT family N-acetyltransferase	298.035	311.482	270.534	494.543	584.846	526.625	535.338	293.351	1.82491	0.867824
WP_011680568.1	LEUM_RS10040	LEUM_2062	signal peptidase I	81.052	67.6914	69.1146	146.23	191.249	199.046	178.842	72.6193	2.46273	1.30026
WP_011680569.1	LEUM_RS10060	LEUM_2066	Crp/Fnr family transcriptional regulator	117.357	125.713	93.4693	68.0378	50.3736	48.1995	55.537	112.179	0.495072	-1.01429
WP_011680570.1	LEUM_RS10065	LEUM_2067	FAD-dependent oxidoreductase	6000.38	4946.56	5560.11	420.412	467.877	427.548	438.612	5502.35	0.0797136	-3.64903
WP_011680571.1	LEUM_RS10075	LEUM_2069	NAD(P)-dependent oxidoreductase	296.346	315.045	331.092	954.56	1079.19	949.709	994.486	314.161	3.16553	1.66245
WP_011680572.1	LEUM_RS10080	LEUM_2070	Cof-type HAD-IIB family hydrolase	291.281	313.518	302.13	1147.5	1288.37	1162.14	1199.34	302.309	3.96725	1.98814
WP_011680573.1	LEUM_RS10085	LEUM_2071	FAD/NAD(P)-binding protein	233.869	269.748	269.218	593.046	566.063	586.428	581.845	257.611	2.25862	1.17544
WP_014324248.1	LEUM_RS01485	LEUM_0307	3-hydroxyacyl-ACP dehydratase FabZ	116.512	114.516	132.305	61.9448	40.9819	52.6625	51.8631	121.111	0.428228	-1.22355
WP_014324579.1	LEUM_RS04040	LEUM_0829	LacI family transcriptional regulator	158.727	182.716	171.141	87.3321	52.0812	64.266	67.8931	170.861	0.397358	-1.33149
WP_014324606.1	LEUM_RS04190	LEUM_0859	hypothetical protein	1910.63	1852.1	2033.94	1945.68	2492.21	2197.54	2211.81	1932.22	1.1447	0.194965
WP_014324985.1	LEUM_RS07365	LEUM_1505	Asp23/Gls24 family envelope stress response protein	177.301	168.465	192.863	823.562	1191.89	949.709	988.387	179.543	5.50502	2.46075
WP_014325187.1	LEUM_RS09425	LEUM_1936	amino acid ABC transporter ATP-binding protein	651.793	605.151	668.108	831.685	910.994	880.98	874.553	641.684	1.3629	0.446683
WP_025267643.1	LEUM_RS00265	LEUM_0052	hypothetical protein	147.751	172.537	164.559	115.766	63.1804	78.5474	85.8312	161.615	0.531083	-0.912991
WP_025267725.1	LEUM_RS10785	LEUM_	aminotransferase class III-fold pyridoxal phosphate-dependent enzyme	144.374	185.261	175.749	101.549	40.1281	70.5141	70.7304	168.461	0.419862	-1.25201
WP_025267743.1	LEUM_RS01635	LEUM_0338	cation diffusion facilitator family transporter	195.031	174.064	183.647	182.788	214.301	152.632	183.24	184.247	0.994534	-0.00790735
WP_025267787.1	LEUM_RS02160	LEUM_0443	cytidine deaminase	106.381	124.695	125.723	118.812	113.554	136.565	122.977	118.933	1.03401	0.048245
WP_025267790.1	LEUM_RS02180	LEUM_0447	phenylalanine--tRNA ligase subunit alpha	520.928	484.019	471.296	150.292	81.9638	104.432	112.23	492.081	0.228071	-2.13244
WP_025267858.1	LEUM_RS02705	LEUM_0553	gluconate:H+ symporter	346.16	314.027	284.357	159.432	139.168	141.028	146.543	314.848	0.465439	-1.10334
WP_025268059.1	LEUM_RS04545	LEUM_0932	PTS cellobiose transporter subunit IIC	103.004	109.426	117.166	96.4715	120.384	131.21	116.022	109.865	1.05604	0.078664
WP_025268069.1	LEUM_RS04650	LEUM_0953	metal ABC transporter substrate-binding protein	119.045	158.286	135.596	1265.3	1309.71	1116.62	1230.55	137.642	8.94016	3.1603
WP_025268153.1	LEUM_RS05815	LEUM_1191	translation elongation factor 4	193.343	203.074	173.774	332.065	357.738	349	346.268	190.064	1.82185	0.865405
WP_025268372.1	LEUM_RS07735	LEUM_1581	Asp-tRNA(Asn)/Glu-tRNA(Gln) amidotransferase subunit GatC	247.377	207.146	221.825	227.47	255.283	256.172	246.308	225.449	1.09252	0.12766
WP_025268382.1	LEUM_RS07865	LEUM_1607	bifunctional UDP-N-acetylglucosamine diphosphorylase/glucosamine-1-phosphate N-acetyltransferase GlmU	428.9	368.995	409.422	326.987	383.352	420.407	376.915	402.439	0.936578	-0.0945288
WP_025268464.1	LEUM_RS08565	LEUM_1757	prenyltransferase	280.305	282.472	277.775	144.199	145.144	155.31	148.218	280.184	0.529002	-0.918655
WP_025268476.1	LEUM_RS08705	LEUM_1785	thymidine kinase	204.319	288.579	227.091	142.168	111.846	158.88	137.632	239.996	0.573474	-0.8022
WP_025268551.1	LEUM_RS09560	LEUM_1963	aminoacyl-tRNA deacylase	93.7164	108.917	134.28	121.859	151.121	141.028	138.003	112.304	1.22883	0.297281
WP_031295551.1	LEUM_RS05765	LEUM_1181	ACT domain-containing protein	113.979	111.971	118.482	468.14	578.016	495.384	513.847	114.811	4.4756	2.16208
WP_031295622.1	LEUM_RS03900	LEUM_0800	KpsF/GutQ family sugar-phosphate isomerase	460.139	405.131	466.03	480.326	627.535	585.535	564.466	443.766	1.27199	0.347085
WP_031296004.1	LEUM_RS08415	LEUM_1727	preprotein translocase subunit SecG	287.059	245.827	294.231	922.064	1008.33	938.106	956.165	275.706	3.46807	1.79413
WP_031296130.1	LEUM_RS07695	LEUM_1572	DUF1456 family protein	218.672	199.003	221.167	371.669	397.012	394.522	387.734	212.947	1.8208	0.864575
WP_031941223.1	LEUM_RS05390	LEUM_1106	hypothetical protein	72.6091	74.8168	92.1528	18.2788	1.70758	12.4962	10.8275	79.8596	0.135582	-2.88276
WP_031941264.1	LEUM_RS02090	LEUM_0429	M20/M25/M40 family metallo-hydrolase	178.99	140.981	174.432	38.5886	7.68411	24.9924	23.755	164.801	0.144144	-2.79442
WP_041775143.1	LEUM_RS00630	LEUM_0133	undecaprenyl-diphosphate phosphatase	227.959	188.823	193.521	3397.83	4164.79	3287.39	3616.67	203.434	17.7781	4.15203
WP_041775170.1	LEUM_RS07330	LEUM_1498	PASTA domain-containing protein	352.914	299.776	354.13	199.036	278.335	295.445	257.606	335.607	0.767582	-0.381608
WP_041775202.1	LEUM_RS07225	LEUM_1477	2-dehydropantoate 2-reductase	309.855	324.715	308.712	839.809	963.929	822.962	875.567	314.427	2.78464	1.47749
WP_041775224.1	LEUM_RS00920	LEUM_0192	ABC transporter permease	216.983	213.762	239.597	435.645	420.065	439.151	431.62	223.448	1.93164	0.949826
WP_041775225.1	LEUM_RS01735	LEUM_0358	ABC transporter permease/substrate binding protein	228.803	254.988	272.509	760.601	863.181	822.962	815.582	252.1	3.23515	1.69383
WP_041775226.1	LEUM_RS01900	LEUM_0391	LTA synthase family protein	206.007	164.393	190.888	263.012	262.113	282.949	269.358	187.096	1.43968	0.525745
WP_041775227.1	LEUM_RS02125	LEUM_0436	sugar transferase	86.962	85.5049	94.1275	15.2323	5.12274	22.3146	14.2232	88.8648	0.160055	-2.64336
WP_041775228.1	LEUM_RS02430	LEUM_0498	LacI family DNA-binding transcriptional regulator	146.062	140.981	127.697	169.587	163.074	145.491	159.384	138.247	1.15289	0.205257
WP_041775232.1	LEUM_RS10465		substrate-binding domain-containing protein	39.6817	51.9137	50.684	21.3253	17.0758	25.8849	21.4287	47.4265	0.451829	-1.14615
WP_041775233.1	LEUM_RS04470	LEUM_0917	Cof-type HAD-IIB family hydrolase	102.159	150.143	102.026	51.7899	18.7834	35.7034	35.4256	118.109	0.299938	-1.73726
WP_041775235.1	LEUM_RS04745	LEUM_0972	Type 1 glutamine amidotransferase-like domain-containing protein	56.5675	74.8168	67.1399	165.525	181.857	143.706	163.696	66.1748	2.47369	1.30667
WP_041775236.1	LEUM_RS10475		LacI family DNA-binding transcriptional regulator	35.4602	65.6556	27.6458	18.2788	2.56137	18.7443	13.1948	42.9206	0.307424	-1.7017
WP_041775240.1	LEUM_RS04995	LEUM_1023	hypothetical protein	34.616	61.5839	37.5194	21.3253	11.0993	15.1739	15.8662	44.5731	0.355958	-1.49022
WP_041775241.1	LEUM_RS05465	LEUM_1121	peptidoglycan DD-metalloendopeptidase family protein	97.9378	107.899	105.976	27.4182	0.85379	18.7443	15.6721	103.938	0.150784	-2.72945
WP_041775243.1	LEUM_RS05565	LEUM_1141	response regulator transcription factor	156.194	206.128	166.533	233.562	246.745	214.22	231.509	176.285	1.31327	0.39316
WP_041775244.1	LEUM_RS06350	LEUM_1300	site-specific tyrosine recombinase XerD	319.142	290.106	304.104	963.699	1180.79	1089.84	1078.11	304.451	3.54117	1.82423
WP_041775245.1	LEUM_RS06495	LEUM_1331	membrane protein	110.602	121.132	107.292	33.5111	7.68411	32.133	24.4428	113.009	0.216291	-2.20896
WP_041775246.1	LEUM_RS06620	LEUM_1357	YlxR family protein	250.755	225.468	250.787	623.51	758.165	789.937	723.871	242.337	2.98704	1.57872
WP_041775247.1	LEUM_RS06670	LEUM_1367	bifunctional (p)ppGpp synthetase/guanosine-3'%2C5'-bis(diphosphate) 3'-pyrophosphohydrolase	414.547	394.951	392.966	448.846	449.947	430.225	443.006	400.821	1.10525	0.144367
WP_041775248.1	LEUM_RS06765	LEUM_1386	diphosphomevalonate decarboxylase	125.799	118.078	135.596	153.339	140.022	167.806	153.722	126.491	1.21528	0.281286
WP_041775251.1	LEUM_RS08080	LEUM_1652	HNH endonuclease	385.841	402.586	412.713	66.0068	23.9061	51.7699	47.2276	400.38	0.117957	-3.08367
WP_041775252.1	LEUM_RS08550	LEUM_1754	XRE family transcriptional regulator	112.291	126.222	134.28	41.635	7.68411	43.7366	31.0186	124.264	0.249618	-2.0022
WP_041775254.1	LEUM_RS09085	LEUM_1866	NADH-dependent flavin oxidoreductase	337.717	318.608	374.535	140.137	94.7707	116.036	116.981	343.62	0.340438	-1.55453
WP_041775255.1	LEUM_RS09620	LEUM_1975	S-adenosyl-l-methionine hydroxide adenosyltransferase family protein	298.879	268.73	269.218	94.4405	34.1516	68.729	65.7737	278.942	0.235797	-2.08438
WP_041775256.1	LEUM_RS10090	LEUM_2072	AEC family transporter	184.056	190.35	208.66	181.773	131.484	150.847	154.701	194.355	0.795969	-0.329215
WP_041775259.1	LEUM_RS02070	LEUM_0425	N-acetylglucosamine-6-phosphate deacetylase	1139.79	1397.6	1177.58	414.32	481.537	470.392	455.416	1238.32	0.367768	-1.44313
WP_041775261.1	LEUM_RS02770	LEUM_0566	DNA helicase PcrA	220.36	244.809	255.395	386.901	455.924	465.036	435.954	240.188	1.81505	0.860011
WP_041775262.1	LEUM_RS03000	LEUM_0614	tRNA preQ1(34) S-adenosylmethionine ribosyltransferase-isomerase QueA	178.146	189.332	188.255	94.4405	82.8176	95.5065	90.9215	185.244	0.49082	-1.02674
WP_041775263.1	LEUM_RS03085	LEUM_0632	peptidylprolyl isomerase	91.1835	89.0676	77.0134	25.3872	38.4205	36.5959	33.4679	85.7549	0.390274	-1.35744
WP_041775265.1	LEUM_RS03935	LEUM_0807	hypothetical protein	89.4949	86.0139	82.2793	36.5576	11.0993	35.7034	27.7867	85.9294	0.323367	-1.62875
WP_041775267.1	LEUM_RS04815	LEUM_0986	5-oxoprolinase subunit PxpA	96.2492	126.731	83.5958	32.4956	13.6606	30.3479	25.5014	102.192	0.249544	-2.00263
WP_041775273.1	LEUM_RS05095	LEUM_1045	hypothetical protein	108.914	183.734	135.596	33.5111	1.70758	20.5294	18.5827	142.748	0.130179	-2.94144
WP_041775277.1	LEUM_RS05260	LEUM_1078	flavodoxin	98.7821	166.429	123.09	138.107	85.379	104.432	109.306	129.434	0.844493	-0.243842
WP_041775282.1	LEUM_RS05530	LEUM_1134	HAD-IIIA family hydrolase	65.8547	76.3437	59.8993	108.657	110.139	108.003	108.933	67.3659	1.61703	0.69335
WP_041775288.1	LEUM_RS06955	LEUM_1424	glycosyltransferase	373.177	398.005	416.004	421.428	480.684	485.566	462.559	395.729	1.16888	0.225126
WP_041775298.1	LEUM_RS09490	LEUM_1949	cell wall metabolism sensor histidine kinase WalK	330.962	355.762	286.332	263.012	256.137	255.279	258.143	324.352	0.795872	-0.329392
WP_049752804.1	LEUM_RS04180	LEUM_0857	KxYKxGKxW signal peptide domain-containing protein (Membrane associated glycosyl hydrolase with glucan-binding domain)	496.443	523.718	494.992	150.292	78.5487	135.673	121.505	505.051	0.240579	-2.05542
WP_049752807.1	LEUM_RS04880	LEUM_1000	3%2C4-dihydroxy-2-butanone-4-phosphate synthase	92.8721	149.634	130.989	41.635	7.68411	33.9182	27.7458	124.498	0.222861	-2.16578
WP_049752815.1	LEUM_RS06745	LEUM_1382	pyridoxal phosphate-dependent aminotransferase	247.377	225.977	242.23	991.117	1094.56	955.065	1013.58	238.528	4.24931	2.08723
WP_071951773.1	LEUM_RS10435	LEUM_0266	50S ribosomal protein L33	132.554	129.784	134.938	259.965	318.464	327.578	302.002	132.425	2.28055	1.18938
WP_080506298.1	LEUM_RS00750	LEUM_0157	DNA repair protein RadA	279.461	276.873	265.268	944.405	1093.7	977.379	1005.16	273.867	3.67025	1.87588
WP_080506299.1	LEUM_RS04985	LEUM_1021	hypothetical protein	261.73	256.515	236.964	551.411	636.927	656.942	615.093	251.737	2.4434	1.28889
WP_080506302.1	LEUM_RS10515		hypothetical protein	208.54	198.494	189.571	63.9758	40.9819	35.7034	46.887	198.868	0.235769	-2.08455
WP_080506303.1	LEUM_RS06995	LEUM_1432	glycosyltransferase	260.886	241.755	261.977	171.618	189.541	187.443	182.867	254.873	0.717484	-0.478981
WP_080506305.1				85.2735	52.4227	70.4311	28.4337	20.491	26.7775	25.2341	69.3757	0.36373	-1.45906
WP_086379362.1	LEUM_RS00740	LEUM_0155	N-acetyltransferase	133.398	183.734	148.103	280.275	292.85	289.197	287.441	155.078	1.85352	0.890268
WP_102753211.1	LEUM_RS04255	LEUM_0874	MFS transporter	177.301	153.196	138.887	126.936	163.928	108.895	133.253	156.462	0.851665	-0.231641
WP_105295920.1	LEUM_RS01125	LEUM_0233	NADH-dependent oxidoreductase	108.069	111.462	104.659	53.8209	16.222	48.1995	39.4142	108.063	0.364732	-1.45509
WP_105295940.1	LEUM_RS02230	LEUM_0457	JAB domain-containing protein	182.367	170.501	176.407	200.051	208.325	191.906	200.094	176.425	1.13416	0.181623
WP_105296144.1	LEUM_RS07050	LEUM_1443	translation initiation factor IF-3	1336.51	1464.78	1294.09	4010.17	5248.25	4353.13	4537.18	1365.13	3.32363	1.73276
WP_105296210.1	LEUM_RS04250	LEUM_0873	DUF1593 domain-containing protein	154.505	149.125	154.027	147.246	148.559	136.565	144.124	152.552	0.944749	-0.0819977
WP_105302268.1	LEUM_RS00580	LEUM_0123	N-methyl-L-tryptophan oxidase	154.505	161.849	152.052	83.2701	56.3501	61.5883	67.0695	156.135	0.42956	-1.21907
WP_105302304.1				367.267	305.884	342.282	3248.55	4244.19	3567.66	3686.8	338.477	10.8923	3.44524
WP_106810493.1	LEUM_RS10605		IS3 family transposase	45.5917	42.7525	66.4817	14.2168	1.70758	8.03326	7.98589	51.6086	0.15474	-2.69209
WP_115314909.1	LEUM_RS04845	LEUM_0992	IS3 family transposase	127.488	159.813	134.938	62.9603	13.6606	41.0589	39.2266	140.746	0.278704	-1.84319
WP_115314916.1	LEUM_RS05225	LEUM_1071	DUF262 domain-containing protein	81.052	134.365	102.685	55.8519	46.9584	45.5218	49.444	106.034	0.466304	-1.10066
WP_115314918.1	LEUM_RS05285	LEUM_1083	aldo/keto reductase	151.128	232.594	196.154	470.171	519.958	515.021	501.717	193.292	2.59564	1.37609
WP_115314924.1	LEUM_RS06915	LEUM_1416	DUF916 and DUF3324 domain-containing protein	103.004	94.6662	102.685	50.7744	47.8122	45.5218	48.0362	100.118	0.479795	-1.05951
WP_128684604.1				123.267	163.884	129.014	71.0842	33.2978	62.4809	55.621	138.722	0.400954	-1.31849
WP_143471862.1				240.623	287.561	213.926	325.972	310.779	326.686	321.146	247.37	1.29824	0.376557
WP_146133162.1	LEUM_RS06155	LEUM_1260	hypothetical protein	124.955	182.207	146.786	78.1927	6.83032	47.3069	44.11	151.316	0.291509	-1.77839
WP_160148021.1		LEUM_A28		94.5607	91.1035	123.748	85.3011	70.8645	60.6957	72.2871	103.137	0.700882	-0.512757
WP_160148023.1		LEUM_A33		205.163	278.909	202.736	364.561	291.996	247.246	301.267	228.936	1.31595	0.396101
WP_164907664.1	LEUM_RS06315	LEUM_1293	(d)CMP kinase	218.672	215.289	245.521	159.432	160.512	152.632	157.525	226.494	0.695494	-0.523889
WP_171030163.1	LEUM_RS06470	LEUM_1325	50S ribosomal protein L27	683.032	404.622	621.373	1886.78	2516.12	2188.62	2197.17	569.676	3.85688	1.94743
WP_172844096.1	LEUM_RS04490	LEUM_0921	aminotransferase class I/II-fold pyridoxal phosphate-dependent enzyme	460.983	412.256	682.589	414.32	444.824	475.747	444.964	518.609	0.857994	-0.220961
WP_174221736.1	LEUM_RS10780	LEUM_0248	ComF family protein	238.935	237.683	231.04	192.943	197.225	174.054	188.074	235.886	0.797309	-0.326789
WP_174221737.1	LEUM_RS10790	LEUM_	hypothetical protein	49.8132	61.075	68.4564	33.5111	17.0758	35.7034	28.7634	59.7815	0.481143	-1.05546
WP_174221738.1	LEUM_RS01905	LEUM_0392	excinuclease ABC subunit UvrB	402.727	370.012	412.055	949.482	1243.97	1248.72	1147.39	394.931	2.9053	1.53869
WP_174221740.1	LEUM_RS07310	LEUM_1494	cell division protein FtsQ/DivIB	317.454	256.006	244.205	101.549	105.016	120.499	109.021	272.555	0.399998	-1.32194
WP_176579698.1	LEUM_RS04330	LEUM_0889	hypothetical protein	61.6333	76.8527	66.4817	45.697	55.4963	62.4809	54.5581	68.3225	0.798537	-0.324569
WP_176579699.1	LEUM_RS09900	LEUM_2034	Fe-S cluster assembly protein SufB	481.246	455.008	459.448	755.524	615.582	695.323	688.81	465.234	1.48057	0.566149
WP_201022415.1	LEUM_RS00030	LEUM_0005	DNA topoisomerase (ATP-hydrolyzing) subunit B	703.295	616.857	690.488	1885.76	2083.25	2085.97	2018.33	670.213	3.01147	1.59047
