# Supplementary material for: Glycosyltransferases Expression Changes in Leuconostoc mesenteroides subsp. mesenteroides ATCC 8293 Grown on Different Carbon Sources
Source: Foods. 2023 May 4;12(9):1893. doi: 10.3390/foods12091893 (PMC10177778; doi:10.3390/foods12091893)
Supplement: Supplementary file 1 [file foods-12-01893-s001.zip › File S2.xlsx]

## Sheet: Abundances_Fructose_Sucrose
WP_id	tax_id_new	Old Locus	product	Fructose 1	Fructose 2	Fructose 3	Sucrose 1	Sucrose 2	Sucrose 3	Fructose mean	Sucrose mean	Fold Change Fructose/Sucrose	LOG 2 Fold Change
WP_002814654.1	LEUM_RS05760	LEUM_1180	PFL family protein	223.656	177.208	216.266	154.27	152.117	158.074	205.71	154.82	1.3287	0.410018
WP_002814677.1	LEUM_RS05840	LEUM_1196	ribosome recycling factor	775.017	487.773	475.785	238.016	276.999	266.32	579.525	260.445	2.22513	1.15389
WP_002814686.1	LEUM_RS05850	LEUM_1198	translation elongation factor Ts	289.781	192.226	182.994	238.016	177.359	214.774	221.667	210.05	1.05531	0.0776608
WP_002814693.1	LEUM_RS05855	LEUM_1199	30S ribosomal protein S2	539.692	454.133	500.738	537.741	397.232	479.375	498.188	471.449	1.05672	0.0795874
WP_002814697.1	LEUM_RS05875	LEUM_1203	YneF family protein	15.5587	19.2226	18.8539	50.6887	34.5419	36.9411	17.8784	40.7239	0.439015	-1.18766
WP_002814789.1	LEUM_RS06300	LEUM_1290	HU family DNA-binding protein	897.542	586.889	596.117	2853.99	1885.85	3463.01	693.516	2734.29	0.253637	-1.97916
WP_002814796.1	LEUM_RS06320	LEUM_1294	hypothetical protein	467.733	349.61	383.179	336.088	333.462	401.197	400.174	356.916	1.1212	0.165043
WP_002814812.1	LEUM_RS06385	LEUM_1308	YitT family protein	234.353	149.576	178.558	384.573	235.151	425.252	187.495	348.325	0.538277	-0.89358
WP_002814842.1	LEUM_RS06475	LEUM_1326	50S ribosomal protein L21	913.101	555.052	648.243	1206.61	690.838	1224.21	705.465	1040.55	0.677971	-0.560704
WP_002815002.1	LEUM_RS06545	LEUM_1342	translational GTPase TypA	279.084	264.31	290.572	435.262	320.177	450.166	277.989	401.868	0.691742	-0.531695
WP_002815004.1	LEUM_RS06555	LEUM_1344	UPF0223 family protein	70.9865	87.703	84.8427	87.0523	70.4123	74.7413	81.1774	77.402	1.04878	0.0687078
WP_002815019.1	LEUM_RS06605	LEUM_1354	30S ribosome-binding factor RbfA	356.877	378.444	357.67	264.463	289.62	323.02	364.331	292.368	1.24614	0.317465
WP_002815024.1	LEUM_RS06630	LEUM_1359	ribosome maturation factor RimP	406.471	353.215	316.635	197.245	229.172	228.519	358.774	218.312	1.6434	0.716681
WP_002815025.1	LEUM_RS06635	LEUM_1360	30S ribosomal protein S14	1488.77	651.164	723.658	1831.4	1155.82	1752.55	954.532	1579.93	0.604162	-0.726994
WP_002815032.1	LEUM_RS06640	LEUM_1361	50S ribosomal protein L33	663.189	209.045	281.7	533.333	276.335	506.866	384.645	438.845	0.876494	-0.190184
WP_002815051.1	LEUM_RS06710	LEUM_1375	ribonuclease HI family protein	21.3932	37.2437	34.3807	51.7906	56.4627	42.0957	31.0059	50.1163	0.618678	-0.692739
WP_002815059.1	LEUM_RS06735	LEUM_1380	DnaD domain protein	183.787	146.572	160.258	211.57	166.067	218.21	163.539	198.616	0.823395	-0.280343
WP_002815074.1	LEUM_RS06785	LEUM_1390	adenylosuccinate lyase	499.823	305.759	398.151	275.482	275.007	282.642	401.244	277.71	1.44483	0.5309
WP_002815077.1	LEUM_RS06800	LEUM_1393	flavodoxin	103.076	153.781	102.588	52.8926	75.0622	70.4458	119.815	66.1335	1.81171	0.857353
WP_002815112.1	LEUM_RS07030	LEUM_1439	uracil phosphoribosyltransferase	201.291	253.498	236.783	374.656	340.105	385.734	230.524	366.831	0.628419	-0.670201
WP_002815114.1	LEUM_RS07040	LEUM_1441	50S ribosomal protein L20	282.001	237.279	200.184	769.146	500.193	676.108	239.821	648.482	0.36982	-1.43511
WP_002815120.1	LEUM_RS07045	LEUM_1442	50S ribosomal protein L35	582.479	558.656	406.469	1230.85	1148.52	1326.44	515.868	1235.27	0.417615	-1.25976
WP_002815130.1	LEUM_RS07065	LEUM_1446	50S ribosomal protein L32	126.414	116.537	121.442	152.066	166.731	159.792	121.464	159.53	0.76139	-0.393293
WP_002815134.1	LEUM_RS07085	LEUM_1450	peroxiredoxin	338.402	1925.86	292.236	1996.69	2349.51	2020.59	852.166	2122.27	0.401536	-1.3164
WP_002815174.1	LEUM_RS07220	LEUM_1476	peptide-methionine (S)-S-oxide reductase MsrA	379.243	251.695	292.236	258.953	229.836	256.01	307.725	248.267	1.23949	0.309751
WP_002815191.1	LEUM_RS07295	LEUM_1491	cell division protein SepF	945.191	400.67	524.029	623.691	447.716	574.735	623.296	548.714	1.13592	0.183864
WP_002815199.1	LEUM_RS07325	LEUM_1497	phospho-N-acetylmuramoyl-pentapeptide-transferase	390.912	443.32	412.568	493.664	470.301	506.007	415.6	489.991	0.84818	-0.237557
WP_002815203.1	LEUM_RS07345	LEUM_1501	division/cell wall cluster transcriptional repressor MraZ	857.673	507.596	561.182	576.308	506.836	547.244	642.15	543.463	1.18159	0.24073
WP_002815208.1	LEUM_RS07370	LEUM_1506	50S ribosomal protein L28	782.797	494.38	565.064	567.493	521.45	617.69	614.08	568.877	1.07946	0.110309
WP_002815228.1	LEUM_RS07425	LEUM_1517	nicotinamide-nucleotide adenylyltransferase	657.355	458.939	411.459	388.981	365.347	361.679	509.251	372.002	1.36895	0.453066
WP_002815235.1	LEUM_RS07440	LEUM_1520	ribosome biogenesis GTP-binding protein YihA/YsxC	1102.72	565.864	653.233	505.785	480.265	536.935	773.94	507.662	1.52452	0.608355
WP_002815265.1	LEUM_RS07525	LEUM_1538	anaerobic ribonucleoside-triphosphate reductase activating protein	1957.48	751.482	964.323	880.441	894.768	850.504	1224.43	875.238	1.39897	0.484361
WP_002815284.1	LEUM_RS07580	LEUM_1549	phosphoribosyl-AMP cyclohydrolase	217.822	209.646	215.157	331.68	338.112	293.811	214.208	321.201	0.666898	-0.584463
WP_002815336.1	LEUM_RS07745	LEUM_1583	30S ribosomal protein S20	271.305	78.6924	149.168	296.419	186.659	287.797	166.388	256.958	0.647531	-0.62698
WP_002815350.1	LEUM_RS07795	LEUM_1593	YlbG family protein	215.877	216.254	202.957	249.036	241.793	249.138	211.696	246.656	0.858265	-0.220504
WP_002815368.1	LEUM_RS07845	LEUM_1603	exodeoxyribonuclease VII small subunit	245.049	308.762	296.118	253.443	266.371	231.097	283.31	250.304	1.13186	0.178701
WP_002815374.1	LEUM_RS07875	LEUM_1609	metal ABC transporter permease	293.67	340.6	384.842	337.19	355.383	342.779	339.704	345.117	0.984315	-0.0228082
WP_002815378.1	LEUM_RS07890	LEUM_1612	Veg family protein	202.263	170	201.293	233.609	224.522	222.506	191.185	226.879	0.842676	-0.24695
WP_002815380.1	LEUM_RS07900	LEUM_1614	ribonuclease M5	320.898	165.795	254.528	318.457	261.721	277.488	247.074	285.889	0.86423	-0.210513
WP_002815382.1	LEUM_RS07910	LEUM_1616	transcription antitermination factor NusB	677.776	272.119	383.733	282.094	241.129	296.388	444.543	273.203	1.62715	0.702346
WP_002815384.1	LEUM_RS07915	LEUM_1617	Asp23/Gls24 family envelope stress response protein	479.402	278.127	351.57	332.782	296.263	335.906	369.7	321.651	1.14938	0.20086
WP_002815385.1	LEUM_RS07920	LEUM_1618	elongation factor P	764.321	401.872	527.91	634.711	482.258	634.871	564.701	583.947	0.967042	-0.0483496
WP_002815396.1	LEUM_RS08270	LEUM_1698	hypothetical protein	50.5657	75.0881	68.2069	138.843	117.575	118.555	64.6203	124.991	0.516999	-0.951767
WP_002815399.1	LEUM_RS08285	LEUM_1701	DUF3042 family protein	183.787	237.879	227.356	247.934	225.187	268.038	216.341	247.053	0.875687	-0.191513
WP_002815450.1	LEUM_RS00320	LEUM_0063	helix-turn-helix domain-containing protein	115.718	142.968	127.541	100.275	110.933	103.091	128.742	104.766	1.22885	0.297309
WP_002815468.1	LEUM_RS00395	LEUM_0078	branched-chain amino acid ABC transporter permease	182.815	224.063	257.855	300.826	242.457	282.642	221.578	275.309	0.804833	-0.313238
WP_002815470.1	LEUM_RS00405	LEUM_0080	helix-turn-helix domain-containing protein	96.2694	186.219	171.904	111.295	139.496	131.442	151.464	127.411	1.18878	0.249486
WP_002815471.1	LEUM_RS00410	LEUM_0081	SDR family NAD(P)-dependent oxidoreductase	320.898	402.472	373.197	328.375	350.733	344.497	365.523	341.202	1.07128	0.0993358
WP_002815489.1	LEUM_RS09615	LEUM_1974	ECF-type riboflavin transporter substrate-binding protein	701.114	658.373	577.263	460.606	445.723	508.584	645.583	471.638	1.36881	0.452924
WP_002815494.1	LEUM_RS09590	LEUM_1969	single-stranded DNA-binding protein	1182.46	610.316	675.969	1009.37	656.296	1006.86	822.915	890.841	0.923752	-0.114423
WP_002815498.1	LEUM_RS09570	LEUM_1965	replicative DNA helicase	683.61	392.861	530.128	550.964	522.114	496.557	535.533	523.212	1.02355	0.0335812
WP_002815509.1	LEUM_RS09985	LEUM_2051	ABC transporter ATP-binding protein	457.037	523.214	471.903	576.308	577.248	508.584	484.051	554.047	0.873665	-0.194849
WP_002815576.1	LEUM_RS09810	LEUM_2016	glucose-6-phosphate dehydrogenase	436.616	213.25	251.756	326.171	180.016	294.67	300.541	266.952	1.12582	0.170978
WP_002815607.1	LEUM_RS09040	LEUM_1856	tryptophan--tRNA ligase	659.3	359.222	398.705	300.826	293.606	333.329	472.409	309.254	1.52758	0.611245
WP_002815612.1	LEUM_RS10760	LEUM_1862	hypothetical protein	40.8416	80.4945	74.3067	50.6887	49.82	43.8139	65.2143	48.1075	1.35559	0.438925
WP_002815624.1	LEUM_RS09100	LEUM_1869	F0F1 ATP synthase subunit beta	1176.63	671.588	774.675	2964.19	1561.69	2596.19	874.296	2374.02	0.368277	-1.44114
WP_002815626.1	LEUM_RS09110	LEUM_1871	F0F1 ATP synthase subunit alpha	525.106	402.472	452.494	1263.91	728.037	1109.95	460.024	1033.97	0.444912	-1.16841
WP_002815630.1	LEUM_RS09125	LEUM_1874	F0F1 ATP synthase subunit C	680.693	526.218	553.418	1154.82	840.962	1006	586.776	1000.59	0.586428	-0.769975
WP_002815631.1	LEUM_RS09130	LEUM_1875	F0F1 ATP synthase subunit A	1100.78	394.663	593.344	1721.21	920.674	1334.17	696.262	1325.35	0.52534	-0.928676
WP_002815634.1	LEUM_RS09145	LEUM_1878	cold-shock protein	1153.29	588.09	800.183	1661.71	1127.93	1863.38	847.187	1551	0.546219	-0.872449
WP_002815665.1	LEUM_RS09335	LEUM_1918	lactoylglutathione lyase	266.443	275.123	273.382	193.939	196.623	239.688	271.649	210.083	1.29305	0.370783
WP_002815705.1	LEUM_RS09505	LEUM_1952	thiol peroxidase	1255.39	454.734	675.415	480.441	389.26	456.18	795.18	441.96	1.79921	0.847365
WP_002815709.1	LEUM_RS09520	LEUM_1955	RidA family protein	29.1725	37.2437	26.6173	48.4848	36.5347	42.9548	31.0112	42.6581	0.726971	-0.46003
WP_002815718.1	LEUM_RS00600	LEUM_0127	hemolysin III family protein	293.67	413.886	339.371	306.336	325.491	317.865	348.976	316.564	1.10239	0.140629
WP_002815745.1	LEUM_RS08395	LEUM_1723	DUF948 domain-containing protein	835.307	407.278	456.931	404.408	450.373	384.016	566.505	412.932	1.37191	0.456185
WP_002815764.1	LEUM_RS08475	LEUM_1739	ribosome assembly RNA-binding protein YhbY	515.382	460.14	397.596	431.956	383.946	381.438	457.706	399.113	1.14681	0.197622
WP_002815782.1	LEUM_RS08595	LEUM_1763	co-chaperone GroES	4760.96	4047.55	2093.34	30782.4	23767.5	26402.6	3633.95	26984.1	0.13467	-2.8925
WP_002815800.1	LEUM_RS08680	LEUM_1780	phosphocarrier protein HPr	2227.81	1162.36	1028.09	7289.25	10550.6	8838.37	1472.76	8892.73	0.165614	-2.59411
WP_002815811.1	LEUM_RS08720	LEUM_1788	Mur ligase family protein	190.594	148.975	202.957	177.41	163.41	158.933	180.842	166.584	1.08559	0.118478
WP_002815813.1	LEUM_RS10755	LEUM_1790	hypothetical protein	148.78	197.031	168.576	144.353	162.081	132.301	171.463	146.245	1.17244	0.229508
WP_002815819.1	LEUM_RS08750	LEUM_1795	methylenetetrahydrofolate reductase	273.25	379.045	412.014	448.485	457.016	411.507	354.769	439.002	0.808127	-0.307347
WP_002815828.1	LEUM_RS08775	LEUM_1802	S-ribosylhomocysteine lyase	1597.68	1015.19	847.873	1307.99	1183.72	1318.71	1153.58	1270.14	0.908232	-0.138868
WP_002815833.1	LEUM_RS08800	LEUM_1807	thioredoxin family protein	78.7659	140.565	129.759	158.678	139.496	182.987	116.363	160.387	0.725517	-0.462919
WP_002815839.1	LEUM_RS08820	LEUM_1811	type II toxin-antitoxin system PemK/MazF family toxin	359.795	421.094	463.03	505.785	427.124	428.689	414.64	453.866	0.913574	-0.130407
WP_002815841.1	LEUM_RS08830	LEUM_1813	holo-ACP synthase	94.3246	111.731	124.214	127.824	119.568	160.651	110.09	136.014	0.809401	-0.305074
WP_002815850.1	LEUM_RS08855	LEUM_1818	teichoic acid D-Ala incorporation-associated protein DltX	223.656	189.222	165.249	116.804	128.868	152.919	192.709	132.864	1.45043	0.536478
WP_002815884.1	LEUM_RS01505	LEUM_0311	nitronate monooxygenase	567.892	544.84	590.017	512.397	531.414	530.921	567.583	524.91	1.0813	0.11276
WP_002815886.1	LEUM_RS01500	LEUM_0310	acyl carrier protein	458.009	475.759	415.896	276.584	322.17	323.879	449.888	307.544	1.46284	0.548772
WP_002815892.1	LEUM_RS01475	LEUM_0305	type I glyceraldehyde-3-phosphate dehydrogenase	1308.87	793.532	917.743	4425.34	1485.3	3787.75	1006.72	3232.8	0.311407	-1.68313
WP_002815906.1	LEUM_RS01420	LEUM_0294	glutamate 5-kinase	261.581	269.116	216.82	220.386	244.45	212.197	249.172	225.677	1.10411	0.142881
WP_002815908.1	LEUM_RS01415	LEUM_0293	deoxynucleoside kinase	158.504	136.36	134.196	110.193	107.611	97.9369	143.02	105.247	1.3589	0.442438
WP_002815920.1	LEUM_RS01370	LEUM_0284	UDP-glucose 4-epimerase GalE	698.196	549.645	513.493	597.245	581.898	628.858	587.111	602.667	0.974189	-0.0377267
WP_002815926.1	LEUM_RS01350	LEUM_0280	cyclic-di-AMP receptor	978.253	591.094	624.953	1231.96	1159.15	1103.94	731.433	1165.01	0.627833	-0.671548
WP_002815927.1	LEUM_RS01345	LEUM_0279	dTMP kinase	562.058	385.653	359.334	435.262	484.915	448.448	435.681	456.208	0.955006	-0.0664184
WP_002815934.1	LEUM_RS01310	LEUM_0272	50S ribosomal protein L7/L12	568.865	313.568	369.87	470.523	293.606	409.788	417.434	391.306	1.06677	0.0932518
WP_002815939.1	LEUM_RS01300	LEUM_0270	50S ribosomal protein L1	1209.69	648.762	1055.82	1660.61	874.84	1324.72	971.423	1286.72	0.754959	-0.40553
WP_002815941.1	LEUM_RS01290	LEUM_0268	transcription termination/antitermination protein NusG	262.553	314.169	312.754	351.515	313.534	354.806	296.492	339.952	0.872158	-0.197338
WP_002815947.1	LEUM_RS01260	LEUM_0261	DUF2969 domain-containing protein	787.659	559.857	563.4	403.306	395.903	426.97	636.972	408.726	1.55843	0.640094
WP_002815948.1	LEUM_RS01255	LEUM_0260	rod shape-determining protein	418.14	276.324	253.419	288.705	243.122	241.406	315.961	257.744	1.22587	0.293807
WP_002815955.1	LEUM_RS01230	LEUM_0255	class Ib ribonucleoside-diphosphate reductase assembly flavoprotein NrdI	620.403	454.133	459.703	557.576	514.807	484.53	511.413	518.971	0.985437	-0.0211642
WP_002815957.1	LEUM_RS01220	LEUM_0253	glutaredoxin-like protein NrdH	448.285	464.345	426.432	311.846	335.455	314.429	446.354	320.576	1.39235	0.477519
WP_002815975.1	LEUM_RS01155	LEUM_0239	triose-phosphate isomerase	488.154	428.904	410.35	322.865	324.162	331.611	442.469	326.213	1.35638	0.439764
WP_002815996.1	LEUM_RS01115	LEUM_0231	30S ribosomal protein S9	908.239	480.564	568.945	923.416	617.104	823.013	652.583	787.844	0.828314	-0.27175
WP_002815997.1	LEUM_RS01110	LEUM_0230	50S ribosomal protein L13	965.611	558.055	596.117	945.454	797.785	1024.9	706.595	922.713	0.765779	-0.385
WP_002816006.1	LEUM_RS01070	LEUM_0222	50S ribosomal protein L17	698.196	554.451	506.838	1092.01	536.728	975.932	586.495	868.224	0.675512	-0.565948
WP_002816010.1	LEUM_RS01055	LEUM_0219	30S ribosomal protein S13	1997.35	1289.11	1192.23	2220.39	1167.12	1792.07	1492.9	1726.53	0.864684	-0.209756
WP_002816013.1	LEUM_RS01050	LEUM_0218	50S ribosomal protein L36	284.919	213.851	175.231	722.865	368.668	548.103	224.667	546.545	0.411067	-1.28255
WP_002816015.1	LEUM_RS01045	LEUM_0217	translation initiation factor IF-1	716.672	511.801	430.868	1347.66	719.401	1048.1	553.114	1038.39	0.532667	-0.908694
WP_002816016.1	LEUM_RS01040	LEUM_0216	adenylate kinase	1638.52	1084.27	923.288	3433.61	1572.98	2687.25	1215.36	2564.61	0.473897	-1.07736
WP_002816019.1	LEUM_RS01025	LEUM_0213	50S ribosomal protein L30	416.195	330.388	313.308	700.826	522.114	666.658	353.297	629.866	0.560908	-0.834164
WP_002816020.1	LEUM_RS01020	LEUM_0212	30S ribosomal protein S5	2250.18	1243.46	1146.76	3224.24	1601.55	2326.43	1546.8	2384.07	0.648805	-0.624142
WP_002816021.1	LEUM_RS01015	LEUM_0211	50S ribosomal protein L18	912.128	580.882	580.59	1131.68	662.939	951.018	691.2	915.212	0.755235	-0.405003
WP_002816022.1	LEUM_RS01010	LEUM_0210	50S ribosomal protein L6	1581.15	833.178	848.427	2419.83	938.609	1822.14	1087.59	1726.86	0.629805	-0.667023
WP_002816023.1	LEUM_RS01005	LEUM_0209	30S ribosomal protein S8	2678.04	1143.74	1192.79	3987.88	1701.19	2756.84	1671.52	2815.3	0.593728	-0.752125
WP_002816024.1	LEUM_RS01000	LEUM_0208	50S ribosomal protein L5	823.638	548.444	642.143	1062.26	677.552	894.318	671.408	878.043	0.764664	-0.387101
WP_002816026.1	LEUM_RS00990	LEUM_0206	50S ribosomal protein L14	2219.06	994.768	1404.62	2470.52	954.552	2153.75	1539.48	1859.61	0.827852	-0.272555
WP_002816027.1	LEUM_RS00985	LEUM_0205	30S ribosomal protein S17	1851.48	788.125	1188.35	2340.5	1117.96	1999.11	1275.99	1819.19	0.701404	-0.511683
WP_002816028.1	LEUM_RS00980	LEUM_0204	50S ribosomal protein L29	1093	467.349	694.268	1320.11	701.466	1164.07	751.538	1061.88	0.707741	-0.498707
WP_002816029.1	LEUM_RS00975	LEUM_0203	50S ribosomal protein L16	1428.48	523.214	803.51	1976.86	930.638	1484.52	918.402	1464	0.627322	-0.672722
WP_002816031.1	LEUM_RS00970	LEUM_0202	30S ribosomal protein S3	578.589	367.031	446.949	1530.58	730.029	1137.44	464.19	1132.68	0.409814	-1.28696
WP_002816032.1	LEUM_RS00965	LEUM_0201	50S ribosomal protein L22	889.763	433.709	548.428	2155.37	785.828	1366.82	623.967	1436.01	0.434515	-1.20252
WP_002816034.1	LEUM_RS00960	LEUM_0200	30S ribosomal protein S19	523.161	360.423	404.251	1047.93	540.713	743.977	429.278	777.541	0.552097	-0.857006
WP_002816035.1	LEUM_RS00955	LEUM_0199	50S ribosomal protein L2	339.374	291.342	287.245	968.595	504.179	681.263	305.987	718.012	0.426159	-1.23054
WP_002816036.1	LEUM_RS00950	LEUM_0198	50S ribosomal protein L23	242.132	186.819	195.194	482.645	300.913	416.661	208.048	400.073	0.520026	-0.943344
WP_002816040.1	LEUM_RS00935	LEUM_0195	30S ribosomal protein S10	510.52	282.932	325.508	764.738	336.119	524.048	372.986	541.635	0.68863	-0.538198
WP_002816095.1	LEUM_RS00040	LEUM_0007	glutathione peroxidase	273.25	212.65	200.184	384.573	331.469	381.438	228.695	365.827	0.625144	-0.677739
WP_002816101.1	LEUM_RS00010	LEUM_0001	chromosomal replication initiator protein DnaA	210.042	309.363	328.28	341.598	377.304	352.229	282.562	357.043	0.791394	-0.337533
WP_002816117.1	LEUM_RS10055	LEUM_2065	50S ribosomal protein L34	334.512	171.201	290.572	307.438	247.772	374.566	265.428	309.925	0.856428	-0.223596
WP_002816154.1	LEUM_RS00735	LEUM_0154	ribose-5-phosphate isomerase RpiA	902.404	552.649	601.108	362.534	405.203	392.607	685.387	386.781	1.77203	0.825401
WP_002827661.1	LEUM_RS04205	LEUM_0863	DUF2273 domain-containing protein	2511.76	2151.73	1441.77	2598.35	1704.51	2242.24	2035.08	2181.7	0.932798	-0.100363
WP_004164145.1	LEUM_RS04265	LEUM_0876	NAD(P)H-dependent oxidoreductase	563.03	507.596	416.45	447.383	282.978	359.102	495.692	363.154	1.36496	0.448862
WP_004164151.1	LEUM_RS03910	LEUM_0802	transcriptional repressor	162.394	162.19	109.242	109.091	98.9758	85.0504	144.609	97.7057	1.48004	0.56564
WP_004164184.1	LEUM_RS03830	LEUM_0786	homoserine dehydrogenase	70.0141	76.2896	112.015	67.2176	77.7192	85.9095	86.1061	76.9488	1.119	0.162216
WP_004164215.1	LEUM_RS03745	LEUM_0769	ECF transporter S component	130.304	169.399	196.857	204.959	203.266	232.815	165.52	213.68	0.774618	-0.368444
WP_004164228.1	LEUM_RS03690	LEUM_0758	DegV family protein	1173.71	499.186	637.152	431.956	347.412	393.466	770.016	390.944	1.96963	0.977924
WP_004164272.1	LEUM_RS03515	LEUM_0721	phosphoribosylformylglycinamidine synthase subunit PurS	220.739	200.636	221.256	165.289	221.201	146.905	214.21	177.798	1.20479	0.268785
WP_004164276.1	LEUM_RS03500	LEUM_0718	5-(carboxyamino)imidazole ribonucleotide mutase	153.642	172.402	138.077	136.639	140.825	124.569	154.707	134.011	1.15444	0.207191
WP_004164289.1	LEUM_RS03455	LEUM_0709	UDP-N-acetylmuramate--L-alanine ligase	646.658	330.388	346.025	325.069	352.062	312.711	441.024	329.947	1.33665	0.418622
WP_004164293.1	LEUM_RS03440	LEUM_0705	hypothetical protein	408.416	293.144	311.09	212.672	203.93	200.169	337.55	205.59	1.64186	0.715328
WP_004164295.1	LEUM_RS03430	LEUM_0703	cold-shock protein	213.932	261.307	270.609	232.507	302.242	234.533	248.616	256.427	0.969539	-0.0446293
WP_004164333.1	LEUM_RS03305	LEUM_0678	GTP pyrophosphokinase family protein	350.071	171.802	178.558	175.207	145.474	191.578	233.477	170.753	1.36734	0.451367
WP_004164341.1	LEUM_RS03295	LEUM_0676	ROK family glucokinase	320.898	192.826	217.375	586.226	425.795	487.966	243.7	499.996	0.487404	-1.03681
WP_004164346.1	LEUM_RS03280	LEUM_0673	DUF402 domain-containing protein	541.637	257.703	348.798	397.796	337.448	353.947	382.712	363.064	1.05412	0.0760382
WP_004164351.1	LEUM_RS03255	LEUM_0668	2%2C3%2C4%2C5-tetrahydropyridine-2%2C6-dicarboxylate N-acetyltransferase	269.36	278.127	252.865	290.909	285.635	231.956	266.784	269.5	0.989921	-0.0146144
WP_004164370.1	LEUM_RS03190	LEUM_0653	cell division regulator GpsB	674.858	516.006	458.04	534.435	433.102	621.126	549.635	529.554	1.03792	0.0536939
WP_004164379.1	LEUM_RS03170	LEUM_0649	CsbD family protein	29717.1	11519.7	16121.8	15754.3	21590	16867.5	19119.5	18070.6	1.05805	0.0814043
WP_004164395.1	LEUM_RS03135	LEUM_0642	4-oxalocrotonate tautomerase	301.45	374.84	426.986	311.846	290.285	359.102	367.759	320.411	1.14777	0.198837
WP_004164419.1	LEUM_RS03045	LEUM_0623	ECF transporter S component	155.587	225.865	247.319	317.355	237.808	213.915	209.59	256.359	0.817566	-0.290594
WP_004164424.1	LEUM_RS03015	LEUM_0617	deoxynucleoside kinase	232.408	212.049	203.512	361.432	335.455	353.947	215.989	350.278	0.616623	-0.69754
WP_004164446.1	LEUM_RS02965	LEUM_0607	50S ribosomal protein L19	479.402	412.684	370.979	423.14	330.805	458.757	421.022	404.234	1.04153	0.0587041
WP_004164464.1	LEUM_RS02915	LEUM_0597	HPr(Ser) kinase/phosphatase	798.355	377.243	551.755	437.465	386.603	495.698	575.784	439.922	1.30883	0.38828
WP_004164465.1	LEUM_RS02910	LEUM_0596	phage holin family protein	274.222	127.95	185.767	197.245	150.124	188.142	195.98	178.504	1.0979	0.134749
WP_004164468.1	LEUM_RS02900	LEUM_0594	phosphate signaling complex protein PhoU	287.836	236.077	206.284	266.667	256.407	231.956	243.399	251.676	0.967111	-0.0482468
WP_004164488.1	LEUM_RS02820	LEUM_0577	ATP-binding cassette domain-containing protein	238.242	237.879	253.974	238.016	205.259	267.179	243.365	236.818	1.02765	0.0393444
WP_004164494.1	LEUM_RS02800	LEUM_0573	rod shape-determining protein	510.52	281.731	309.981	416.529	377.968	376.284	367.41	390.26	0.94145	-0.0870438
WP_004164495.1	LEUM_RS10670	LEUM_0572	hypothetical protein	151.697	117.138	146.95	293.113	296.927	314.429	138.595	301.49	0.4597	-1.12124
WP_004164519.1	LEUM_RS02725	LEUM_0557	IreB family regulatory phosphoprotein	947.135	629.539	590.017	574.105	583.226	562.707	722.231	573.346	1.25968	0.333053
WP_004164526.1	LEUM_RS02690	LEUM_0550	MurR/RpiR family transcriptional regulator	48.6209	43.2508	46.5803	48.4848	34.5419	73.8822	46.1507	52.303	0.882372	-0.180541
WP_004164534.1	LEUM_RS02650	LEUM_0542	CPBP family intramembrane metalloprotease	459.954	309.363	319.962	276.584	218.544	306.697	363.093	267.275	1.3585	0.442015
WP_004164568.1	LEUM_RS02515	LEUM_0515	amino acid permease	249.911	353.215	324.399	483.746	366.011	455.321	309.175	435.026	0.710704	-0.492678
WP_004164570.1	LEUM_RS02500	LEUM_0512	DUF1934 domain-containing protein	90.4349	112.933	90.388	84.8485	82.3691	87.6277	97.9185	84.9484	1.15268	0.204994
WP_004164582.1	LEUM_RS02410	LEUM_0494	VIT family protein	370.491	564.062	379.297	546.556	559.977	579.889	437.95	562.141	0.779075	-0.360165
WP_004164584.1	LEUM_RS02400	LEUM_0492	transcriptional repressor	56.4003	64.8762	64.3252	114.601	93.6617	90.205	61.8672	99.4891	0.621849	-0.685363
WP_004164635.1	LEUM_RS02245	LEUM_0460	bifunctional 5%2C10-methylenetetrahydrofolate dehydrogenase/5%2C10-methenyltetrahydrofolate cyclohydrolase	173.09	210.848	228.465	236.915	215.223	225.083	204.134	225.74	0.90429	-0.145143
WP_004164650.1	LEUM_RS02195	LEUM_0450	type B 50S ribosomal protein L31	656.382	336.395	376.524	876.033	787.156	778.34	456.434	813.843	0.560838	-0.834345
WP_004164656.1	LEUM_RS02165	LEUM_0444	nucleoside 2-deoxyribosyltransferase	748.762	294.946	397.596	288.705	341.433	274.051	480.435	301.397	1.59403	0.672678
WP_004164688.1	LEUM_RS02080	LEUM_0427	ABC transporter permease	159.477	226.466	257.301	264.463	289.62	244.842	214.414	266.308	0.805136	-0.312696
WP_004164706.1	LEUM_RS02000	LEUM_0411	YebC/PmpR family DNA-binding transcriptional regulator	299.505	317.773	298.89	415.427	354.054	397.761	305.389	389.081	0.7849	-0.34942
WP_004164715.1	LEUM_RS01945	LEUM_0400	RNA-binding S4 domain-containing protein	266.443	242.685	229.574	269.972	229.836	261.165	246.234	253.658	0.970732	-0.0428544
WP_004164719.1	LEUM_RS01925	LEUM_0396	ATP-dependent Clp protease proteolytic subunit	715.7	804.945	466.912	1073.28	795.792	1090.19	662.519	986.421	0.671639	-0.574241
WP_004164739.1	LEUM_RS01845	LEUM_0380	HD domain-containing protein	610.679	469.751	519.038	513.499	552.67	534.357	533.156	533.509	0.999339	-0.000954068
WP_004164751.1	LEUM_RS01740	LEUM_0359	hypothetical protein	223.656	238.48	201.848	203.857	161.417	190.719	221.328	185.331	1.19423	0.256083
WP_004164761.1	LEUM_RS01700	LEUM_0351	response regulator transcription factor	404.526	392.861	346.025	472.727	464.987	506.866	381.137	481.527	0.791519	-0.337305
WP_004164763.1	LEUM_RS01695	LEUM_0350	DUF1129 domain-containing protein	518.299	454.133	453.604	325.069	425.795	367.693	475.345	372.852	1.27489	0.350371
WP_004164768.1	LEUM_RS01675	LEUM_0346	AAA family ATPase	265.47	253.498	250.646	317.355	310.213	329.893	256.538	319.154	0.803808	-0.315078
WP_004901735.1	LEUM_RS05490	LEUM_1126	hypothetical protein	68.0693	105.123	129.759	130.028	148.132	113.401	100.984	130.52	0.773706	-0.370142
WP_004902669.1	LEUM_RS05025	LEUM_1030	hypothetical protein	105.994	210.247	220.702	178.512	220.537	186.424	178.981	195.158	0.917109	-0.124835
WP_004909504.1	LEUM_RS10685	LEUM_0867	hypothetical protein	437.588	415.087	308.872	905.785	769.885	943.287	387.182	872.986	0.443515	-1.17294
WP_004911134.1	LEUM_RS09585	LEUM_1968	30S ribosomal protein S18	189.622	215.653	237.338	310.744	172.045	283.501	214.204	255.43	0.838602	-0.253942
WP_004911305.1	LEUM_RS00895	LEUM_0187	30S ribosomal protein S12	282.001	157.385	243.992	418.733	265.043	375.425	227.793	353.067	0.645183	-0.632219
WP_004912700.1	LEUM_RS10315	LEUM_A32		707.92	442.72	431.977	556.474	415.167	502.571	527.539	491.404	1.07353	0.102369
WP_004915939.1	LEUM_RS05445	LEUM_1117	hypothetical protein	140.028	205.441	179.667	110.193	111.597	94.5005	175.045	105.43	1.6603	0.731443
WP_004915944.1	LEUM_RS05460	LEUM_1120	hypothetical protein	206.153	308.162	294.454	119.008	158.76	171.819	269.59	149.862	1.79891	0.847126
WP_010276629.1	LEUM_RS10295	LEUM_A29		471.623	358.02	376.524	357.025	383.946	348.793	402.056	363.255	1.10682	0.146415
WP_010276657.1	LEUM_RS10305	LEUM_A30		211.987	210.848	207.948	146.556	176.695	130.582	210.261	151.278	1.3899	0.474978
WP_010276660.1	LEUM_RS10310	LEUM_A31		11424	9099.48	5099.99	7606.61	10445.6	8954.35	8541.15	9002.19	0.948786	-0.0758456
WP_010276702.1	LEUM_RS10325	LEUM_A34		672.913	455.935	337.707	548.76	646.996	583.326	488.852	593.027	0.824333	-0.278701
WP_010276712.1	LEUM_RS10100	LEUM_A01		871.287	886.04	604.435	610.468	585.219	704.458	787.254	633.382	1.24294	0.313754
WP_010276737.1	LEUM_RS10115	LEUM_A03		351.043	385.653	293.345	361.432	337.448	331.611	343.347	343.497	0.999563	-0.000630279
WP_010276741.1	LEUM_RS10120	LEUM_A04		493.988	520.211	395.933	271.074	334.791	294.67	470.044	300.178	1.56588	0.646976
WP_010276748.1	LEUM_RS10125	LEUM_A05		667.079	639.15	575.045	476.033	489.565	445.011	627.091	470.203	1.33366	0.415392
WP_010276755.1	LEUM_RS10135	LEUM_A07		738.065	434.31	417.005	654.545	509.493	494.839	529.793	552.959	0.958106	-0.0617429
WP_010276764.1	LEUM_RS10140	LEUM_A08		380.216	372.437	405.914	319.559	341.433	288.656	386.189	316.549	1.22	0.286876
WP_010276774.1	LEUM_RS10150	LEUM_A09		680.693	537.631	694.268	662.259	718.073	563.567	637.531	647.966	0.983895	-0.0234231
WP_010276780.1	LEUM_RS10155	LEUM_A10		234.353	258.904	275.046	280.992	249.764	235.392	256.101	255.383	1.00281	0.00405075
WP_010276787.1	LEUM_RS10160			116.69	176.607	155.822	171.901	169.388	146.905	149.707	162.731	0.919961	-0.120355
WP_010276791.1	LEUM_RS10165	LEUM_A11		458.981	395.264	393.715	235.813	253.086	241.406	415.987	243.435	1.70882	0.773002
WP_010276794.1	LEUM_RS10170	LEUM_A12		512.464	631.341	509.056	418.733	458.344	347.074	550.954	408.05	1.35021	0.433184
WP_010276797.1				230.463	254.098	187.985	131.129	162.081	132.301	224.182	141.837	1.58056	0.660436
WP_010277712.1	LEUM_RS09200	LEUM_1889	helix-turn-helix domain-containing protein	481.347	563.461	549.537	587.328	653.639	601.367	531.448	614.111	0.865395	-0.20857
WP_010277775.1	LEUM_RS10215	LEUM_A20		103.076	85.9008	81.5155	68.3195	90.3403	73.8822	90.1642	77.514	1.1632	0.218098
WP_010277783.1	LEUM_RS10230	LEUM_A21		824.611	463.144	445.84	320.661	323.498	311.852	577.865	318.67	1.81336	0.858668
WP_010277786.1	LEUM_RS10235	LEUM_A22		2390.2	852.401	999.259	695.317	677.552	638.308	1413.95	670.392	2.10914	1.07666
WP_010277789.1				54.4554	84.6994	91.497	240.22	264.378	175.255	76.884	226.618	0.339267	-1.55951
WP_010277795.1	LEUM_RS10245			100.159	127.95	144.732	131.129	162.081	121.992	124.28	138.401	0.897975	-0.155253
WP_010277799.1	LEUM_RS10250	LEUM_A23		166.284	289.54	228.465	195.041	201.937	143.469	228.096	180.149	1.26615	0.340451
WP_010277807.1	LEUM_RS10260	LEUM_A24		58.3451	94.9114	55.4528	56.1983	59.784	36.082	69.5698	50.6881	1.37251	0.456812
WP_010277811.1	LEUM_RS10265			494.961	505.193	345.471	211.57	275.671	209.619	448.542	232.287	1.93098	0.949335
WP_010277814.1	LEUM_RS10270	LEUM_A25		452.174	509.999	437.522	311.846	423.802	276.629	466.565	337.426	1.38272	0.467509
WP_010277818.1	LEUM_RS10275	LEUM_A26		415.223	457.737	397.042	359.229	443.066	292.951	423.334	365.082	1.15956	0.213575
WP_010277907.1	LEUM_RS01960	LEUM_0403	hypoxanthine phosphoribosyltransferase	828.5	661.977	730.313	733.884	681.538	668.376	740.263	694.599	1.06574	0.0918575
WP_010277938.1	LEUM_RS05600	LEUM_1148	acetoin reductase	4380.74	2244.23	2000.74	4187.33	3878.66	3737.06	2875.24	3934.35	0.730804	-0.452444
WP_010278976.1	LEUM_RS07140	LEUM_1461	YebC/PmpR family DNA-binding transcriptional regulator	322.843	276.925	297.781	404.408	339.44	410.648	299.183	384.832	0.777438	-0.3632
WP_010278992.1	LEUM_RS10190	LEUM_A16		120.58	173.003	140.85	117.906	125.546	121.992	144.811	121.815	1.18878	0.249482
WP_010278995.1	LEUM_RS10185	LEUM_A15		191.566	280.529	250.092	180.716	217.215	173.537	240.729	190.49	1.26374	0.337699
WP_010279008.1	LEUM_RS06195	LEUM_1268	helix-turn-helix domain-containing protein	447.312	472.154	400.369	187.328	275.671	182.128	439.945	215.042	2.04585	1.0327
WP_010279016.1	LEUM_RS06200	LEUM_1269	hypothetical protein	141.973	207.243	200.739	496.97	242.457	394.325	183.318	377.917	0.485076	-1.04372
WP_010279386.1	LEUM_RS10070	LEUM_2068	hypothetical protein	278.112	294.946	246.21	133.333	160.753	140.892	273.089	144.993	1.88347	0.913395
WP_010279689.1	LEUM_RS08360	LEUM_1716	hypothetical protein	273.25	236.077	217.929	179.614	215.223	188.142	242.419	194.326	1.24748	0.31902
WP_010280076.1	LEUM_RS09690	LEUM_1991	hypothetical protein	418.14	514.804	430.313	494.766	494.215	434.702	454.419	474.561	0.957557	-0.0625694
WP_010280083.1	LEUM_RS05790	LEUM_1186	hypothetical protein	339.374	191.625	187.43	109.091	90.3403	97.9369	239.476	99.1227	2.41596	1.2726
WP_010280121.1	LEUM_RS09045	LEUM_1857	GTPase HflX	235.325	270.918	282.809	325.069	205.923	304.979	263.017	278.657	0.943876	-0.083331
WP_010280212.1	LEUM_RS01775	LEUM_0366	hypothetical protein	199.346	350.211	341.589	507.989	403.21	524.907	297.049	478.702	0.620529	-0.688429
WP_010280269.1	LEUM_RS04220	LEUM_0866	GlsB/YeaQ/YmgE family stress response membrane protein	3504.6	2792.68	2187.06	5733.33	4403.43	6153.7	2828.11	5430.15	0.520816	-0.941154
WP_010280422.1	LEUM_RS07815	LEUM_1596	MATE family efflux transporter	346.181	284.134	272.273	180.716	205.259	209.619	300.862	198.531	1.51544	0.599738
WP_010280488.1	LEUM_RS10050	LEUM_2064	ribonuclease P protein component	152.67	172.402	178.003	161.983	154.774	119.414	167.692	145.391	1.15339	0.205878
WP_010280494.1	LEUM_RS10045	LEUM_2063	membrane protein insertase YidC	281.029	327.384	357.116	358.127	332.798	373.706	321.843	354.877	0.906914	-0.140962
WP_010280506.1	LEUM_RS09640	LEUM_1978	hypothetical protein	154.614	236.077	220.702	269.972	271.021	271.474	203.798	270.822	0.752515	-0.410209
WP_010280513.1	LEUM_RS09650	LEUM_1981	bacteriocin immunity protein	275.194	294.946	225.693	243.526	246.443	233.674	265.278	241.214	1.09976	0.137188
WP_010280515.1	LEUM_RS09655	LEUM_1982	helix-turn-helix transcriptional regulator	155.587	173.003	134.75	138.843	156.767	153.778	154.447	149.796	1.03105	0.0441102
WP_010280522.1	LEUM_RS08090	LEUM_1654	hypothetical protein	542.609	419.292	476.339	311.846	356.711	313.57	479.414	327.376	1.46441	0.550324
WP_010280523.1	LEUM_RS08095	LEUM_1655	hypothetical protein	846.004	592.295	588.908	403.306	431.774	426.111	675.736	420.397	1.60738	0.684707
WP_010280580.1	LEUM_RS08810	LEUM_1809	HAMP domain-containing histidine kinase	360.767	324.381	311.644	381.267	346.747	438.139	332.264	388.718	0.85477	-0.226392
WP_010280582.1	LEUM_RS08805	LEUM_1808	trypsin-like peptidase domain-containing protein	191.566	180.212	211.275	392.286	347.412	398.62	194.351	379.439	0.512206	-0.965205
WP_010280592.1	LEUM_RS04525	LEUM_0928	PTS cellobiose transporter subunit IIB	454.119	290.741	297.781	158.678	163.41	146.905	347.547	156.331	2.22315	1.15261
WP_010280634.1	LEUM_RS10095	LEUM_2073	carbonic anhydrase family protein	142.945	189.222	205.175	279.89	298.256	263.742	179.114	280.629	0.638259	-0.647785
WP_010280652.1	LEUM_RS01335	LEUM_0277	recombination mediator RecR	420.085	407.879	364.879	406.611	395.239	371.129	397.614	390.993	1.01693	0.0242258
WP_010280682.1	LEUM_RS01680	LEUM_0347	ParB/RepB/Spo0J family partition protein	418.14	380.847	401.478	433.058	470.965	465.63	400.155	456.551	0.876474	-0.190217
WP_010280693.1	LEUM_RS01295	LEUM_0269	50S ribosomal protein L11	540.665	386.253	402.032	834.16	541.378	743.977	442.983	706.505	0.627007	-0.673446
WP_010280823.1	LEUM_RS10005	LEUM_2055	2-keto-4-pentenoate hydratase	121.552	213.25	247.319	523.416	381.289	407.211	194.041	437.305	0.443719	-1.17228
WP_010281030.1	LEUM_RS09300	LEUM_1911	hypothetical protein	69.0417	136.961	112.015	130.028	110.268	147.764	106.006	129.353	0.819504	-0.287177
WP_010281220.1	LEUM_RS01100	LEUM_0228	tRNA pseudouridine(38-40) synthase TruA	556.223	453.532	409.796	554.27	582.562	549.821	473.184	562.218	0.841638	-0.248728
WP_010281476.1	LEUM_RS04640	LEUM_0951	metal ABC transporter ATP-binding protein	326.733	261.907	267.282	300.826	224.522	219.928	285.307	248.426	1.14846	0.199703
WP_010281504.1	LEUM_RS09665	LEUM_1984	hypothetical protein	122.525	157.985	130.314	139.945	121.561	146.046	136.941	135.851	1.00803	0.011537
WP_010281505.1	LEUM_RS10775	LEUM_1985	hypothetical protein	88.4901	171.802	120.887	103.581	150.789	102.232	127.06	118.867	1.06892	0.0961521
WP_010281559.1	LEUM_RS09495	LEUM_1950	response regulator transcription factor	833.362	785.122	695.378	503.581	606.476	551.539	771.287	553.865	1.39255	0.477733
WP_010281611.1	LEUM_RS07435	LEUM_1519	peptide-methionine (R)-S-oxide reductase MsrB	973.391	612.719	583.918	383.471	401.217	409.788	723.342	398.159	1.81672	0.861335
WP_010281770.1	LEUM_RS03815	LEUM_0783	histidine phosphatase family protein	388.967	295.547	334.38	231.405	231.165	240.547	339.631	234.372	1.44911	0.535169
WP_010282020.1	LEUM_RS03740	LEUM_0768	thiamine-binding protein	227.546	120.141	171.904	252.342	223.858	285.22	173.197	253.806	0.682397	-0.551316
WP_010282209.1	LEUM_RS08960	LEUM_1838	aminotransferase class I/II-fold pyridoxal phosphate-dependent enzyme	176.008	113.533	139.741	165.289	179.352	192.437	143.094	179.026	0.799291	-0.323208
WP_010282212.1	LEUM_RS08955	LEUM_1837	D-2-hydroxyacid dehydrogenase	52.5106	41.4487	52.6801	47.3829	71.7408	55.8412	48.8798	58.3216	0.838107	-0.254794
WP_010282264.1	LEUM_RS07830	LEUM_1600	arginine repressor	277.139	346.607	323.29	424.242	386.603	389.17	315.679	400.005	0.789186	-0.341563
WP_010282314.1	LEUM_RS08015	LEUM_1638	hypothetical protein	321.87	359.222	312.754	358.127	435.095	335.047	331.282	376.09	0.880859	-0.183017
WP_010282405.1	LEUM_RS04455	LEUM_0914	ATP-binding cassette domain-containing protein	275.194	274.522	256.746	125.62	159.424	113.401	268.821	132.815	2.02403	1.01723
WP_010282506.1	LEUM_RS07270	LEUM_1486	hypothetical protein	173.09	179.01	129.759	88.1543	124.218	123.71	160.62	112.027	1.43376	0.519801
WP_010282672.1	LEUM_RS01085	LEUM_0225	energy-coupling factor transporter ATPase	202.263	237.879	235.674	214.876	270.357	205.324	225.272	230.185	0.978655	-0.0311279
WP_010282851.1	LEUM_RS02395	LEUM_0491	alpha/beta hydrolase	100.159	163.392	115.342	121.212	122.889	121.132	126.298	121.745	1.0374	0.0529682
WP_010283757.1	LEUM_RS08500	LEUM_1744	NAD(P)H-binding protein	553.306	505.794	489.093	380.165	384.611	451.025	516.064	405.267	1.27339	0.348678
WP_010284037.1	LEUM_RS00635	LEUM_0134	uroporphyrinogen decarboxylase family protein	170.173	235.476	206.284	156.474	184.002	173.537	203.978	171.338	1.1905	0.251571
WP_010284065.1	LEUM_RS01630	LEUM_0337	NAD-dependent protein deacylase	499.823	322.579	336.598	273.278	255.079	298.106	386.333	275.488	1.40236	0.487859
WP_010284094.1	LEUM_RS08795	LEUM_1806	homoserine O-succinyltransferase	135.166	206.643	184.658	260.055	298.92	245.701	175.489	268.225	0.654258	-0.612067
WP_010284188.1	LEUM_RS07985	LEUM_1632	hypothetical protein	82.6555	149.576	175.785	343.802	299.584	397.761	136.005	347.049	0.391891	-1.35148
WP_010284206.1	LEUM_RS07990	LEUM_1633	hypothetical protein	199.346	243.286	281.145	404.408	369.332	432.984	241.259	402.241	0.599786	-0.737479
WP_010284241.1	LEUM_RS04535	LEUM_0930	PTS cellobiose transporter subunit IIA	686.527	474.557	417.005	126.722	171.381	134.878	526.03	144.327	3.64471	1.8658
WP_010284284.1	LEUM_RS07600	LEUM_1553	imidazoleglycerol-phosphate dehydratase HisB	404.526	308.162	347.689	405.51	486.243	433.843	353.459	441.865	0.799924	-0.322065
WP_010284476.1	LEUM_RS00230	LEUM_0045	MerR family transcriptional regulator	86.5452	109.929	107.578	137.741	162.745	164.087	101.351	154.858	0.654477	-0.611586
WP_010284478.1	LEUM_RS00235	LEUM_0046	RluA family pseudouridine synthase	124.47	130.954	168.576	152.066	152.117	182.128	141.333	162.104	0.871869	-0.197818
WP_010284482.1	LEUM_RS00240	LEUM_0047	aquaporin	101.131	123.745	141.959	203.857	172.045	213.915	122.279	196.606	0.621949	-0.685132
WP_010284510.1	LEUM_RS05410	LEUM_1110	hypothetical protein	165.311	230.07	255.083	180.716	182.009	165.805	216.821	176.177	1.2307	0.299481
WP_010284594.1	LEUM_RS02635	LEUM_0539	SprT family protein	230.463	210.247	182.994	257.851	203.266	262.883	207.901	241.333	0.86147	-0.215128
WP_010284595.1	LEUM_RS02630	LEUM_0538	acyl carrier protein	391.885	484.769	402.032	353.719	423.802	376.284	426.229	384.602	1.10823	0.148263
WP_010284703.1	LEUM_RS08200	LEUM_1682	hypothetical protein	105.021	156.183	131.423	121.212	122.889	122.851	130.876	122.317	1.06997	0.0975695
WP_010284749.1	LEUM_RS03795	LEUM_0779	diacylglycerol kinase family protein	396.747	323.78	324.953	316.253	284.971	340.202	348.493	313.809	1.11053	0.151246
WP_010284856.1	LEUM_RS00570	LEUM_0121	amino acid ABC transporter ATP-binding protein	440.505	407.879	344.916	217.08	300.249	198.451	397.767	238.593	1.66713	0.73737
WP_010284857.1	LEUM_RS00565	LEUM_0120	amino acid ABC transporter permease	71.9589	137.561	119.778	85.9504	92.3331	90.205	109.766	89.4962	1.22649	0.294535
WP_010284859.1	LEUM_RS00560	LEUM_0119	amino acid ABC transporter permease	158.504	284.134	265.064	320.661	332.134	265.46	235.901	306.085	0.770703	-0.375753
WP_010284863.1	LEUM_RS00555	LEUM_0118	metal ABC transporter substrate-binding protein	348.126	467.349	404.251	382.369	457.68	400.338	406.575	413.462	0.983342	-0.024235
WP_010284928.1	LEUM_RS02475	LEUM_0507	PTS glucose transporter subunit IIA	626.237	648.762	537.337	11100.8	12202.6	11156.2	604.112	11486.5	0.052593	-4.24898
WP_010284953.1	LEUM_RS09160	LEUM_1881	type I pantothenate kinase	293.67	316.572	356.007	388.981	288.956	353.947	322.083	343.961	0.936393	-0.0948145
WP_010285057.1	LEUM_RS01715	LEUM_0354	glucosamine-6-phosphate deaminase	12545.2	3474.48	6283.91	4553.17	3544.53	4749.94	7434.52	4282.54	1.736	0.795771
WP_010285162.1	LEUM_RS06485	LEUM_1328	membrane protein	153.642	145.371	164.14	210.468	182.673	176.974	154.384	190.038	0.812385	-0.299765
WP_010285285.1	LEUM_RS02850	LEUM_0583	CDP-diacylglycerol--glycerol-3-phosphate 3-phosphatidyltransferase	665.134	418.692	424.768	330.578	292.942	316.147	502.865	313.222	1.60546	0.682982
WP_010285304.1	LEUM_RS07645	LEUM_1562	hypothetical protein	1084.25	461.942	640.479	539.945	531.414	582.467	728.889	551.275	1.32219	0.402928
WP_010285341.1	LEUM_RS09180	LEUM_1885	phosphatase PAP2 family protein	126.414	162.19	178.558	155.372	201.273	184.705	155.721	180.45	0.862958	-0.212637
WP_010285549.1	LEUM_RS09790	LEUM_2011	MarR family transcriptional regulator	88.4901	117.138	91.497	87.0523	92.3331	78.1777	99.0415	85.8544	1.1536	0.206142
WP_010285559.1	LEUM_RS09455	LEUM_1942	NAD(P)H-hydrate epimerase	165.311	243.886	229.574	232.507	254.414	246.56	212.924	244.494	0.870877	-0.19946
WP_010285656.1	LEUM_RS09735	LEUM_2000	Cof-type HAD-IIB family hydrolase	218.794	340.6	283.364	337.19	296.263	307.556	280.919	313.67	0.895589	-0.159091
WP_010285658.1	LEUM_RS09730	LEUM_1999	transcriptional antiterminator	157.532	166.996	143.623	132.231	130.861	143.469	156.05	135.52	1.15149	0.203501
WP_010285713.1	LEUM_RS00515	LEUM_0110	amino acid ABC transporter permease	151.697	245.088	178.003	219.284	237.808	215.633	191.596	224.241	0.854419	-0.226985
WP_010285771.1	LEUM_RS09820	LEUM_2018	MarR family transcriptional regulator	84.6004	106.926	96.4878	119.008	101.633	121.992	96.0046	114.211	0.84059	-0.250525
WP_010285772.1	LEUM_RS09825	LEUM_2019	metal ABC transporter solute-binding protein	309.229	282.331	288.354	207.162	189.316	220.787	293.305	205.755	1.4255	0.511471
WP_010285809.1	LEUM_RS04775	LEUM_0978	Hsp20/alpha crystallin family protein	1596.71	1078.87	775.784	1900.83	1438.8	1075.59	1150.45	1471.74	0.781697	-0.355318
WP_010285820.1	LEUM_RS02925	LEUM_0599	UTP--glucose-1-phosphate uridylyltransferase GalU	1024.93	576.677	737.522	617.08	563.963	577.312	779.709	586.118	1.33029	0.411744
WP_010285994.1	LEUM_RS09310	LEUM_1913	ACT domain-containing protein	93.3521	102.12	93.7152	147.658	104.954	115.119	96.3957	122.577	0.786409	-0.346648
WP_010286005.1	LEUM_RS00305	LEUM_0060	N-acetyl-gamma-glutamyl-phosphate reductase	74.8762	108.127	114.233	130.028	130.861	115.119	99.0786	125.336	0.790506	-0.339151
WP_010286019.1	LEUM_RS02435	LEUM_0499	hypothetical protein	301.45	323.179	273.382	226.997	292.277	262.883	299.337	260.719	1.14812	0.199273
WP_010286031.1	LEUM_RS07290	LEUM_1490	YggT family protein	397.719	219.257	260.628	360.331	266.371	289.515	292.535	305.406	0.957857	-0.0621181
WP_010286061.1	LEUM_RS09280	LEUM_1906	hypothetical protein	297.56	323.179	278.373	173.003	249.1	192.437	299.704	204.847	1.46306	0.548994
WP_010286066.1	LEUM_RS09285	LEUM_1907	hypothetical protein	299.505	458.338	366.543	448.485	464.987	470.784	374.795	461.419	0.812267	-0.299974
WP_010286068.1	LEUM_RS10770	LEUM_1909	hypothetical protein	118.635	153.18	136.414	124.518	176.695	145.187	136.076	148.8	0.914491	-0.12896
WP_010286228.1	LEUM_RS01530	LEUM_0315	3-hydroxyacyl-ACP dehydratase FabZ	1081.33	600.104	677.633	833.058	650.982	754.286	786.355	746.108	1.05394	0.0757963
WP_010286651.1	LEUM_RS08065	LEUM_1648	hypothetical protein	235.325	227.067	188.539	146.556	165.402	127.146	216.977	146.368	1.4824	0.567939
WP_010286710.1	LEUM_RS01375	LEUM_0285	ferrous iron transport protein A	208.097	251.695	237.338	169.697	218.544	171.819	232.377	186.687	1.24474	0.315848
WP_010286726.1	LEUM_RS10735	LEUM_1669	hypothetical protein	730.286	653.567	517.929	212.672	366.011	249.997	633.927	276.227	2.29495	1.19846
WP_010286729.1	LEUM_RS08150	LEUM_1668	hypothetical protein	105.994	189.823	230.683	330.578	328.812	293.811	175.5	317.734	0.552349	-0.856348
WP_010286734.1	LEUM_RS08145	LEUM_1667	hypothetical protein	113.773	241.483	253.419	305.234	341.433	335.047	202.892	327.238	0.620013	-0.68963
WP_010286784.1	LEUM_RS00325	LEUM_0064	TrkA family potassium uptake protein	198.373	271.519	277.818	263.361	235.815	228.519	249.237	242.565	1.02751	0.0391457
WP_010286857.1	LEUM_RS00050	LEUM_0009	GHKL domain-containing protein	65.152	106.325	91.497	87.0523	73.0694	80.755	87.658	80.2922	1.09174	0.126625
WP_010286860.1	LEUM_RS00045	LEUM_0008	response regulator transcription factor	181.842	267.915	267.282	231.405	236.479	227.66	239.013	231.848	1.0309	0.0439093
WP_010286910.1	LEUM_RS08240	LEUM_1691	DUF805 domain-containing protein	125.442	169.399	216.266	349.311	318.848	292.092	170.369	320.084	0.532263	-0.909789
WP_010287029.1	LEUM_RS10405	LEUM_0086	class IIb bacteriocin%2C lactobin A/cerein 7B family	165.311	280.529	255.637	320.661	316.191	310.133	233.826	315.662	0.740748	-0.432945
WP_010287032.1	LEUM_RS10400	LEUM_0085	class IIb bacteriocin%2C lactobin A/cerein 7B family	265.47	332.791	293.345	357.025	375.311	329.893	297.202	354.076	0.839373	-0.252616
WP_010287275.1	LEUM_RS10415	LEUM_0090	class IIb bacteriocin%2C lactobin A/cerein 7B family	820.721	661.376	509.611	369.146	492.222	342.779	663.903	401.382	1.65404	0.725995
WP_010287277.1	LEUM_RS00430	LEUM_0089	class IIb bacteriocin%2C lactobin A/cerein 7B family	709.865	639.751	517.374	275.482	453.694	329.033	622.33	352.737	1.76429	0.819089
WP_010287393.1	LEUM_RS06660	LEUM_1365	glycerol-3-phosphate 1-O-acyltransferase PlsY	30.145	75.0881	60.4435	73.8292	58.4555	55.8412	55.2255	62.7086	0.880669	-0.183328
WP_010287422.1	LEUM_RS03780	LEUM_0776	ammonium transporter	149.752	210.848	185.212	238.016	209.244	212.197	181.937	219.819	0.827669	-0.272874
WP_010287471.1	LEUM_RS10360	LEUM_1092	hypothetical protein	127.387	210.247	200.739	197.245	187.323	207.042	179.458	197.203	0.910012	-0.136043
WP_010287499.1	LEUM_RS06275	LEUM_1285	MscL family protein	322.843	340.6	297.227	244.628	288.292	244.842	320.223	259.254	1.23517	0.304711
WP_010287543.1	LEUM_RS03235	LEUM_0664	VTT domain-containing protein	69.0417	99.7171	135.859	316.253	243.122	320.443	101.539	293.273	0.346229	-1.5302
WP_010287707.1	LEUM_RS01210	LEUM_0251	histidine phosphatase family protein	96.2694	125.547	124.769	166.391	162.081	182.987	115.528	170.487	0.67764	-0.561409
WP_010287764.1	LEUM_RS07080	LEUM_1449	membrane protein	175.035	233.074	212.939	228.099	238.472	204.465	207.016	223.679	0.925506	-0.111686
WP_010287805.1	LEUM_RS01570	LEUM_0325	C40 family peptidase	247.967	284.734	338.262	393.388	346.747	406.352	290.321	382.163	0.759679	-0.396538
WP_010287891.1	LEUM_RS08880	LEUM_1823	Mini-ribonuclease 3	70.9865	76.8903	99.815	124.518	113.59	108.246	82.5639	115.451	0.715141	-0.4837
WP_010287895.1	LEUM_RS08875	LEUM_1822	23S rRNA (guanosine(2251)-2'-O)-methyltransferase RlmB	1402.23	591.094	831.237	515.702	558.649	630.576	941.519	568.309	1.6567	0.728315
WP_010287964.1	LEUM_RS00215	LEUM_0042	GNAT family N-acetyltransferase	70.9865	98.5157	98.7059	100.275	95.6545	91.0641	89.4027	95.6647	0.934542	-0.0976679
WP_010287976.1	LEUM_RS09995	LEUM_2053	hypothetical protein	201.291	321.978	283.364	428.65	388.596	364.256	268.877	393.834	0.682717	-0.55064
WP_010288105.1	LEUM_RS04085	LEUM_0838	LysR family transcriptional regulator	99.1867	128.551	119.223	90.3581	128.868	78.1777	115.654	99.1345	1.16663	0.222351
WP_010288416.1	LEUM_RS10740	LEUM_1678	hypothetical protein	158.504	211.448	207.393	146.556	177.359	185.565	192.449	169.827	1.13321	0.180409
WP_010288419.1	LEUM_RS10745	LEUM_1679	hypothetical protein	207.125	319.575	363.77	323.967	357.376	480.234	296.823	387.192	0.766605	-0.383445
WP_010288463.1	LEUM_RS00340	LEUM_0067	helix-turn-helix domain-containing protein	91.4073	122.544	124.214	124.518	134.846	112.541	112.722	123.969	0.909277	-0.137208
WP_010288464.1	LEUM_RS00345	LEUM_0068	helix-turn-helix domain-containing protein	299.505	396.465	315.526	352.617	337.448	294.67	337.165	328.245	1.02718	0.0386847
WP_010288466.1	LEUM_RS10395	LEUM_0069	bacteriocin	454.119	365.829	332.162	644.628	530.749	553.257	384.037	576.212	0.666486	-0.585354
WP_010288554.1	LEUM_RS07880	LEUM_1610	ABC transporter ATP-binding protein	301.45	250.494	229.574	284.297	328.148	366.834	260.506	326.426	0.798055	-0.325441
WP_010288677.1	LEUM_RS03995	LEUM_0820	cation transporter	328.677	403.073	327.726	193.939	251.757	189.001	353.159	211.566	1.66926	0.73921
WP_010288714.1	LEUM_RS09330	LEUM_1917	MFS transporter permease	110.856	124.346	95.3787	80.4408	88.3475	73.8822	110.193	80.8902	1.36226	0.446003
WP_010288725.1	LEUM_RS07855	LEUM_1605	hypothetical protein	124.47	160.388	159.704	111.295	119.568	111.682	148.187	114.182	1.29782	0.376089
WP_010288781.1	LEUM_RS07110	LEUM_1455	nucleoside 2-deoxyribosyltransferase	141.001	195.229	187.985	309.642	282.313	283.501	174.738	291.819	0.59879	-0.739878
WP_010288921.1	LEUM_RS09415	LEUM_1934	amino acid ABC transporter permease	483.292	439.115	447.504	503.581	424.467	497.416	456.637	475.155	0.961028	-0.0573493
WP_010289022.1	LEUM_RS03490	LEUM_0716	MerR family transcriptional regulator	285.891	254.098	218.484	488.154	371.99	414.084	252.824	424.743	0.595241	-0.748453
WP_010289058.1	LEUM_RS09480	LEUM_1947	two-component system regulatory protein YycI	494.961	398.268	378.742	434.16	411.181	389.17	423.99	411.504	1.03034	0.0431256
WP_010289154.1	LEUM_RS05810	LEUM_1190	hypothetical protein	434.671	335.794	337.153	198.347	265.707	206.183	369.206	223.412	1.65258	0.724718
WP_010289169.1	LEUM_RS06000	LEUM_1229	hypothetical protein	526.078	354.416	323.844	515.702	352.062	599.649	401.446	489.137	0.820723	-0.285034
WP_010289199.1	LEUM_RS02250	LEUM_0461	Flp pilus assembly complex ATPase component TadA	158.504	264.911	240.11	405.51	420.481	383.156	221.175	403.049	0.548755	-0.865766
WP_010289224.1	LEUM_RS06720	LEUM_1377	aminotransferase class I/II-fold pyridoxal phosphate-dependent enzyme	182.815	281.13	220.702	271.074	241.129	265.46	228.216	259.221	0.880389	-0.183787
WP_010289296.1	LEUM_RS03765	LEUM_0773	YjzD family protein	47.6485	56.4663	45.4713	65.0138	68.4195	60.9958	49.862	64.8097	0.769361	-0.378268
WP_010289308.1	LEUM_RS09510	LEUM_1953	Cof-type HAD-IIB family hydrolase	826.555	361.024	465.249	346.005	302.242	334.188	550.943	327.478	1.68238	0.750503
WP_010289404.1	LEUM_RS05435	LEUM_1115	hypothetical protein	173.09	153.18	156.931	119.008	139.496	131.442	161.067	129.982	1.23915	0.309351
WP_010289419.1	LEUM_RS00095	LEUM_0018	pyridoxal phosphate-dependent aminotransferase	691.389	468.55	358.779	422.038	495.543	355.665	506.24	424.416	1.19279	0.254342
WP_010289422.1	LEUM_RS00090	LEUM_0017	carbon-nitrogen family hydrolase	527.051	213.851	243.992	219.284	244.45	225.083	328.298	229.606	1.42983	0.515848
WP_010289446.1	LEUM_RS06360	LEUM_1302	GatB/YqeY domain-containing protein	490.099	449.327	408.687	339.394	413.838	360.82	449.371	371.351	1.2101	0.275125
WP_010289461.1	LEUM_RS02610	LEUM_0534	hypothetical protein	443.423	354.416	338.816	308.54	301.577	286.938	378.885	299.018	1.2671	0.341526
WP_010289471.1	LEUM_RS00255	LEUM_0050	GntR family transcriptional regulator	157.532	233.074	230.683	301.928	308.22	344.497	207.096	318.215	0.650806	-0.619701
WP_010289660.1	LEUM_RS09905	LEUM_2035	SUF system NifU family Fe-S cluster assembly protein	286.863	315.971	311.644	292.011	343.426	275.77	304.826	303.736	1.00359	0.00517148
WP_010289718.1	LEUM_RS10700	LEUM_1023	hypothetical protein	172.118	236.678	222.366	114.601	151.453	119.414	210.387	128.489	1.63739	0.711399
WP_010289906.1	LEUM_RS08425	LEUM_1729	membrane protein insertase YidC	765.293	539.433	598.335	654.545	449.709	554.116	634.354	552.79	1.14755	0.198556
WP_010289909.1	LEUM_RS08430	LEUM_1730	acylphosphatase	1480.99	756.288	880.035	1434.71	1331.19	1256	1039.11	1340.63	0.775086	-0.367572
WP_010289971.1	LEUM_RS08225	LEUM_1688	peptidase	449.257	406.077	403.696	456.198	557.32	447.589	419.677	487.036	0.861696	-0.214749
WP_010289985.1	LEUM_RS03385	LEUM_0694	DUF1831 domain-containing protein	202.263	220.459	174.122	101.377	111.597	114.26	198.948	109.078	1.8239	0.86703
WP_010290041.1	LEUM_RS00690	LEUM_0145	(S)-acetoin forming diacetyl reductase	916.99	647.56	606.099	668.87	523.442	586.762	723.55	593.025	1.2201	0.286999
WP_010290133.1	LEUM_RS06990	LEUM_1431	glycosyltransferase family 2 protein	370.491	391.66	278.373	234.711	191.973	235.392	346.841	220.692	1.57161	0.652241
WP_010290182.1	LEUM_RS07785	LEUM_1591	pantetheine-phosphate adenylyltransferase	198.373	206.643	217.929	338.292	372.654	340.202	207.648	350.382	0.592634	-0.754788
WP_010290205.1	LEUM_RS09675	LEUM_1988	Zn finger protein	356.877	435.511	338.816	262.259	297.592	245.701	377.068	268.517	1.40426	0.489811
WP_010290250.1	LEUM_RS00065	LEUM_0012	accessory Sec system protein Asp1	227.546	231.271	232.902	234.711	235.815	217.351	230.573	229.292	1.00559	0.00803614
WP_010290287.1	LEUM_RS01590	LEUM_0329	autorepressor SdpR family transcription factor	57.3727	81.0952	62.1071	114.601	100.969	134.019	66.8583	116.529	0.573747	-0.801514
WP_010290289.1	LEUM_RS01595	LEUM_0330	SdpI family protein	341.319	327.384	248.983	276.584	235.815	275.77	305.895	262.723	1.16433	0.219497
WP_010290312.1	LEUM_RS08040	LEUM_1643	phage head closure protein	226.573	276.324	250.092	320.661	253.086	313.57	250.997	295.772	0.848615	-0.236819
WP_010290465.1	LEUM_RS02275	LEUM_0466	prepilin-type N-terminal cleavage/methylation domain-containing protein	342.291	379.646	312.754	258.953	271.021	263.742	344.897	264.572	1.3036	0.382504
WP_010290557.1	LEUM_RS10660	LEUM_0106	hypothetical protein	202.263	244.487	209.057	164.187	219.208	210.478	218.602	197.958	1.10429	0.143115
WP_010290567.1	LEUM_RS09875	LEUM_2029	3-isopropylmalate dehydratase small subunit	260.608	370.034	358.779	288.705	336.783	308.415	329.807	311.301	1.05945	0.0833118
WP_010290697.1	LEUM_RS03095	LEUM_0634	phosphatase PAP2 family protein	29.1725	49.2578	57.1163	85.9504	67.7552	76.4595	45.1822	76.7217	0.588911	-0.763879
WP_010290736.1	LEUM_RS07690	LEUM_1571	nucleoside-diphosphate kinase	480.375	466.147	425.877	654.545	700.802	599.649	457.466	651.665	0.701996	-0.510465
WP_010290833.1	LEUM_RS10430	LEUM	DUF1146 domain-containing protein	305.339	319.575	265.619	255.647	263.05	215.633	296.844	244.777	1.21272	0.278241
WP_010290835.1	LEUM_RS01250	LEUM_0259	VanZ family protein	120.58	174.805	165.249	219.284	233.822	210.478	153.545	221.195	0.694161	-0.526657
WP_010290837.1	LEUM_RS01240	LEUM_0257	phosphatase PAP2 family protein	337.429	123.145	188.539	124.518	130.196	141.751	216.371	132.155	1.63725	0.711276
WP_010290839.1	LEUM_RS01235	LEUM_0256	class 1b ribonucleoside-diphosphate reductase subunit beta	538.72	369.434	363.77	401.102	328.148	391.747	423.974	373.666	1.13464	0.182229
WP_010290864.1	LEUM_RS01645	LEUM_0340	universal stress protein	276.167	294.946	315.526	1153.72	771.878	1012.87	295.546	979.49	0.301735	-1.72865
WP_010290893.1	LEUM_RS06270	LEUM_1284	universal stress protein	1469.32	1345.58	906.098	4669.97	3696.65	3157.18	1240.33	3841.26	0.322897	-1.63085
WP_010290990.1	LEUM_RS05920	LEUM_1212	YlbF family regulator	683.61	383.25	490.757	318.457	346.083	311.852	519.206	325.464	1.59528	0.673808
WP_010291045.1	LEUM_RS01545	LEUM_0319	acetyl-CoA carboxylase carboxyl transferase subunit alpha	656.382	722.648	780.775	752.617	802.435	782.636	719.935	779.229	0.923907	-0.114181
WP_010291057.1	LEUM_RS06535	LEUM_1340	hypothetical protein	266.443	213.25	204.621	142.149	140.16	127.146	228.105	136.485	1.67128	0.740952
WP_010291083.1	LEUM_RS08380	LEUM_1720	hypothetical protein	163.366	186.219	132.532	133.333	153.446	131.442	160.706	139.407	1.15278	0.205119
WP_010291094.1	LEUM_RS00535	LEUM_0114	thioredoxin	428.836	467.349	362.106	301.928	379.296	328.174	419.431	336.466	1.24657	0.317969
WP_010291116.1	LEUM_RS01200	LEUM_0249	ribosome-associated translation inhibitor RaiA	4051.09	1554.63	1939.18	4704.13	3432.93	3463.01	2514.97	3866.69	0.650418	-0.62056
WP_010291175.1	LEUM_RS05020	LEUM_1029	hypothetical protein	336.457	394.063	373.197	147.658	168.06	148.623	367.905	154.78	2.37695	1.24911
WP_010291209.1	LEUM_RS08350	LEUM_1714	hypothetical protein	54.4554	86.5015	98.1514	142.149	108.276	109.105	79.7028	119.843	0.665059	-0.588445
WP_010291225.1	LEUM_RS01935	LEUM_0398	aminoacyl-tRNA hydrolase	154.614	216.855	217.375	283.196	269.692	251.715	196.281	268.201	0.731844	-0.450392
WP_010291464.1	LEUM_RS05970	LEUM_1222	hypothetical protein	166.284	225.865	176.894	146.556	163.41	157.214	189.681	155.727	1.21804	0.284557
WP_010291477.1	LEUM_RS00490	LEUM_0104	FAD-dependent oxidoreductase	690.417	2912.82	629.389	3014.88	3446.88	2965.6	1410.88	3142.45	0.448973	-1.1553
WP_010291478.1	LEUM_RS00485	LEUM_0103	GtrA family protein	54.4554	78.6924	80.961	191.736	229.172	152.919	71.3696	191.276	0.373125	-1.42227
WP_010291479.1	LEUM_RS00480	LEUM_0102	glycosyltransferase family 2 protein	282.001	354.416	358.779	382.369	431.109	393.466	331.732	402.315	0.824559	-0.278305
WP_010291654.1	LEUM_RS02330	LEUM_0477	hypothetical protein	719.589	710.634	635.489	1129.48	1355.1	1301.53	688.571	1262.04	0.545603	-0.874077
WP_010291656.1	LEUM_RS02335	LEUM_0478	hypothetical protein	539.692	537.03	485.766	937.741	884.139	883.15	520.83	901.677	0.577623	-0.791799
WP_010291746.1	LEUM_RS08215	LEUM_1686	hypothetical protein	201.291	221.66	222.366	214.876	245.115	225.942	215.105	228.644	0.940787	-0.0880603
WP_010291755.1	LEUM_RS08210	LEUM_1685	hypothetical protein	135.166	166.395	150.277	128.926	152.781	117.696	150.613	133.134	1.13128	0.177962
WP_010291776.1	LEUM_RS02885	LEUM_0591	phosphate ABC transporter permease PstA	173.09	239.681	275.046	262.259	262.385	281.783	229.272	268.809	0.852919	-0.229519
WP_010292015.1	LEUM_RS01400	LEUM_0290	ROK family protein	2069.31	848.796	1009.79	4849.59	4193.52	4340.15	1309.3	4461.08	0.293493	-1.7686
WP_010292026.1	LEUM_RS09215	LEUM_1892	TetR/AcrR family transcriptional regulator	135.166	170	136.968	145.455	150.124	194.156	147.378	163.245	0.902804	-0.147516
WP_010292058.1	LEUM_RS08110	LEUM_1658	hypothetical protein	156.559	208.445	237.338	209.366	266.371	244.842	200.781	240.193	0.835913	-0.258575
WP_010292068.1	LEUM_RS08140	LEUM_1666	hypothetical protein	510.52	494.981	426.986	319.559	457.016	338.484	477.496	371.686	1.28467	0.361403
WP_010292073.1	LEUM_RS08130	LEUM_1664	hypothetical protein	388.967	460.14	429.759	330.578	393.91	356.525	426.289	360.338	1.18303	0.242481
WP_010292076.1	LEUM_RS10730	LEUM_1663	hypothetical protein	148.78	195.83	200.739	263.361	330.805	204.465	181.783	266.21	0.682855	-0.550349
WP_010292079.1	LEUM_RS08125	LEUM_1662	RinA family protein	133.221	182.014	163.586	279.89	312.206	239.688	159.607	277.261	0.575656	-0.796722
WP_010292081.1	LEUM_RS08120	LEUM_1661	hypothetical protein	420.085	454.133	431.977	498.072	504.843	544.666	435.398	515.86	0.844024	-0.244645
WP_010292117.1	LEUM_RS01030	LEUM_0214	50S ribosomal protein L15	1130.92	864.415	791.865	1959.23	816.384	1560.12	929.067	1445.24	0.642845	-0.637457
WP_010292271.1	LEUM_RS07630	LEUM_1559	Cof-type HAD-IIB family hydrolase	401.609	312.967	306.099	289.807	296.927	287.797	340.225	291.51	1.16711	0.222942
WP_010292272.1	LEUM_RS07635	LEUM_1560	hypothetical protein	1446.96	616.324	613.307	537.741	447.716	518.894	892.196	501.45	1.77923	0.831255
WP_010292339.1	LEUM_RS02055	LEUM_0422	alanine racemase	165.311	109.929	124.769	196.143	172.045	197.592	133.336	188.593	0.707004	-0.50021
WP_010292462.1	LEUM_RS05650	LEUM_1158	sulfur carrier protein ThiS	2138.35	772.507	850.091	117.906	142.153	111.682	1253.65	123.914	10.1171	3.33872
WP_010292669.1	LEUM_RS09780	LEUM_2008	helix-turn-helix transcriptional regulator	267.415	365.829	343.253	431.956	427.124	473.362	325.499	444.147	0.732863	-0.448384
WP_010292689.1	LEUM_RS08840	LEUM_1815	D-alanine--poly(phosphoribitol) ligase subunit DltC	355.905	316.572	243.438	289.807	356.047	360.82	305.305	335.558	0.909842	-0.136312
WP_010292838.1	LEUM_RS00730	LEUM_0153	aspartate ammonia-lyase	175.035	211.448	213.493	190.634	187.988	188.142	199.992	188.921	1.0586	0.0821606
WP_010292892.1	LEUM_RS05940	LEUM_1216	hypothetical protein	609.706	506.995	461.367	344.904	409.853	354.806	526.023	369.854	1.42224	0.508169
WP_010292976.1	LEUM_RS09250	LEUM_1899	ClbS/DfsB family four-helix bundle protein	176.98	159.788	163.586	160.882	148.132	203.606	166.784	170.873	0.976073	-0.0349388
WP_010292990.1	LEUM_RS08030	LEUM_1641	DUF806 family protein	125.442	185.618	197.966	261.157	225.851	298.106	169.675	261.705	0.648347	-0.625162
WP_010293234.1	LEUM_RS09955	LEUM_2045	PadR family transcriptional regulator	272.277	246.89	266.728	396.694	343.426	432.984	261.965	391.035	0.669927	-0.577923
WP_010293237.1	LEUM_RS09960	LEUM_2046	DUF4097 family beta strand repeat-containing protein	8966.67	2170.95	4702.95	1773	1445.45	1951.86	5280.19	1723.44	3.06375	1.6153
WP_010293329.1	LEUM_RS03300	LEUM_0677	DsbA family protein	40.8416	45.6536	37.1533	58.4022	46.4987	53.2639	41.2162	52.7216	0.78177	-0.355184
WP_010293347.1	LEUM_RS01285	LEUM_0267	preprotein translocase subunit SecE	246.994	258.303	321.071	361.432	372.654	421.816	275.456	385.301	0.714913	-0.484161
WP_010293382.1	LEUM_RS04145	LEUM_0850	AzlD domain-containing protein	173.09	254.098	261.737	171.901	218.544	225.083	229.642	205.176	1.11924	0.162525
WP_010293490.1	LEUM_RS00360	LEUM_0071	hypothetical protein	354.933	360.423	326.062	649.036	567.948	731.949	347.139	649.644	0.534353	-0.904135
WP_010293492.1	LEUM_RS00365	LEUM_0072	CPBP family intramembrane metalloprotease	622.348	544.239	529.574	881.543	636.368	783.495	565.387	767.135	0.737011	-0.440242
WP_010293598.1	LEUM_RS07520	LEUM_1537	AraC family transcriptional regulator	68.0693	70.2825	70.425	61.708	73.7336	64.4321	69.5923	66.6246	1.04454	0.0628721
WP_010293836.1	LEUM_RS06335	LEUM_1297	SMC-Scp complex subunit ScpB	352.988	276.925	285.582	246.832	258.4	249.138	305.165	251.456	1.21359	0.27928
WP_010293839.1	LEUM_RS06340	LEUM_1298	segregation/condensation protein A	327.705	300.953	227.356	233.609	198.616	202.746	285.338	211.657	1.34812	0.430944
WP_010293841.1	LEUM_RS06345	LEUM_1299	hypothetical protein	213.932	210.247	220.702	206.061	174.702	193.296	214.96	191.353	1.12337	0.167833
WP_010293865.1	LEUM_RS07315	LEUM_1495	undecaprenyldiphospho-muramoylpentapeptide beta-N-acetylglucosaminyltransferase	360.767	356.218	415.341	517.906	536.064	545.526	377.442	533.165	0.707927	-0.498327
WP_010293912.1	LEUM_RS10025	LEUM_2059	xanthine phosphoribosyltransferase	287.836	374.84	351.57	318.457	429.117	341.92	338.082	363.165	0.930934	-0.10325
WP_010293994.1	LEUM_RS08490	LEUM_1742	hypothetical protein	134.194	172.402	180.776	166.391	214.558	192.437	162.457	191.129	0.849988	-0.234485
WP_010294269.1	LEUM_RS08160	LEUM_1672	phage replisome organizer N-terminal domain-containing protein	458.981	421.695	379.297	274.38	294.935	323.879	419.991	297.731	1.41064	0.496348
WP_010294328.1	LEUM_RS02300	LEUM_0471	GRP family sugar transporter	451.202	394.663	356.007	434.16	443.73	468.207	400.624	448.699	0.892857	-0.163499
WP_010294620.1	LEUM_RS08605	LEUM_1765	DUF956 family protein	241.16	265.512	253.419	346.005	343.426	365.975	253.363	351.802	0.720188	-0.473555
WP_010294717.1	LEUM_RS04110	LEUM_0843	NUDIX hydrolase	133.221	161.59	199.075	260.055	207.251	219.928	164.629	229.078	0.718657	-0.476624
WP_010294919.1	LEUM_RS07180	LEUM_1468	hypothetical protein	63.2072	78.6924	93.7152	119.008	130.196	115.978	78.5382	121.727	0.645197	-0.632188
WP_010295137.1	LEUM_RS03370	LEUM_0691	ribokinase	134.194	175.406	190.203	208.264	188.652	195.015	166.601	197.31	0.84436	-0.24407
WP_010295278.1	LEUM_RS04420	LEUM_0907	6-carboxytetrahydropterin synthase	161.421	191.024	174.676	84.8485	131.525	101.373	175.707	105.916	1.65894	0.73026
WP_010295482.1	LEUM_RS05315	LEUM_1089	MerR family transcriptional regulator	1202.88	522.013	727.54	601.653	503.514	624.562	817.478	576.576	1.41781	0.503668
WP_010295526.1	LEUM_RS09840	LEUM_2022	GNAT family N-acetyltransferase	255.746	339.999	328.835	348.209	348.74	266.32	308.193	321.09	0.959836	-0.0591407
WP_010295542.1	LEUM_RS03630	LEUM_0746	DUF308 domain-containing protein	387.022	427.101	349.352	371.35	401.882	313.57	387.825	362.267	1.07055	0.0983537
WP_010295592.1	LEUM_RS03715	LEUM_0763	YozE family protein	271.305	228.869	230.129	232.507	233.822	207.901	243.434	224.743	1.08317	0.115253
WP_010296022.1	LEUM_RS09535	LEUM_1958	ACT domain-containing protein	165.311	236.077	201.848	226.997	273.678	253.433	201.079	251.369	0.799933	-0.322049
WP_010692177.1	LEUM_RS07950	LEUM_1624	hypothetical protein	203.235	276.925	214.602	219.284	215.887	202.746	231.588	212.639	1.08911	0.123152
WP_011666808.1	LEUM_RS10130	LEUM_A06		1371.11	663.779	709.795	746.005	522.778	622.844	914.895	630.543	1.45096	0.537012
WP_011666812.1	LEUM_RS04930	LEUM_1010	transposase	425.919	378.444	413.678	351.515	379.961	332.47	406.014	354.649	1.14483	0.195138
WP_011666813.1	LEUM_RS10210	LEUM_A19		712.783	513.603	444.177	320.661	344.755	327.315	556.854	330.91	1.68279	0.750859
WP_011666815.1				681.665	564.062	402.032	567.493	546.028	588.48	549.253	567.334	0.968131	-0.0467257
WP_011679023.1	LEUM_RS00015	LEUM_0002	DNA polymerase III subunit beta	222.684	215.653	235.674	294.215	239.136	274.051	224.67	269.134	0.83479	-0.260515
WP_011679024.1	LEUM_RS00020	LEUM_0003	S4 domain-containing protein YaaA	372.436	333.391	365.434	371.35	332.134	398.62	357.087	367.368	0.972015	-0.0409495
WP_011679025.1	LEUM_RS00025	LEUM_0004	DNA replication/repair protein RecF	893.652	454.133	612.198	554.27	435.095	515.457	653.328	501.607	1.30247	0.381249
WP_011679027.1	LEUM_RS00035	LEUM_0006	DNA gyrase subunit A	1006.45	528.02	604.99	593.939	516.8	535.216	713.154	548.652	1.29983	0.378323
WP_011679028.1	LEUM_RS00055	LEUM_0010	glycosyltransferase	247.967	275.123	192.976	321.763	288.956	232.815	238.688	281.178	0.848887	-0.236355
WP_011679029.1	LEUM_RS00060	LEUM_0011	glycosyltransferase	356.877	430.706	361.552	417.631	444.395	400.338	383.045	420.788	0.910304	-0.135579
WP_011679030.1	LEUM_RS00070	LEUM_0013	accessory Sec system protein Asp2	399.664	320.777	352.125	384.573	403.874	354.806	357.522	381.085	0.938169	-0.0920798
WP_011679031.1	LEUM_RS00075	LEUM_0014	accessory Sec system protein Asp3	377.298	308.762	328.835	351.515	387.268	339.343	338.299	359.375	0.941352	-0.0871937
WP_011679032.1	LEUM_RS00080	LEUM_0015	PaaI family thioesterase	70.0141	97.3142	67.6524	61.708	58.4555	56.7003	78.3269	58.9546	1.3286	0.409904
WP_011679033.1	LEUM_RS00085	LEUM_0016	1%2C4-dihydroxy-2-naphthoyl-CoA synthase	1235.94	337.596	474.676	261.157	269.692	281.783	682.738	270.878	2.52047	1.33369
WP_011679034.1	LEUM_RS00195	LEUM_0038	MFS transporter	85.5728	92.5086	78.7429	184.022	160.088	165.805	85.6081	169.972	0.50366	-0.989477
WP_011679035.1	LEUM_RS00200	LEUM_0039	TIGR01457 family HAD-type hydrolase	110.856	130.954	145.286	131.129	168.06	143.469	129.032	147.553	0.87448	-0.193502
WP_011679036.1	LEUM_RS00205	LEUM_0040	hypothetical protein	131.276	116.537	91.497	101.377	125.546	93.6414	113.103	106.855	1.05848	0.0819872
WP_011679037.1	LEUM_RS00210	LEUM_0041	hypothetical protein	712.783	339.398	355.452	300.826	268.364	262.024	469.211	277.071	1.69347	0.759979
WP_011679038.1	LEUM_RS00220	LEUM_0043	LTA synthase family protein	525.106	427.702	389.833	315.151	366.011	314.429	447.547	331.864	1.34859	0.431448
WP_011679039.1	LEUM_RS00225	LEUM_0044	glycosyltransferase	171.146	227.667	209.057	250.138	327.484	236.251	202.623	271.291	0.746886	-0.421041
WP_011679040.1	LEUM_RS00245	LEUM_0048	cadmium-translocating P-type ATPase	230.463	352.013	377.079	457.3	423.802	408.929	319.852	430.011	0.743823	-0.426969
WP_011679041.1	LEUM_RS00250	LEUM_0049	CopY/TcrY family copper transport repressor	61.2623	87.703	79.852	120.11	104.954	111.682	76.2724	112.249	0.679494	-0.557468
WP_011679042.1	LEUM_RS00260	LEUM_0051	ABC transporter ATP-binding protein	187.677	222.261	248.983	232.507	216.551	221.647	219.64	223.568	0.98243	-0.0255728
WP_011679044.1	LEUM_RS00270	LEUM_0053	ATP-binding cassette domain-containing protein	217.822	282.932	289.463	275.482	321.505	309.274	263.406	302.087	0.871953	-0.197678
WP_011679045.1	LEUM_RS00275	LEUM_0054	ABC transporter permease subunit	197.401	240.883	290.572	333.884	340.769	347.934	242.952	340.862	0.712757	-0.488517
WP_011679046.1	LEUM_RS00280	LEUM_0055	aldo/keto reductase	463.843	285.335	368.761	444.077	447.716	536.075	372.646	475.956	0.782943	-0.353021
WP_011679047.1	LEUM_RS00290	LEUM_0057	aminotransferase class III-fold pyridoxal phosphate-dependent enzyme	141.973	268.515	301.108	471.625	413.838	422.675	237.199	436.046	0.543977	-0.878384
WP_011679048.1	LEUM_RS00295	LEUM_0058	acetylglutamate kinase	144.89	218.056	206.284	213.774	168.724	232.815	189.744	205.104	0.925108	-0.112307
WP_011679049.1	LEUM_RS00300	LEUM_0059	bifunctional glutamate N-acetyltransferase/amino-acid acetyltransferase ArgJ	155.587	240.282	221.811	250.138	248.436	275.77	205.893	258.114	0.797683	-0.326113
WP_011679050.1	LEUM_RS00310	LEUM_0061	YbhB/YbcL family Raf kinase inhibitor-like protein	245.049	193.427	236.783	213.774	211.901	218.21	225.087	214.628	1.04873	0.0686385
WP_011679051.1	LEUM_RS00315	LEUM_0062	hypothetical protein	136.139	130.353	106.469	77.135	75.0622	76.4595	124.32	76.2189	1.6311	0.705842
WP_011679052.1	LEUM_RS00330	LEUM_0065	Trk-type K+ transport systems%2C membrane component	214.904	217.455	206.839	169.697	148.796	170.96	213.066	163.151	1.30595	0.385094
WP_011679053.1	LEUM_RS00335	LEUM_0066	MFS transporter	93.3521	154.982	156.377	168.595	175.366	220.787	134.904	188.25	0.716621	-0.480718
WP_011679054.1	LEUM_RS00355	LEUM_0070	hypothetical protein	319.926	364.628	397.596	786.777	543.37	731.949	360.717	687.365	0.524781	-0.930211
WP_011679055.1	LEUM_RS00370	LEUM_0073	ABC transporter ATP-binding protein	157.532	213.851	219.593	412.121	308.884	368.552	196.992	363.186	0.5424	-0.882571
WP_011679056.1	LEUM_RS00375	LEUM_0074	ABC transporter permease	369.519	490.175	450.831	615.978	544.035	600.508	436.842	586.84	0.744397	-0.425857
WP_011679057.1	LEUM_RS00380	LEUM_0075	ABC transporter permease	232.408	246.289	232.347	288.705	249.764	241.406	237.015	259.958	0.911741	-0.133304
WP_011679058.1	LEUM_RS00385	LEUM_0076	L-2-hydroxyisocaproate dehydrogenase	141.973	90.1058	117.56	288.705	216.551	266.32	116.546	257.192	0.453149	-1.14194
WP_011679059.1	LEUM_RS00390	LEUM_0077	ATP-binding cassette domain-containing protein	92.3797	87.1023	119.223	149.862	122.889	153.778	99.5685	142.177	0.700316	-0.513923
WP_011679060.1	LEUM_RS00400	LEUM_0079	ABC transporter substrate-binding protein	150.725	195.229	237.338	241.322	231.165	242.265	194.431	238.251	0.816076	-0.293225
WP_011679061.1	LEUM_RS10650	LEUM_0082	putative metal homeostasis protein	132.249	169.399	134.196	90.3581	118.904	89.3459	145.281	99.5359	1.45958	0.545558
WP_011679062.1	LEUM_RS00415	LEUM_0083	bacteriocin secretion accessory protein	303.394	463.144	416.45	552.066	511.486	559.271	394.329	540.941	0.72897	-0.456069
WP_011679063.1	LEUM_RS00420	LEUM_0084	peptide cleavage/export ABC transporter	199.346	309.964	267.282	311.846	263.714	308.415	258.864	294.658	0.878523	-0.186849
WP_011679065.1	LEUM_RS10410	LEUM_0088	class IIb bacteriocin%2C lactobin A/cerein 7B family	232.408	217.455	157.486	173.003	205.259	158.074	202.45	178.778	1.13241	0.179392
WP_011679066.1	LEUM_RS10655	LEUM_0091	hypothetical protein	232.408	243.886	187.985	132.231	225.187	172.678	221.426	176.699	1.25313	0.325536
WP_011679067.1	LEUM_RS00435	LEUM_0092	hypothetical protein	105.021	150.176	128.096	110.193	172.709	97.9369	127.764	126.946	1.00644	0.00926724
WP_011679068.1	LEUM_RS00440	LEUM_0093	response regulator transcription factor	129.332	250.494	270.055	264.463	260.393	235.392	216.627	253.416	0.854828	-0.226295
WP_011679069.1	LEUM_RS00445	LEUM_0094	GHKL domain-containing protein	76.821	127.349	140.85	147.658	132.189	148.623	115.007	142.824	0.805237	-0.312515
WP_011679071.1	LEUM_RS00450	LEUM_0096	hydroxymethylpyrimidine/phosphomethylpyrimidine kinase	237.27	321.978	252.31	260.055	247.107	249.997	270.519	252.386	1.07185	0.100098
WP_011679072.1	LEUM_RS00455	LEUM_0097	ECF transporter S component	278.112	306.96	366.543	477.135	489.565	450.166	317.205	472.289	0.671634	-0.574254
WP_011679073.1	LEUM_RS00460	LEUM_0098	flavocytochrome c	414.25	472.154	421.441	405.51	448.38	470.784	435.948	441.558	0.987296	-0.0184454
WP_011679074.1	LEUM_RS00465	LEUM_0099	XRE family transcriptional regulator	139.056	226.466	196.857	303.03	337.448	301.542	187.46	314.007	0.596992	-0.744216
WP_011679075.1	LEUM_RS00470	LEUM_0100	hypothetical protein	172.118	301.554	274.491	456.198	361.361	375.425	249.388	397.661	0.627136	-0.67315
WP_011679076.1	LEUM_RS00475	LEUM_0101	glycosyltransferase family 39 protein	220.739	293.144	292.791	276.584	297.592	258.588	268.891	277.588	0.968671	-0.0459214
WP_011679077.1	LEUM_RS00495	LEUM_0105	DUF1440 domain-containing protein	437.588	283.533	303.881	570.799	490.893	541.23	341.667	534.307	0.639458	-0.645077
WP_011679078.1	LEUM_RS00500	LEUM_0107	glutathione S-transferase C-terminal domain-containing protein	273.25	296.748	242.329	143.251	167.395	152.919	270.775	154.522	1.75235	0.809288
WP_011679079.1	LEUM_RS00505	LEUM_0108	MmgE/PrpD family protein	231.436	332.791	287.8	287.603	371.325	338.484	284.009	332.471	0.854237	-0.227292
WP_011679080.1	LEUM_RS00510	LEUM_0109	GNAT family N-acetyltransferase	220.739	346.607	328.28	491.46	457.68	430.407	298.542	459.849	0.649218	-0.623226
WP_011679081.1	LEUM_RS00520	LEUM_0111	ATP-binding cassette domain-containing protein	377.298	490.175	424.768	388.981	419.153	412.366	430.747	406.833	1.05878	0.0824051
WP_011679082.1	LEUM_RS00525	LEUM_0112	transporter substrate-binding domain-containing protein	291.725	320.777	232.902	176.309	219.208	189.001	281.801	194.839	1.44633	0.532394
WP_011679083.1	LEUM_RS00530	LEUM_0113	amidohydrolase	175.035	341.201	352.125	325.069	415.167	332.47	289.454	357.569	0.809505	-0.304888
WP_011679084.1	LEUM_RS00540	LEUM_0115	cyclase family protein	177.953	255.9	270.055	566.391	522.114	468.207	234.636	518.904	0.452176	-1.14504
WP_011679085.1	LEUM_RS00545	LEUM_0116	APC family permease	156.559	231.872	241.219	199.449	233.822	221.647	209.884	218.306	0.96142	-0.0567609
WP_011679086.1	LEUM_RS00550	LEUM_0117	acetoin reductase	312.146	452.331	415.341	304.132	405.203	338.484	393.273	349.273	1.12598	0.171176
WP_011679087.1	LEUM_RS00575	LEUM_0122	cysteine ABC transporter substrate-binding protein	555.251	635.546	517.374	440.771	514.807	386.593	569.39	447.39	1.27269	0.347884
WP_011679089.1	LEUM_RS00585	LEUM_0124	CrcB family protein	51.5382	138.763	107.578	239.118	207.251	234.533	99.2931	226.968	0.437477	-1.19272
WP_011679090.1	LEUM_RS00590	LEUM_0125	CrcB family protein	204.208	292.543	295.563	371.35	310.213	405.493	264.105	362.352	0.728863	-0.456281
WP_011679091.1	LEUM_RS00595	LEUM_0126	DegV family protein	332.567	406.677	404.251	428.65	439.745	381.438	381.165	416.611	0.914918	-0.128285
WP_011679092.1	LEUM_RS00605	LEUM_0128	sugar porter family MFS transporter	948.108	432.508	524.029	231.405	264.378	232.815	634.881	242.866	2.61412	1.38633
WP_011679093.1	LEUM_RS00610	LEUM_0129	ROK family protein	269.36	225.264	290.018	377.961	306.227	322.161	261.547	335.45	0.779692	-0.359024
WP_011679094.1	LEUM_RS00615	LEUM_0130	xylose isomerase	3732.14	2039.99	1889.83	591.735	525.435	583.326	2553.99	566.832	4.50572	2.17176
WP_011679095.1	LEUM_RS00620	LEUM_0131	xylulokinase	916.99	669.186	676.524	471.625	524.771	530.062	754.233	508.819	1.48232	0.567857
WP_011679097.1	LEUM_RS00640	LEUM_0135	uroporphyrinogen decarboxylase family protein	543.582	630.14	529.574	384.573	412.51	362.538	567.765	386.54	1.46884	0.554675
WP_011679098.1	LEUM_RS00645	LEUM_0136	transporter substrate-binding domain-containing protein	246.994	329.787	349.907	352.617	377.968	336.765	308.896	355.783	0.868214	-0.203878
WP_011679099.1	LEUM_RS00650	LEUM_0137	amino acid ABC transporter permease	155.587	275.123	328.28	321.763	337.448	329.893	252.997	329.701	0.767352	-0.38204
WP_011679100.1	LEUM_RS00655	LEUM_0138	amino acid ABC transporter permease	86.5452	174.205	158.595	193.939	201.273	182.128	139.782	192.447	0.726338	-0.461286
WP_011679101.1	LEUM_RS00660	LEUM_0139	amino acid ABC transporter ATP-binding protein	331.595	401.271	365.434	275.482	328.812	322.161	366.1	308.818	1.18549	0.245479
WP_011679102.1	LEUM_RS00665	LEUM_0140	peptide chain release factor 3	331.595	370.635	344.362	320.661	361.361	362.538	348.864	348.187	1.00194	0.00280203
WP_011679103.1	LEUM_RS00670	LEUM_0141	hypothetical protein	273.25	372.437	364.325	359.229	273.014	357.384	336.67	329.875	1.0206	0.0294162
WP_011679104.1	LEUM_RS00675	LEUM_0142	folate family ECF transporter S component	604.844	212.049	323.844	379.063	292.942	336.765	380.246	336.257	1.13082	0.177369
WP_011679105.1	LEUM_RS00680	LEUM_0143	bifunctional hydroxymethylpyrimidine kinase/phosphomethylpyrimidine kinase	309.229	254.098	245.656	224.793	253.086	185.565	269.661	221.148	1.21937	0.286135
WP_011679106.1	LEUM_RS00685	LEUM_0144	hypothetical protein	35.0071	66.0776	56.0073	98.0716	98.9758	89.3459	52.364	95.4644	0.548518	-0.866389
WP_011679107.1	LEUM_RS00695	LEUM_0146	bifunctional acetaldehyde-CoA/alcohol dehydrogenase	10227.9	4694.51	5279.66	3878.79	3548.51	3150.3	6734.02	3525.87	1.90989	0.93349
WP_011679108.1	LEUM_RS00700	LEUM_0147	23S rRNA (uracil(1939)-C(5))-methyltransferase RlmD	212.96	313.568	283.364	252.342	234.486	284.361	269.964	257.063	1.05019	0.070645
WP_011679109.1	LEUM_RS00705	LEUM_0148	DUF998 domain-containing protein	79.7383	120.141	117.56	96.9697	120.897	112.541	105.813	110.136	0.96075	-0.0577674
WP_011679110.1	LEUM_RS00710	LEUM_0149	hypothetical protein	7357.32	6529.67	3355.45	10786.8	11976.7	7285.13	5747.48	10016.2	0.573817	-0.801337
WP_011679111.1	LEUM_RS00715	LEUM_0150	ATP-dependent Clp protease ATP-binding subunit	7745.31	7606.73	3540.1	13101.9	13722.4	9527.37	6297.38	12117.2	0.519704	-0.944237
WP_011679112.1	LEUM_RS00720	LEUM_0151	nucleoid-associated protein	221.711	241.483	182.44	541.047	444.395	421.816	215.211	469.086	0.458789	-1.1241
WP_011679113.1	LEUM_RS00725	LEUM_0152	DUF1810 family protein	374.381	440.317	306.654	495.868	350.733	377.143	373.784	407.915	0.916329	-0.126062
WP_011679115.1	LEUM_RS00745	LEUM_0156	deoxyuridine 5'-triphosphate nucleotidohydrolase	201.291	216.254	172.458	210.468	231.165	222.506	196.668	221.38	0.888372	-0.170764
WP_011679116.1	LEUM_RS00755	LEUM_0158	hypothetical protein	342.291	311.766	274.491	290.909	390.589	304.12	309.516	328.539	0.942098	-0.0860513
WP_011679117.1	LEUM_RS00760	LEUM_0159	ABC transporter permease	123.497	185.618	157.486	177.41	153.446	184.705	155.534	171.854	0.905034	-0.143956
WP_011679118.1	LEUM_RS00765	LEUM_0160	TetR/AcrR family transcriptional regulator	181.842	201.837	170.794	180.716	197.287	167.524	184.825	181.842	1.0164	0.023468
WP_011679119.1	LEUM_RS00770	LEUM_0161	glutamate--tRNA ligase	152.67	140.565	165.804	210.468	209.908	214.774	153.013	211.717	0.722724	-0.468484
WP_011679120.1	LEUM_RS00775	LEUM_0162	cysteine--tRNA ligase	172.118	117.738	110.351	111.295	132.853	112.541	133.402	118.897	1.122	0.166078
WP_011679121.1	LEUM_RS00875	LEUM_0182	serine--tRNA ligase	246.022	216.855	202.403	318.457	352.062	317.006	221.76	329.175	0.673683	-0.569858
WP_011679122.1	LEUM_RS00880	LEUM_0183	preprotein translocase subunit SecA	607.761	365.229	375.415	511.295	490.229	495.698	449.468	499.074	0.900605	-0.151034
WP_011679123.1	LEUM_RS00885	LEUM_0184	peptide chain release factor 2	100.159	114.735	107.024	149.862	158.76	144.328	107.306	150.983	0.710713	-0.492661
WP_011679124.1	LEUM_RS00890	LEUM_0185	ATP-dependent Clp protease ATP-binding subunit	613.596	445.723	383.733	279.89	289.62	281.783	481.017	283.764	1.69513	0.761395
WP_011679125.1	LEUM_RS10420	LEUM_0186	prepilin peptidase	76.821	124.947	109.796	100.275	79.712	109.105	103.855	96.3642	1.07773	0.107998
WP_011679126.1	LEUM_RS00900	LEUM_0188	30S ribosomal protein S7	908.239	385.052	638.816	1088.71	644.339	982.805	644.035	905.283	0.711419	-0.491229
WP_011679127.1	LEUM_RS00905	LEUM_0189	elongation factor G	746.817	383.25	522.919	749.311	433.102	606.521	550.996	596.312	0.924006	-0.114026
WP_011679128.1	LEUM_RS00910	LEUM_0190	MFS transporter	77.7935	105.724	89.2789	116.804	120.897	134.019	90.9322	123.907	0.733877	-0.446391
WP_011679129.1	LEUM_RS00915	LEUM_0191	ABC transporter ATP-binding protein	128.359	150.176	173.013	213.774	184.666	241.406	150.516	213.282	0.705714	-0.502845
WP_011679131.1	LEUM_RS00925	LEUM_0193	ABC transporter permease	313.119	237.879	266.173	286.501	278.992	276.629	272.39	280.707	0.970371	-0.0433913
WP_011679132.1	LEUM_RS00930	LEUM_0194	ABC transporter substrate-binding protein	869.342	567.066	583.918	461.708	494.215	463.911	673.442	473.278	1.42293	0.508865
WP_011679133.1	LEUM_RS00940	LEUM_0196	50S ribosomal protein L3	141.001	100.918	114.233	301.928	176.695	231.097	118.717	236.573	0.50182	-0.994758
WP_011679134.1	LEUM_RS00945	LEUM_0197	50S ribosomal protein L4	322.843	206.042	209.611	760.33	298.92	487.966	246.165	515.739	0.477306	-1.06701
WP_011679135.1	LEUM_RS00995	LEUM_0207	50S ribosomal protein L24	586.368	370.034	475.785	872.727	407.86	719.922	477.396	666.836	0.715911	-0.482147
WP_011679136.1	LEUM_RS01035	LEUM_0215	preprotein translocase subunit SecY	971.446	706.429	652.124	2028.65	810.406	1416.65	776.666	1418.57	0.5475	-0.869068
WP_011679137.1	LEUM_RS01060	LEUM_0220	30S ribosomal protein S11	881.983	559.257	564.509	876.033	455.687	795.522	668.583	709.081	0.942887	-0.0848434
WP_011679138.1	LEUM_RS01065	LEUM_0221	DNA-directed RNA polymerase subunit alpha	1473.21	1012.79	893.344	1885.4	1157.82	1609.09	1126.45	1550.77	0.726382	-0.461201
WP_011679139.1	LEUM_RS01075	LEUM_0223	polyprenyl synthetase family protein	54.4554	82.2966	84.2882	71.6253	79.0478	94.5005	73.6801	81.7245	0.901566	-0.149495
WP_011679140.1	LEUM_RS01080	LEUM_0224	NAD(P)/FAD-dependent oxidoreductase	270.332	291.943	237.338	361.432	335.455	335.906	266.538	344.265	0.774223	-0.369178
WP_011679141.1	LEUM_RS01090	LEUM_0226	energy-coupling factor transporter ATPase	456.064	405.476	385.951	494.766	508.164	453.602	415.83	485.511	0.85648	-0.223508
WP_011679142.1	LEUM_RS01095	LEUM_0227	energy-coupling factor transporter transmembrane protein EcfT	406.471	403.073	354.898	308.54	352.726	301.542	388.147	320.936	1.20942	0.274318
WP_011679143.1	LEUM_RS01105	LEUM_0229	pyridoxamine 5'-phosphate oxidase family protein	1285.54	883.037	885.58	1220.94	1248.16	1233.66	1018.05	1234.25	0.824833	-0.277826
WP_011679144.1	LEUM_RS01120	LEUM_0232	LysR family transcriptional regulator	89.4625	108.728	91.497	188.43	154.774	142.61	96.5624	161.938	0.596293	-0.745908
WP_011679147.1	LEUM_RS01150	LEUM_0238	hypothetical protein	326.733	341.201	267.837	280.992	254.414	293.811	311.923	276.406	1.1285	0.174405
WP_011679148.1	LEUM_RS01160	LEUM_0240	phosphopyruvate hydratase	2957.12	1217.03	1543.25	4287.6	1844.01	3714.73	1905.8	3282.11	0.580663	-0.784227
WP_011679149.1	LEUM_RS01165	LEUM_0241	DNA-3-methyladenine glycosylase I	214.904	288.939	280.036	364.738	371.325	373.706	261.293	369.923	0.706345	-0.501556
WP_011679150.1	LEUM_RS01170	LEUM_0242	HD domain-containing protein	203.235	203.038	214.048	297.521	252.421	257.729	206.774	269.224	0.768038	-0.380751
WP_011679151.1	LEUM_RS01175	LEUM_0243	RNA degradosome polyphosphate kinase	582.479	603.108	476.894	537.741	573.262	555.835	554.16	555.613	0.997386	-0.00377678
WP_011679152.1	LEUM_RS01180	LEUM_0244	exopolyphosphatase	1281.65	1456.71	909.425	1645.18	1474.01	1560.98	1215.93	1560.05	0.779413	-0.359539
WP_011679153.1	LEUM_RS01185	LEUM_0246	YigZ family protein	152.67	188.021	162.477	188.43	170.717	195.015	167.722	184.72	0.90798	-0.139268
WP_011679154.1	LEUM_RS01190	LEUM_0247	DEAD/DEAH box helicase family protein	607.761	600.705	502.402	350.413	400.553	399.479	570.29	383.482	1.48714	0.572536
WP_011679156.1	LEUM_RS01205	LEUM_0250	ABC transporter permease	300.477	257.102	287.8	491.46	454.359	464.771	281.793	470.196	0.599309	-0.738628
WP_011679157.1	LEUM_RS01215	LEUM_0252	hemolysin family protein	156.559	171.802	185.212	218.182	180.016	212.197	171.191	203.465	0.841379	-0.249172
WP_011679158.1	LEUM_RS01225	LEUM_0254	class 1b ribonucleoside-diphosphate reductase subunit alpha	469.678	456.536	474.121	479.339	479.601	420.098	466.778	459.679	1.01544	0.0221107
WP_011679159.1	LEUM_RS01245	LEUM_0258	2-dehydropantoate 2-reductase	345.208	218.657	299.999	247.934	245.779	220.787	287.955	238.167	1.20905	0.273871
WP_011679160.1	LEUM_RS01265	LEUM_0262	rod shape-determining protein RodA	341.319	356.218	332.162	273.278	285.635	300.683	343.233	286.532	1.19789	0.260491
WP_011679161.1	LEUM_RS01270	LEUM_0263	DUF2785 domain-containing protein	236.298	233.674	229.574	260.055	269.028	302.402	233.182	277.162	0.841322	-0.24927
WP_011679162.1	LEUM_RS01275	LEUM_0264	D-alanine--D-alanine ligase	565.947	465.547	425.877	339.394	398.56	409.788	485.79	382.581	1.26977	0.344569
WP_011679163.1	LEUM_RS01280	LEUM_0265	TetR/AcrR family transcriptional regulator	319.926	234.275	251.201	234.711	195.295	286.079	268.467	238.695	1.12473	0.16958
WP_011679164.1	LEUM_RS01305	LEUM_0271	50S ribosomal protein L10	2906.56	1297.52	1463.4	1696.97	1157.82	1540.36	1889.16	1465.05	1.28949	0.366797
WP_011679165.1	LEUM_RS01315	LEUM_0273	methyltransferase	205.18	220.459	230.129	207.162	223.858	222.506	218.589	217.842	1.00343	0.00494045
WP_011679166.1	LEUM_RS01320	LEUM_0274	tRNA adenosine(34) deaminase TadA	203.235	269.717	249.537	273.278	330.141	317.865	240.83	307.095	0.78422	-0.35067
WP_011679167.1	LEUM_RS01325	LEUM_0275	HD domain-containing protein	104.049	171.201	136.414	285.399	244.45	244.842	137.221	258.231	0.53139	-0.912157
WP_011679168.1	LEUM_RS01330	LEUM_0276	DNA polymerase III subunit gamma/tau	339.374	395.865	383.179	569.697	471.63	518.894	372.806	520.073	0.716833	-0.480291
WP_011679170.1	LEUM_RS01340	LEUM_0278	YaaL family protein	561.085	496.783	499.075	415.427	445.059	427.829	518.981	429.438	1.20851	0.273231
WP_011679171.1	LEUM_RS01355	LEUM_0281	DNA polymerase III subunit delta	301.45	355.617	341.589	386.777	358.04	365.115	332.885	369.977	0.899745	-0.152412
WP_011679172.1	LEUM_RS01360	LEUM_0282	16S rRNA (cytidine(1402)-2'-O)-methyltransferase	312.146	321.377	308.872	301.928	317.52	307.556	314.132	309.001	1.0166	0.0237568
WP_011679173.1	LEUM_RS01365	LEUM_0283	acyl-ACP thioesterase	845.031	806.747	794.083	635.813	702.795	696.726	815.287	678.444	1.2017	0.265078
WP_011679174.1	LEUM_RS01380	LEUM_0286	ferrous iron transport protein B	274.222	317.172	373.752	418.733	468.308	379.72	321.715	422.254	0.7619	-0.392326
WP_011679175.1	LEUM_RS01385	LEUM_0287	LacI family DNA-binding transcriptional regulator	43.7588	91.9079	75.9703	110.193	105.618	107.387	70.5457	107.733	0.654821	-0.610827
WP_011679176.1	LEUM_RS01390	LEUM_0288	sucrose-specific PTS transporter subunit IIBC	380.216	459.539	470.794	872.727	650.982	807.55	436.85	777.086	0.562164	-0.830938
WP_011679177.1	LEUM_RS01395	LEUM_0289	glycoside hydrolase family 32 protein	268.387	326.784	350.461	3483.19	1776.91	2783.47	315.211	2681.19	0.117564	-3.08849
WP_011679178.1	LEUM_RS01410	LEUM_0292	M15 family metallopeptidase	94.3246	147.173	121.442	179.614	176.031	188.142	120.98	181.262	0.667428	-0.583315
WP_011679179.1	LEUM_RS01425	LEUM_0295	glutamate-5-semialdehyde dehydrogenase	348.126	338.197	313.863	383.471	338.776	406.352	333.395	376.2	0.886218	-0.174266
WP_011679180.1	LEUM_RS01430	LEUM_0296	nucleoside hydrolase	104.049	125.547	144.732	193.939	164.738	198.451	124.776	185.71	0.671888	-0.573708
WP_011679181.1	LEUM_RS01435	LEUM_0297	NAD(P)/FAD-dependent oxidoreductase	79.7383	138.162	121.996	135.537	134.182	169.242	113.299	146.32	0.774321	-0.368997
WP_011679182.1	LEUM_RS01440	LEUM_0298	DNA/RNA non-specific endonuclease	217.822	197.031	182.994	139.945	142.817	162.369	199.282	148.377	1.34308	0.425546
WP_011679183.1	LEUM_RS01445	LEUM_0299	HD domain-containing protein	135.166	156.784	179.667	226.997	172.045	218.21	157.206	205.751	0.764059	-0.388245
WP_011679184.1	LEUM_RS01450	LEUM_0300	methionine--tRNA ligase	703.058	609.115	566.173	795.592	739.993	728.513	626.115	754.699	0.829622	-0.269474
WP_011679185.1	LEUM_RS01455	LEUM_0301	biotin--[acetyl-CoA-carboxylase] ligase	181.842	212.049	200.739	296.419	330.141	298.106	198.21	308.222	0.643076	-0.636939
WP_011679186.1	LEUM_RS01460	LEUM_0302	biotin transporter BioY	58.3451	103.922	104.251	116.804	126.211	90.205	88.8394	111.073	0.799826	-0.322241
WP_011679187.1	LEUM_RS01470	LEUM_0304	dethiobiotin synthase	599.982	594.097	558.964	424.242	486.243	390.888	584.348	433.791	1.34707	0.429826
WP_011679188.1	LEUM_RS01480	LEUM_0306	metallophosphoesterase	160.449	213.25	167.467	228.099	205.259	257.729	180.389	230.362	0.783067	-0.352793
WP_011679190.1	LEUM_RS01490	LEUM_0308	MarR family transcriptional regulator	935.466	321.377	535.674	459.504	399.224	422.675	597.506	427.134	1.39887	0.484262
WP_011679191.1	LEUM_RS01495	LEUM_0309	ketoacyl-ACP synthase III	377.298	264.911	355.452	354.821	344.09	370.27	332.554	356.394	0.933108	-0.0998843
WP_011679192.1	LEUM_RS01510	LEUM_0312	ACP S-malonyltransferase	291.725	238.48	256.192	257.851	253.086	293.811	262.132	268.249	0.977197	-0.0332781
WP_011679193.1	LEUM_RS01515	LEUM_0313	beta-ketoacyl-ACP reductase	646.658	418.091	458.04	630.303	589.869	635.731	507.596	618.634	0.820511	-0.285405
WP_011679194.1	LEUM_RS01520	LEUM_0314	beta-ketoacyl-ACP synthase II	497.878	292.543	358.225	570.799	508.829	543.807	382.882	541.145	0.707541	-0.499115
WP_011679196.1	LEUM_RS01535	LEUM_0317	acetyl-CoA carboxylase biotin carboxylase subunit	766.266	580.281	622.734	814.325	830.334	835.041	656.427	826.566	0.794161	-0.332496
WP_011679197.1	LEUM_RS01540	LEUM_0318	acetyl-CoA carboxylase carboxyltransferase subunit beta	330.622	345.405	348.243	417.631	379.296	420.098	341.424	405.675	0.841619	-0.248761
WP_011679198.1	LEUM_RS01550	LEUM_0321	MepB family protein	293.67	364.628	336.044	458.402	449.709	424.393	331.447	444.168	0.746221	-0.422326
WP_011679199.1	LEUM_RS01555	LEUM_0322	valine--tRNA ligase	528.023	537.03	514.047	815.427	685.524	705.317	526.367	735.423	0.715734	-0.482505
WP_011679200.1	LEUM_RS01560	LEUM_0323	ketoacyl-ACP synthase III	268.387	329.186	291.681	418.733	358.704	368.552	296.418	381.996	0.775972	-0.365923
WP_011679201.1	LEUM_RS01565	LEUM_0324	LysM peptidoglycan-binding domain-containing protein	88.4901	114.735	115.342	174.105	155.438	167.524	106.189	165.689	0.640893	-0.641845
WP_011679202.1	LEUM_RS01575	LEUM_0326	LysM peptidoglycan-binding domain-containing protein	78.7659	78.6924	97.0423	240.22	182.673	185.565	84.8335	202.819	0.418271	-1.25749
WP_011679203.1	LEUM_RS01580	LEUM_0327	aminoacyltransferase	508.575	461.342	454.158	693.113	606.476	672.672	474.691	657.42	0.722052	-0.469825
WP_011679204.1	LEUM_RS01585	LEUM_0328	penicillin-binding protein 2	301.45	350.812	372.088	459.504	401.217	483.671	341.45	448.131	0.761943	-0.392246
WP_011679205.1	LEUM_RS01600	LEUM_0331	ATP-binding cassette domain-containing protein	323.815	368.833	337.153	377.961	352.726	443.293	343.267	391.327	0.877188	-0.189043
WP_011679206.1	LEUM_RS01605	LEUM_0332	LCP family protein	178.925	177.809	173.567	218.182	200.609	225.942	176.767	214.911	0.822513	-0.28189
WP_011679207.1	LEUM_RS01610	LEUM_0333	YbaN family protein	44.7312	61.2719	63.2161	100.275	84.3619	95.3596	56.4064	93.3323	0.604361	-0.726517
WP_011679208.1	LEUM_RS01615	LEUM_0334	exopolyphosphatase	104.049	133.957	148.059	174.105	155.438	160.651	128.688	163.398	0.787576	-0.344509
WP_011679209.1	LEUM_RS01620	LEUM_0335	hydroxymethylglutaryl-CoA reductase%2C degradative	246.022	307.561	273.937	256.749	288.956	272.333	275.84	272.68	1.01159	0.0166243
WP_011679210.1	LEUM_RS01625	LEUM_0336	hypothetical protein	300.477	212.65	214.048	301.928	285.635	298.965	242.391	295.509	0.82025	-0.285865
WP_011679212.1	LEUM_RS01640	LEUM_0339	Nramp family divalent metal transporter	430.781	388.656	382.624	878.237	648.989	801.536	400.687	776.254	0.516181	-0.954052
WP_011679213.1	LEUM_RS01660	LEUM_0341	peptide ABC transporter substrate-binding protein	369.519	460.741	432.531	535.537	542.706	609.099	420.93	562.447	0.748391	-0.418136
WP_011679215.1	LEUM_RS01665	LEUM_0344	ribonucleoside hydrolase RihC	257.691	263.71	250.646	286.501	267.035	296.388	257.349	283.308	0.908371	-0.138646
WP_011679216.1	LEUM_RS01670	LEUM_0345	16S rRNA (guanine(527)-N(7))-methyltransferase RsmG	360.767	317.773	350.461	287.603	320.841	287.797	343.001	298.747	1.14813	0.199286
WP_011679217.1	LEUM_RS01685	LEUM_0348	DUF951 domain-containing protein	357.85	384.451	353.234	306.336	330.141	293.811	365.178	310.096	1.17763	0.235888
WP_011679218.1	LEUM_RS01690	LEUM_0349	redox-regulated ATPase YchF	580.534	450.529	447.504	628.099	577.912	564.426	492.855	590.146	0.835142	-0.259907
WP_011679219.1	LEUM_RS01705	LEUM_0352	HAMP domain-containing histidine kinase	226.573	228.268	237.892	269.972	344.09	314.429	230.911	309.497	0.746085	-0.422588
WP_011679220.1	LEUM_RS01710	LEUM_0353	serine hydrolase	345.208	416.889	418.668	531.129	534.735	559.271	393.589	541.712	0.726565	-0.460837
WP_011679221.1	LEUM_RS01720	LEUM_0355	glucose-6-phosphate isomerase	23045.3	4151.47	11667.8	5316.8	4263.93	6816.92	12954.9	5465.88	2.37013	1.24497
WP_011679222.1	LEUM_RS01725	LEUM_0356	GntR family transcriptional regulator	119.607	157.985	171.349	168.595	156.103	179.551	149.647	168.083	0.890318	-0.167607
WP_011679223.1	LEUM_RS01730	LEUM_0357	glycine betaine/L-proline ABC transporter ATP-binding protein	429.809	368.232	453.049	446.281	502.186	476.798	417.03	475.088	0.877795	-0.188044
WP_011679225.1	LEUM_RS01745	LEUM_0360	ABC transporter permease	170.173	186.219	201.293	167.493	174.702	178.692	185.895	173.629	1.07065	0.0984804
WP_011679226.1	LEUM_RS01750	LEUM_0361	ABC transporter ATP-binding protein	112.801	121.342	97.5968	89.2562	100.969	80.755	110.58	90.3266	1.22422	0.291867
WP_011679227.1	LEUM_RS01755	LEUM_0362	hypothetical protein	191.566	214.452	199.63	188.43	183.338	228.519	201.883	200.096	1.00893	0.0128278
WP_011679228.1	LEUM_RS01760	LEUM_0363	helix-turn-helix transcriptional regulator	57.3727	56.4663	75.4157	105.785	106.947	109.964	63.0849	107.565	0.586479	-0.769848
WP_011679229.1	LEUM_RS01765	LEUM_0364	hypothetical protein	873.232	1068.65	653.788	2975.21	2030	2402.03	865.225	2469.08	0.350424	-1.51283
WP_011679230.1	LEUM_RS01780	LEUM_0367	cysteine hydrolase	379.243	433.108	430.313	435.262	438.416	390.029	414.222	421.236	0.983349	-0.0242248
WP_011679231.1	LEUM_RS01785	LEUM_0368	amino acid ABC transporter permease	130.304	147.773	150.831	115.702	136.839	114.26	142.97	122.267	1.16932	0.225673
WP_011679232.1	LEUM_RS01790	LEUM_0369	amino acid ABC transporter substrate-binding protein	292.698	346.006	303.327	328.375	370.661	369.411	314.01	356.149	0.881682	-0.181669
WP_011679233.1	LEUM_RS01795	LEUM_0370	amino acid ABC transporter permease	319.926	399.469	399.814	439.669	449.709	421.816	373.07	437.065	0.85358	-0.228402
WP_011679234.1	LEUM_RS01800	LEUM_0371	amino acid ABC transporter ATP-binding protein	326.733	406.677	399.26	436.364	482.922	401.197	377.557	440.161	0.857769	-0.221339
WP_011679235.1	LEUM_RS01805	LEUM_0372	PLP-dependent aminotransferase family protein	244.077	333.992	341.034	318.457	394.575	315.288	306.368	342.773	0.893791	-0.16199
WP_011679236.1	LEUM_RS01810	LEUM_0373	2-hydroxyacid dehydrogenase	167.256	218.056	225.693	217.08	231.165	231.956	203.668	226.734	0.898271	-0.154777
WP_011679237.1	LEUM_RS01815	LEUM_0374	amino acid ABC transporter ATP-binding protein	314.091	341.201	342.698	359.229	440.409	396.902	332.663	398.847	0.834063	-0.261771
WP_011679238.1	LEUM_RS01820	LEUM_0375	MFS transporter	166.284	240.282	295.009	384.573	431.109	365.115	233.858	393.599	0.594153	-0.751094
WP_011679239.1	LEUM_RS01825	LEUM_0376	tRNA guanosine(34) transglycosylase Tgt	467.733	407.879	410.35	415.427	411.181	452.743	428.654	426.45	1.00517	0.0074358
WP_011679240.1	LEUM_RS01830	LEUM_0377	preprotein translocase subunit YajC	705.976	358.621	470.794	901.377	617.768	788.649	511.797	769.265	0.665306	-0.587909
WP_011679241.1	LEUM_RS01835	LEUM_0378	alpha/beta hydrolase	91.4073	84.6994	75.9703	84.8485	78.3835	71.3049	84.0257	78.179	1.07479	0.10405
WP_011679242.1	LEUM_RS01840	LEUM_0379	bifunctional lysylphosphatidylglycerol flippase/synthetase MprF	324.788	446.324	440.295	361.432	421.81	341.061	403.802	374.768	1.07747	0.107652
WP_011679243.1	LEUM_RS01850	LEUM_0381	NUDIX domain-containing protein	1015.2	500.387	614.971	617.08	637.032	656.349	710.188	636.82	1.11521	0.157314
WP_011679244.1	LEUM_RS01855	LEUM_0382	histidine phosphatase family protein	745.845	425.299	453.604	587.328	549.349	529.203	541.583	555.293	0.975309	-0.0360682
WP_011679245.1	LEUM_RS01860	LEUM_0383	MFS transporter	175.035	192.226	204.066	565.289	407.196	478.516	190.442	483.667	0.393747	-1.34466
WP_011679246.1	LEUM_RS01865	LEUM_0384	sucrose phosphorylase	456.064	407.879	421.441	1825.89	857.569	1541.22	428.461	1408.23	0.304256	-1.71664
WP_011679247.1	LEUM_RS01870	LEUM_0385	ABC transporter ATP-binding protein/permease	223.656	273.321	257.855	351.515	283.642	326.456	251.611	320.538	0.784965	-0.349301
WP_011679248.1	LEUM_RS01875	LEUM_0386	ABC transporter ATP-binding protein/permease	387.995	430.105	450.831	409.917	458.344	449.307	422.977	439.189	0.963085	-0.0542646
WP_011679249.1	LEUM_RS01880	LEUM_0387	glycosyltransferase family 4 protein	168.228	263.109	261.737	220.386	215.223	270.615	231.025	235.408	0.981381	-0.0271143
WP_011679250.1	LEUM_RS01885	LEUM_0388	glycosyltransferase	302.422	294.946	323.29	354.821	388.596	311.852	306.886	351.756	0.872439	-0.196873
WP_011679251.1	LEUM_RS01890	LEUM_0389	flippase-like domain-containing protein	528.023	526.818	485.212	550.964	581.234	546.385	513.351	559.527	0.917473	-0.124263
WP_011679252.1	LEUM_RS01895	LEUM_0390	YkuJ family protein	311.174	294.946	290.572	275.482	285.635	274.91	298.898	278.676	1.07256	0.101063
WP_011679255.1	LEUM_RS01910	LEUM_0393	excinuclease ABC subunit UvrA	962.694	926.287	841.218	884.848	716.744	756.863	910.067	786.152	1.15762	0.211164
WP_011679256.1	LEUM_RS01915	LEUM_0394	YvcK family protein	477.457	431.306	379.297	696.419	522.778	675.249	429.354	631.482	0.679914	-0.556575
WP_011679257.1	LEUM_RS01920	LEUM_0395	DNA-binding protein WhiA	1246.64	736.465	681.514	1099.72	892.775	1095.35	888.206	1029.28	0.862938	-0.212671
WP_011679258.1	LEUM_RS01930	LEUM_0397	cyclic di-AMP binding protein CbpA	136.139	163.392	170.794	174.105	168.06	164.946	156.775	169.037	0.92746	-0.108643
WP_011679259.1	LEUM_RS01940	LEUM_0399	transcription-repair coupling factor	352.988	353.215	361.552	379.063	380.625	385.734	355.918	381.807	0.932193	-0.101299
WP_011679260.1	LEUM_RS01950	LEUM_0401	septum formation initiator family protein	221.711	207.243	180.776	168.595	170.052	145.187	203.244	161.278	1.2602	0.333658
WP_011679261.1	LEUM_RS01955	LEUM_0402	tRNA lysidine(34) synthetase TilS	454.119	287.738	356.561	363.636	369.332	342.779	366.139	358.583	1.02107	0.0300877
WP_011679262.1	LEUM_RS01965	LEUM_0404	ATP-dependent zinc metalloprotease FtsH	1666.72	877.03	1064.14	712.948	612.454	649.476	1202.63	658.293	1.82689	0.869393
WP_011679263.1	LEUM_RS01970	LEUM_0405	Hsp33 family molecular chaperone HslO	423.974	309.363	298.89	195.041	274.342	218.21	344.076	229.198	1.50122	0.586133
WP_011679264.1	LEUM_RS01975	LEUM_0406	lysine--tRNA ligase	271.305	301.554	345.471	561.983	526.764	560.13	306.11	549.626	0.556942	-0.8444
WP_011679265.1	LEUM_RS01995	LEUM_0410	rRNA large subunit pseudouridine synthase E	396.747	436.713	436.413	617.08	472.958	575.594	423.291	555.211	0.762397	-0.391386
WP_011679266.1	LEUM_RS02005	LEUM_0412	ferrochelatase	62.2348	63.6747	62.6616	66.1157	59.1198	64.4321	62.857	63.2225	0.994219	-0.00836447
WP_011679267.1	LEUM_RS02015	LEUM_0414	NCS2 family permease	235.325	288.338	329.389	289.807	305.563	312.711	284.351	302.694	0.939402	-0.0901849
WP_011679268.1	LEUM_RS02020	LEUM_0415	ABC transporter ATP-binding protein	208.097	266.112	235.12	232.507	286.299	253.433	236.443	257.413	0.918536	-0.122591
WP_011679269.1	LEUM_RS02025	LEUM_0416	membrane protein	512.464	526.218	529.019	346.005	392.582	373.706	522.567	370.765	1.40943	0.495113
WP_011679270.1	LEUM_RS02030	LEUM_0417	LytTR family transcriptional regulator	85.5728	109.929	117.005	164.187	181.345	177.833	104.169	174.455	0.597111	-0.743928
WP_011679271.1	LEUM_RS02035	LEUM_0418	DUF3021 family protein	228.518	317.172	354.343	355.923	347.412	361.679	300.011	355.005	0.845091	-0.242821
WP_011679272.1	LEUM_RS02040	LEUM_0419	DNA topoisomerase III	257.691	300.953	318.299	260.055	276.999	259.447	292.314	265.5	1.10099	0.138806
WP_011679273.1	LEUM_RS02045	LEUM_0420	MFS transporter	319.926	370.034	318.299	280.992	248.436	276.629	336.086	268.685	1.25085	0.322914
WP_011679274.1	LEUM_RS02050	LEUM_0421	TetR/AcrR family transcriptional regulator	378.271	425.9	370.424	312.948	367.34	341.061	391.532	340.449	1.15004	0.201689
WP_011679275.1	LEUM_RS02065	LEUM_0424	phosphatidylglycerophosphatase A	153.642	204.84	248.983	442.975	434.431	383.156	202.488	420.187	0.4819	-1.05319
WP_011679277.1	LEUM_RS02075	LEUM_0426	GntR family transcriptional regulator	6910	1328.16	2792.6	1608.82	1236.2	1831.59	3676.92	1558.87	2.35871	1.238
WP_011679278.1	LEUM_RS02085	LEUM_0428	methionine ABC transporter ATP-binding protein	279.084	314.169	307.208	330.578	325.491	310.133	300.154	322.068	0.931959	-0.101662
WP_011679279.1	LEUM_RS02095	LEUM_0430	MetQ/NlpA family ABC transporter substrate-binding protein	390.912	445.123	425.877	374.656	473.622	384.875	420.637	411.051	1.02332	0.0332597
WP_011679280.1	LEUM_RS02100	LEUM_0431	MetQ/NlpA family ABC transporter substrate-binding protein	190.594	207.844	240.11	240.22	219.872	238.828	212.849	232.974	0.91362	-0.130334
WP_011679281.1	LEUM_RS02105	LEUM_0432	DUF1275 domain-containing protein	52.5106	68.4804	68.2069	81.5427	85.6904	91.0641	63.066	86.0991	0.732481	-0.449136
WP_011679282.1	LEUM_RS02110	LEUM_0433	DUF2207 domain-containing protein	466.761	595.299	514.602	401.102	498.2	410.648	525.554	436.65	1.2036	0.267361
WP_011679283.1	LEUM_RS02115	LEUM_0434	calcium-translocating P-type ATPase%2C PMCA-type	141.973	160.388	163.586	265.565	207.251	247.419	155.316	240.078	0.646937	-0.628303
WP_011679284.1	LEUM_RS02120	LEUM_0435	hypothetical protein	290.753	266.713	277.264	362.534	295.599	405.493	278.243	354.542	0.784796	-0.34961
WP_011679286.1	LEUM_RS02130	LEUM_0437	BMP family protein	662.217	509.398	567.282	624.793	559.313	556.694	579.632	580.267	0.998907	-0.0015783
WP_011679287.1	LEUM_RS02135	LEUM_0438	ABC transporter substrate-binding protein/permease	90.4349	109.328	128.096	125.62	126.211	127.146	109.286	126.326	0.865117	-0.209033
WP_011679288.1	LEUM_RS02140	LEUM_0439	amino acid ABC transporter ATP-binding protein	376.326	381.448	400.369	446.281	387.268	459.616	386.048	431.055	0.895588	-0.159093
WP_011679289.1	LEUM_RS02150	LEUM_0440	competence protein	199.346	225.865	263.401	256.749	256.407	243.983	229.537	252.38	0.909491	-0.136869
WP_011679290.1	LEUM_RS02155	LEUM_0442	oligoendopeptidase F	343.264	324.982	368.761	371.35	437.752	406.352	345.669	405.151	0.853184	-0.229071
WP_011679292.1	LEUM_RS02170	LEUM_0445	phosphoglycerate dehydrogenase	386.05	427.101	372.643	401.102	478.937	406.352	395.265	428.797	0.921799	-0.117475
WP_011679293.1	LEUM_RS02175	LEUM_0446	winged helix-turn-helix transcriptional regulator	1599.63	1297.52	1017.56	1333.33	1526.49	1238.82	1304.9	1366.21	0.955125	-0.0662381
WP_011679295.1	LEUM_RS02185	LEUM_0448	phenylalanine--tRNA ligase subunit beta	798.355	577.878	692.05	860.606	768.557	815.281	689.428	814.815	0.846116	-0.241072
WP_011679296.1	LEUM_RS02190	LEUM_0449	UDP-N-acetylglucosamine 1-carboxyvinyltransferase	1501.41	766.5	910.534	1558.13	1080.1	1524.04	1059.48	1387.42	0.763635	-0.389045
WP_011679297.1	LEUM_RS02200	LEUM_0451	23S rRNA (uracil(1939)-C(5))-methyltransferase RlmD	144.89	182.614	181.331	255.647	227.844	219.069	169.612	234.187	0.724258	-0.465423
WP_011679298.1	LEUM_RS02205	LEUM_0452	UDP-N-acetylmuramoyl-tripeptide--D-alanyl-D-alanine ligase	326.733	367.632	354.343	339.394	368.668	327.315	349.569	345.126	1.01287	0.0184552
WP_011679299.1	LEUM_RS02210	LEUM_0453	serine hydrolase	351.043	325.582	338.262	488.154	430.445	520.612	338.296	479.737	0.705169	-0.503959
WP_011679300.1	LEUM_RS02215	LEUM_0454	DEAD/DEAH box helicase	740.01	479.363	553.418	645.73	559.977	696.726	590.93	634.144	0.931855	-0.101823
WP_011679301.1	LEUM_RS02220	LEUM_0455	bifunctional folylpolyglutamate synthase/dihydrofolate synthase	82.6555	107.526	115.896	209.366	193.966	200.169	102.026	201.167	0.50717	-0.979458
WP_011679302.1	LEUM_RS02225	LEUM_0456	MFS transporter	250.884	267.915	291.681	360.331	311.541	326.456	270.16	332.776	0.811837	-0.300737
WP_011679304.1	LEUM_RS02235	LEUM_0458	thymidylate synthase	164.339	206.643	263.401	292.011	261.721	290.374	211.461	281.369	0.751543	-0.412073
WP_011679305.1	LEUM_RS02240	LEUM_0459	cytidine/deoxycytidylate deaminase family protein	170.173	253.498	290.018	401.102	304.234	401.197	237.896	368.845	0.644977	-0.632681
WP_011679306.1	LEUM_RS02255	LEUM_0462	type II secretion system F family protein	185.732	234.876	262.846	267.769	256.407	267.179	227.818	263.785	0.863651	-0.21148
WP_011679307.1	LEUM_RS02260	LEUM_0463	prepilin-type N-terminal cleavage/methylation domain-containing protein	92.3797	168.798	149.168	169.697	201.937	200.169	136.782	190.601	0.717635	-0.478679
WP_011679308.1	LEUM_RS02265	LEUM_0464	type II secretion system GspH family protein	332.567	358.621	368.206	396.694	399.224	365.115	353.131	387.011	0.912458	-0.132171
WP_011679310.1	LEUM_RS02280	LEUM_0467	hypothetical protein	299.505	318.974	288.909	236.915	263.05	232.815	302.463	244.26	1.23828	0.308341
WP_011679311.1	LEUM_RS02285	LEUM_0468	class I SAM-dependent methyltransferase	438.561	421.094	405.36	359.229	387.932	358.243	421.672	368.468	1.14439	0.194581
WP_011679312.1	LEUM_RS02290	LEUM_0469	acetate kinase	579.561	338.197	399.814	482.645	454.359	451.025	439.191	462.676	0.949241	-0.0751544
WP_011679313.1	LEUM_RS02295	LEUM_0470	endolytic transglycosylase MltG	312.146	295.547	303.881	882.644	828.341	826.45	303.858	845.812	0.35925	-1.47694
WP_011679314.1	LEUM_RS02305	LEUM_0472	transcription elongation factor GreA	174.063	159.788	128.65	166.391	164.738	185.565	154.167	172.231	0.895116	-0.159854
WP_011679315.1	LEUM_RS02310	LEUM_0473	YfhO family protein	189.622	186.819	186.321	166.391	163.41	177.833	187.587	169.211	1.1086	0.148738
WP_011679316.1	LEUM_RS02315	LEUM_0474	SDR family oxidoreductase	135.166	141.166	159.704	138.843	132.853	146.905	145.345	139.534	1.04165	0.0588685
WP_011679317.1	LEUM_RS02320	LEUM_0475	AAA family ATPase	357.85	252.897	265.064	481.543	545.363	428.689	291.937	485.198	0.601686	-0.732917
WP_011679318.1	LEUM_RS02325	LEUM_0476	VWA-like domain-containing protein	382.16	292.543	282.255	765.84	629.725	716.485	318.986	704.017	0.453094	-1.14212
WP_011679320.1	LEUM_RS02340	LEUM_0480	ABC transporter substrate-binding protein	155.587	246.289	237.338	266.667	294.935	325.597	213.071	295.733	0.720486	-0.472958
WP_011679321.1	LEUM_RS02345	LEUM_0481	branched-chain amino acid ABC transporter permease	85.5728	161.59	158.04	301.928	289.62	291.233	135.068	294.261	0.459007	-1.12341
WP_011679322.1	LEUM_RS02350	LEUM_0482	branched-chain amino acid ABC transporter permease	143.918	221.06	257.855	308.54	304.899	264.601	207.611	292.68	0.709345	-0.495442
WP_011679323.1	LEUM_RS02355	LEUM_0483	ABC transporter ATP-binding protein	209.07	302.755	290.018	297.521	311.541	308.415	267.281	305.826	0.873965	-0.194352
WP_011679324.1	LEUM_RS02360	LEUM_0484	ABC transporter ATP-binding protein	337.429	440.918	412.014	397.796	448.38	393.466	396.787	413.214	0.960246	-0.0585247
WP_011679325.1	LEUM_RS02365	LEUM_0485	hydroxyethylthiazole kinase	123.497	147.773	156.377	145.455	176.031	134.878	142.549	152.121	0.937077	-0.093761
WP_011679326.1	LEUM_RS02370	LEUM_0486	bifunctional hydroxymethylpyrimidine kinase/phosphomethylpyrimidine kinase	119.607	180.212	200.184	211.57	243.122	227.66	166.668	227.451	0.732764	-0.448579
WP_011679327.1	LEUM_RS02375	LEUM_0487	thiamine phosphate synthase	551.361	622.931	614.417	426.446	498.865	373.706	596.236	433.006	1.37697	0.461498
WP_011679328.1	LEUM_RS02380	LEUM_0488	NAD-dependent succinate-semialdehyde dehydrogenase	1337.08	1150.95	952.678	909.091	830.334	942.428	1146.9	893.951	1.28296	0.359474
WP_011679329.1	LEUM_RS02385	LEUM_0489	DUF1003 domain-containing protein	175.035	214.452	199.075	235.813	215.887	230.238	196.187	227.312	0.863075	-0.212443
WP_011679330.1	LEUM_RS02390	LEUM_0490	M3 family oligoendopeptidase	141.001	146.572	135.859	147.658	164.074	131.442	141.144	147.725	0.955453	-0.0657428
WP_011679331.1	LEUM_RS02405	LEUM_0493	VIT family protein	190.594	326.183	215.711	479.339	433.102	455.321	244.163	455.92	0.535538	-0.900939
WP_011679332.1	LEUM_RS02415	LEUM_0495	YihY/virulence factor BrkB family protein	70.0141	136.961	62.6616	228.099	189.316	237.969	89.8788	218.462	0.411417	-1.28133
WP_011679333.1	LEUM_RS02420	LEUM_0496	DUF1054 domain-containing protein	523.161	657.772	410.905	1359.78	1006.36	1240.53	530.613	1202.23	0.441359	-1.17998
WP_011679334.1	LEUM_RS02425	LEUM_0497	sodium:proton antiporter	145.863	160.989	196.857	157.576	172.045	155.496	167.903	161.706	1.03832	0.0542574
WP_011679336.1	LEUM_RS02440	LEUM_0500	TIM barrel protein	189.622	274.522	234.011	266.667	239.136	272.333	232.718	259.379	0.897214	-0.156476
WP_011679337.1	LEUM_RS02445	LEUM_0501	hypothetical protein	213.932	210.247	204.621	201.653	216.551	181.269	209.6	199.824	1.04892	0.0689052
WP_011679338.1	LEUM_RS02450	LEUM_0502	sugar kinase	359.795	444.522	372.643	331.68	452.366	359.961	392.32	381.336	1.0288	0.0409681
WP_011679339.1	LEUM_RS02455	LEUM_0503	phosphoglycerate dehydrogenase	314.091	355.617	377.079	476.033	617.768	412.366	348.929	502.056	0.695001	-0.524913
WP_011679340.1	LEUM_RS02460	LEUM_0504	M1 family metallopeptidase	526.078	381.448	485.766	530.027	419.153	524.048	464.431	491.076	0.945741	-0.080483
WP_011679341.1	LEUM_RS02465	LEUM_0505	oleate hydratase	2600.25	1218.83	1429.02	2471.62	1990.14	2286.05	1749.36	2249.27	0.777747	-0.362628
WP_011679342.1	LEUM_RS02470	LEUM_0506	Xaa-Pro dipeptidyl-peptidase	560.113	539.433	448.058	449.587	443.066	523.189	515.868	471.947	1.09306	0.128377
WP_011679343.1	LEUM_RS02480	LEUM_0508	PTS transporter subunit EIIC	726.396	484.168	577.818	13351	7262.43	11791.9	596.127	10801.8	0.0551879	-4.1795
WP_011679344.1	LEUM_RS02485	LEUM_0509	alpha%2Calpha-phosphotrehalase	1197.05	827.772	750.83	16825.3	8295.37	15462.9	925.216	13527.9	0.0683934	-3.87
WP_011679345.1	LEUM_RS02490	LEUM_0510	trehalose operon repressor	376.326	231.271	239.556	154.27	148.796	204.465	282.384	169.177	1.66917	0.739129
WP_011679346.1	LEUM_RS02495	LEUM_0511	HD domain-containing protein	204.208	139.964	137.523	98.0716	98.9758	120.273	160.565	105.774	1.51801	0.602178
WP_011679347.1	LEUM_RS02505	LEUM_0513	DNA-directed RNA polymerase subunit delta	293.67	248.692	248.983	381.267	260.393	348.793	263.782	330.151	0.798973	-0.323781
WP_011679348.1	LEUM_RS02520	LEUM_0516	biotin transporter BioY	136.139	179.01	179.112	160.882	171.381	160.651	164.754	164.304	1.00273	0.00393965
WP_011679349.1	LEUM_RS10460	LEUM_0517	Zn-finger protein	67.0969	98.5157	94.2697	144.353	136.839	148.623	86.6274	143.272	0.604637	-0.725858
WP_011679350.1	LEUM_RS02525	LEUM_0518	biotin--[acetyl-CoA-carboxylase] ligase	283.946	347.208	321.071	296.419	299.584	295.529	317.408	297.177	1.06808	0.0950164
WP_011679351.1	LEUM_RS02530	LEUM_0519	CTP synthase	401.609	370.635	338.816	769.146	548.685	671.813	370.353	663.214	0.558422	-0.840573
WP_011679352.1	LEUM_RS02535	LEUM_0520	excinuclease ABC subunit UvrC	449.257	454.734	531.792	474.931	469.637	461.334	478.594	468.634	1.02125	0.0303416
WP_011679353.1	LEUM_RS02540	LEUM_0521	GTPase ObgE	505.657	422.896	443.622	503.581	512.15	511.162	457.392	508.964	0.898672	-0.154133
WP_011679354.1	LEUM_RS02545	LEUM_0522	acetolactate synthase AlsS	317.981	335.193	351.016	358.127	411.846	377.143	334.73	382.372	0.875405	-0.191978
WP_011679355.1	LEUM_RS02555	LEUM_0523	aminopeptidase	530.94	554.451	590.572	547.658	533.406	505.148	558.654	528.738	1.05658	0.0794041
WP_011679356.1	LEUM_RS02560	LEUM_0524	lysozyme M1 (1%2C4-beta-N-acetylmuramidase)	155.587	118.94	145.286	164.187	142.817	118.555	139.938	141.853	0.986495	-0.0196161
WP_011679357.1	LEUM_RS02565	LEUM_0525	Gfo/Idh/MocA family oxidoreductase	782.797	338.197	503.511	452.892	421.145	482.812	541.502	452.283	1.19726	0.259739
WP_011679358.1	LEUM_RS02570	LEUM_0526	DEAD/DEAH box helicase	904.349	523.815	595.563	502.479	507.5	518.034	674.575	509.338	1.32442	0.405357
WP_011679359.1	LEUM_RS02575	LEUM_0527	bifunctional DNA-formamidopyrimidine glycosylase/DNA-(apurinic or apyrimidinic site) lyase	457.037	413.285	375.415	391.184	454.359	418.379	415.246	421.308	0.985612	-0.0209087
WP_011679360.1	LEUM_RS02580	LEUM_0528	DUF975 family protein	278.112	254.699	291.127	269.972	259.064	284.361	274.646	271.132	1.01296	0.0185752
WP_011679361.1	LEUM_RS02585	LEUM_0529	dephospho-CoA kinase	190.594	187.42	229.02	296.419	298.256	280.924	202.345	291.866	0.693279	-0.528493
WP_011679362.1	LEUM_RS02590	LEUM_0530	DnaD domain protein	506.63	434.911	433.086	401.102	396.567	356.525	458.209	384.731	1.19098	0.252154
WP_011679363.1	LEUM_RS02595	LEUM_0531	primosomal protein DnaI	419.112	316.572	321.071	338.292	346.083	296.388	352.252	326.921	1.07748	0.107665
WP_011679364.1	LEUM_RS02600	LEUM_0532	YibE/F family protein	688.472	433.108	438.631	375.758	422.474	353.088	520.071	383.773	1.35515	0.438454
WP_011679365.1	LEUM_RS02605	LEUM_0533	YibE/F family protein	203.235	251.095	199.63	160.882	161.417	150.342	217.987	157.547	1.38363	0.468461
WP_011679366.1	LEUM_RS02620	LEUM_0536	ATP-dependent DNA helicase RecG	495.933	494.38	449.167	328.375	387.268	345.356	479.827	353.666	1.35672	0.440126
WP_011679367.1	LEUM_RS02625	LEUM_0537	phosphate acyltransferase PlsX	667.079	511.801	495.193	516.804	493.55	475.939	558.024	495.431	1.12634	0.171643
WP_011679368.1	LEUM_RS02640	LEUM_0540	Cof-type HAD-IIB family hydrolase	642.768	461.342	411.459	414.325	384.611	437.28	505.19	412.072	1.22598	0.29393
WP_011679369.1	LEUM_RS02645	LEUM_0541	hypothetical protein	541.637	321.978	351.57	393.388	321.505	334.188	405.062	349.694	1.15833	0.212049
WP_011679370.1	LEUM_RS02655	LEUM_0543	Xaa-Pro peptidase family protein	113.773	99.7171	122.551	154.27	150.124	173.537	112.014	159.311	0.703114	-0.508169
WP_011679371.1	LEUM_RS02660	LEUM_0544	catabolite control protein A	281.029	156.183	175.231	197.245	146.803	166.664	204.148	170.238	1.19919	0.262064
WP_011679372.1	LEUM_RS02665	LEUM_0545	acetyltransferase	219.767	243.886	250.646	280.992	265.707	264.601	238.1	270.433	0.880438	-0.183707
WP_011679373.1	LEUM_RS02670	LEUM_0546	MFS transporter	415.223	677.595	335.489	1168.04	917.353	951.878	476.102	1012.42	0.47026	-1.08847
WP_011679374.1	LEUM_RS02675	LEUM_0547	cation:proton antiporter	316.036	405.476	319.962	601.653	632.382	516.316	347.158	583.45	0.595009	-0.749017
WP_011679375.1	LEUM_RS02680	LEUM_0548	DMT family transporter	170.173	209.045	180.776	187.328	201.273	152.06	186.665	180.22	1.03576	0.0506897
WP_011679376.1	LEUM_RS02685	LEUM_0549	acetolactate decarboxylase	141.973	194.028	221.256	304.132	267.035	316.147	185.752	295.772	0.628027	-0.671102
WP_011679377.1	LEUM_RS02695	LEUM_0551	decarboxylating 6-phosphogluconate dehydrogenase	1499.47	720.246	851.2	2882.64	1365.07	2090.18	1023.64	2112.63	0.484532	-1.04533
WP_011679378.1	LEUM_RS02700	LEUM_0552	gluconokinase	535.802	425.299	437.522	442.975	465.651	449.307	466.208	452.644	1.02997	0.0425956
WP_011679380.1	LEUM_RS02710	LEUM_0554	amino acid permease	171.146	165.194	156.377	178.512	159.424	147.764	164.239	161.9	1.01444	0.0206892
WP_011679381.1	LEUM_RS02715	LEUM_0555	aspartate aminotransferase family protein	483.292	473.356	422.55	349.311	402.546	378.861	459.733	376.906	1.21975	0.28659
WP_011679382.1	LEUM_RS02720	LEUM_0556	alanine--tRNA ligase	449.257	454.734	426.986	537.741	560.641	571.298	443.659	556.56	0.797145	-0.327086
WP_011679383.1	LEUM_RS02730	LEUM_0558	Holliday junction resolvase RuvX	2582.74	1198.41	1250.46	1503.03	1110.65	1443.28	1677.2	1352.32	1.24024	0.310619
WP_011679384.1	LEUM_RS02735	LEUM_0559	DUF1292 domain-containing protein	276.167	301.554	255.083	344.904	347.412	280.065	277.601	324.127	0.856459	-0.223545
WP_011679385.1	LEUM_RS02740	LEUM_0560	cytochrome ubiquinol oxidase subunit I	254.774	344.204	320.517	363.636	387.268	307.556	306.498	352.82	0.86871	-0.203054
WP_011679386.1	LEUM_RS02745	LEUM_0561	cytochrome d ubiquinol oxidase subunit II	423.974	514.804	434.75	507.989	532.742	512.021	457.843	517.584	0.884577	-0.176941
WP_011679387.1	LEUM_RS02750	LEUM_0562	thiol reductant ABC exporter subunit CydD	169.201	225.264	214.602	221.488	223.858	262.883	203.022	236.076	0.859987	-0.217614
WP_011679388.1	LEUM_RS02755	LEUM_0563	thiol reductant ABC exporter subunit CydC	225.601	257.102	237.338	218.182	226.515	209.619	240.014	218.105	1.10045	0.138091
WP_011679389.1	LEUM_RS02760	LEUM_0564	glycoside hydrolase family 73 protein	252.829	270.317	277.264	265.565	245.115	229.378	266.803	246.686	1.08155	0.113101
WP_011679390.1	LEUM_RS02765	LEUM_0565	GNAT family N-acetyltransferase	153.642	139.364	169.131	164.187	166.067	144.328	154.046	158.194	0.973776	-0.0383383
WP_011679392.1	LEUM_RS02775	LEUM_0567	kinase	401.609	321.377	311.644	404.408	326.819	377.143	344.877	369.457	0.93347	-0.0993238
WP_011679393.1	LEUM_RS02780	LEUM_0568	NAD-dependent DNA ligase LigA	315.064	284.134	269.5	220.386	244.45	225.942	289.566	230.259	1.25756	0.330632
WP_011679394.1	LEUM_RS02785	LEUM_0569	CamS family sex pheromone protein	541.637	417.49	416.45	397.796	433.766	406.352	458.526	412.638	1.11121	0.152125
WP_011679395.1	LEUM_RS02790	LEUM_0570	MucBP domain-containing protein	101.131	142.968	156.931	181.818	175.366	146.046	133.677	167.744	0.796912	-0.327508
WP_011679396.1	LEUM_RS02795	LEUM_0571	ATP-dependent Clp protease ATP-binding subunit	691.389	868.019	502.402	758.127	708.109	792.945	687.27	753.06	0.912636	-0.131888
WP_011679397.1	LEUM_RS02805	LEUM_0574	rod shape-determining protein MreC	568.865	437.313	448.613	377.961	368.004	384.875	484.93	376.947	1.28647	0.363417
WP_011679398.1	LEUM_RS02810	LEUM_0575	rod shape-determining protein MreD	1376.94	770.705	817.928	1042.42	944.588	1084.18	988.526	1023.73	0.965612	-0.0504849
WP_011679399.1	LEUM_RS02815	LEUM_0576	amino acid ABC transporter permease	73.9038	128.551	131.423	273.278	235.151	192.437	111.293	233.622	0.476379	-1.06982
WP_011679400.1	LEUM_RS02825	LEUM_0578	amino acid ABC transporter substrate-binding protein	458.981	360.423	412.568	439.669	366.675	524.907	410.658	443.751	0.925424	-0.111813
WP_011679401.1	LEUM_RS02830	LEUM_0579	cardiolipin synthase	147.808	176.607	185.212	190.634	172.709	197.592	169.876	186.978	0.908532	-0.138391
WP_011679402.1	LEUM_RS02835	LEUM_0580	insulinase family protein	200.318	216.855	270.055	191.736	242.457	235.392	229.076	223.195	1.02635	0.0375207
WP_011679403.1	LEUM_RS02840	LEUM_0581	insulinase family protein	237.27	222.261	272.828	246.832	251.093	274.051	244.12	257.325	0.94868	-0.0760064
WP_011679404.1	LEUM_RS02845	LEUM_0582	helix-turn-helix domain-containing protein	360.767	315.971	299.445	297.521	303.57	309.274	325.394	303.455	1.0723	0.100707
WP_011679405.1	LEUM_RS02855	LEUM_0584	recombinase RecA	873.232	770.104	741.958	861.708	744.643	792.945	795.098	799.765	0.994164	-0.00844446
WP_011679406.1	LEUM_RS02860	LEUM_0585	response regulator transcription factor	156.559	237.279	264.51	457.3	418.488	402.916	219.449	426.235	0.514855	-0.957761
WP_011679407.1	LEUM_RS02870	LEUM_0586	histidine kinase	289.781	356.819	359.334	320.661	338.776	313.57	335.311	324.336	1.03384	0.0480125
WP_011679410.1	LEUM_RS02875	LEUM_0589	phosphate ABC transporter substrate-binding protein PstS family protein	224.629	215.052	256.746	279.89	302.906	269.756	232.142	284.184	0.816874	-0.291814
WP_011679411.1	LEUM_RS02880	LEUM_0590	phosphate ABC transporter permease subunit PstC	201.291	249.893	294.454	312.948	313.534	347.934	248.546	324.805	0.765216	-0.386061
WP_011679412.1	LEUM_RS02890	LEUM_0592	phosphate ABC transporter ATP-binding protein PstB	212.96	197.632	240.665	257.851	233.158	265.46	217.086	252.156	0.860916	-0.216056
WP_011679413.1	LEUM_RS02895	LEUM_0593	phosphate ABC transporter ATP-binding protein PstB	505.657	399.469	434.195	383.471	347.412	355.665	446.44	362.183	1.23264	0.30175
WP_011679414.1	LEUM_RS02905	LEUM_0595	carboxylate transporter	217.822	286.536	250.646	139.945	159.424	176.974	251.668	158.781	1.585	0.664486
WP_011679415.1	LEUM_RS02920	LEUM_0598	NAD(P)H-dependent glycerol-3-phosphate dehydrogenase	2195.72	950.916	1195.01	823.14	811.734	828.168	1447.21	821.014	1.76272	0.8178
WP_011679416.1	LEUM_RS02930	LEUM_0600	thioredoxin-disulfide reductase	846.004	594.698	701.477	852.892	1102.02	774.045	714.06	909.652	0.784981	-0.34927
WP_011679417.1	LEUM_RS02935	LEUM_0601	VOC family protein	9949.78	3216.78	4971.89	11083.2	5554.6	9454.34	6046.15	8697.38	0.695169	-0.524564
WP_011679418.1	LEUM_RS02940	LEUM_0602	hypothetical protein	11728.3	3360.95	5530.3	10920.1	5468.25	10091.8	6873.19	8826.72	0.778681	-0.360896
WP_011679419.1	LEUM_RS02945	LEUM_0603	zinc-dependent alcohol dehydrogenase family protein	8465.87	2590.84	3663.21	14549.9	12040.5	14275.6	4906.64	13622	0.3602	-1.47313
WP_011679420.1	LEUM_RS02950	LEUM_0604	LacI family DNA-binding transcriptional regulator	1489.74	753.885	891.126	645.73	522.778	723.358	1044.92	630.622	1.65696	0.728543
WP_011679421.1	LEUM_RS02955	LEUM_0605	DedA family protein	745.845	473.956	502.956	402.204	364.683	395.184	574.253	387.357	1.48249	0.568023
WP_011679422.1	LEUM_RS02960	LEUM_0606	phospho-sugar mutase	2296.85	1298.12	1192.79	1316.8	1023.64	1347.92	1595.92	1229.45	1.29807	0.376373
WP_011679423.1	LEUM_RS02970	LEUM_0608	YslB family protein	185.732	195.229	161.922	149.862	135.51	147.764	180.961	144.379	1.25337	0.325818
WP_011679424.1	LEUM_RS02975	LEUM_0609	glutamate racemase	130.304	153.781	153.604	120.11	110.268	124.569	145.896	118.316	1.23311	0.3023
WP_011679425.1	LEUM_RS02980	LEUM_0610	XTP/dITP diphosphatase	263.525	249.893	262.846	253.443	257.736	309.274	258.755	273.484	0.946141	-0.0798726
WP_011679426.1	LEUM_RS02985	LEUM_0611	YfcE family phosphodiesterase	423.974	385.653	360.997	423.14	427.788	420.098	390.208	423.675	0.921008	-0.118715
WP_011679427.1	LEUM_RS02990	LEUM_0612	Holliday junction branch migration DNA helicase RuvB	190.594	228.869	231.238	314.05	286.299	290.374	216.9	296.908	0.730531	-0.452983
WP_011679428.1	LEUM_RS02995	LEUM_0613	metallophosphoesterase family protein	205.18	261.907	277.818	279.89	263.05	296.388	248.302	279.776	0.887504	-0.172175
WP_011679430.1	LEUM_RS03005	LEUM_0615	glycerophosphoryl diester phosphodiesterase	402.581	516.606	486.875	359.229	457.016	413.225	468.688	409.823	1.14363	0.193625
WP_011679431.1	LEUM_RS03010	LEUM_0616	Holliday junction branch migration protein RuvA	455.092	404.875	379.297	360.331	344.755	320.443	413.088	341.843	1.20842	0.273117
WP_011679432.1	LEUM_RS03020	LEUM_0618	large-conductance mechanosensitive channel protein MscL	155.587	200.035	122.551	87.0523	102.297	132.301	159.391	107.217	1.48662	0.572038
WP_011679433.1	LEUM_RS03025	LEUM_0619	ABC transporter permease	171.146	200.035	200.739	238.016	229.172	208.76	190.64	225.316	0.846099	-0.241102
WP_011679434.1	LEUM_RS03030	LEUM_0620	ABC transporter ATP-binding protein	180.87	291.342	311.09	332.782	310.213	279.206	261.101	307.4	0.849383	-0.235513
WP_011679435.1	LEUM_RS03035	LEUM_0621	ECF transporter S component	80.7107	103.922	131.978	106.887	114.918	115.119	105.537	112.308	0.939708	-0.0897152
WP_011679436.1	LEUM_RS03050	LEUM_0624	hypothetical protein	19.4484	65.4769	46.0258	70.5234	56.4627	67.0094	43.6503	64.6652	0.675021	-0.566996
WP_011679437.1	LEUM_RS03055	LEUM_0625	ribonuclease J	221.711	212.65	230.129	235.813	261.721	243.124	221.497	246.886	0.897162	-0.15656
WP_011679438.1	LEUM_RS03060	LEUM_0626	hypothetical protein	527.051	413.886	424.214	762.534	630.389	640.026	455.05	677.65	0.671512	-0.574515
WP_011679439.1	LEUM_RS03065	LEUM_0627	elongation factor Tu	2213.22	787.524	1130.13	2182.92	1441.46	2212.17	1376.96	1945.52	0.70776	-0.498668
WP_011679440.1	LEUM_RS03070	LEUM_0629	amino acid ABC transporter ATP-binding protein	384.105	270.918	311.09	187.328	191.309	183.846	322.038	187.494	1.71759	0.780383
WP_011679441.1	LEUM_RS03075	LEUM_0630	ribose-5-phosphate isomerase RpiA	993.811	762.295	785.211	463.912	591.862	498.275	847.106	518.016	1.63529	0.709545
WP_011679442.1	LEUM_RS03080	LEUM_0631	universal stress protein	783.769	571.871	476.339	1980.16	1319.23	1741.39	610.66	1680.26	0.363431	-1.46025
WP_011679444.1	LEUM_RS03090	LEUM_0633	hypothetical protein	138.083	164.593	158.04	138.843	141.489	158.074	153.572	146.135	1.05089	0.0716153
WP_011679445.1	LEUM_RS03100	LEUM_0635	leucine--tRNA ligase	486.209	534.027	478.003	547.658	524.771	531.78	499.413	534.736	0.933942	-0.0985948
WP_011679446.1	LEUM_RS03105	LEUM_0636	polysaccharide biosynthesis protein	217.822	294.346	297.227	308.54	316.855	313.57	269.798	312.988	0.862007	-0.214229
WP_011679447.1	LEUM_RS03110	LEUM_0637	hypothetical protein	593.175	328.586	390.942	275.482	215.223	279.206	437.568	256.637	1.70501	0.769778
WP_011679448.1	LEUM_RS03115	LEUM_0638	hypothetical protein	795.438	413.886	546.21	433.058	314.198	384.875	585.178	377.377	1.55065	0.632869
WP_011679449.1	LEUM_RS03120	LEUM_0639	LemA family protein	723.479	412.684	471.348	437.465	385.275	463.911	535.837	428.884	1.24938	0.321208
WP_011679450.1	LEUM_RS03125	LEUM_0640	zinc metalloprotease HtpX	312.146	200.035	239.556	250.138	227.179	254.292	250.579	243.87	1.02751	0.0391547
WP_011679451.1	LEUM_RS03130	LEUM_0641	YitT family protein	213.932	195.229	236.229	238.016	246.443	211.337	215.13	231.932	0.927555	-0.108495
WP_011679452.1	LEUM_RS03140	LEUM_0643	peptidoglycan endopeptidase	1527.67	506.394	743.621	374.656	421.81	404.634	925.895	400.366	2.31262	1.20953
WP_011679453.1	LEUM_RS03145	LEUM_0644	CsbD family protein	256.718	305.158	252.865	282.094	320.177	299.824	271.58	300.698	0.903166	-0.146937
WP_011679454.1	LEUM_RS03155	LEUM_0645	IMP dehydrogenase	493.988	442.119	436.413	403.306	431.109	406.352	457.507	413.589	1.10619	0.145596
WP_011679455.1	LEUM_RS03160	LEUM_0646	glutamine-hydrolyzing GMP synthase	457.037	401.872	303.881	402.204	357.376	374.566	387.596	378.048	1.02526	0.0359848
WP_011679456.1	LEUM_RS10675	LEUM_0648	hypothetical protein	93.3521	129.152	144.732	125.62	146.139	153.778	122.412	141.846	0.862994	-0.212578
WP_011679457.1	LEUM_RS03175	LEUM_0650	Holliday junction resolvase RecU	102.104	138.763	126.432	155.372	100.969	137.455	122.433	131.265	0.932715	-0.100492
WP_011679458.1	LEUM_RS03180	LEUM_0651	penicillin-binding protein	296.588	261.307	299.999	357.025	302.242	372.847	285.965	344.038	0.831201	-0.266731
WP_011679459.1	LEUM_RS03185	LEUM_0652	DUF1273 domain-containing protein	151.697	182.014	199.63	211.57	229.172	210.478	177.78	217.074	0.818986	-0.288089
WP_011679460.1	LEUM_RS03195	LEUM_0655	ABC transporter substrate-binding protein/permease	69.0417	104.523	95.9333	92.562	87.019	81.6141	89.8326	87.065	1.03179	0.0451455
WP_011679461.1	LEUM_RS03200	LEUM_0656	lactonase family protein	263.525	180.812	196.857	377.961	355.383	362.538	213.732	365.294	0.585095	-0.773258
WP_011679462.1	LEUM_RS03205	LEUM_0657	AI-2E family transporter	173.09	160.989	194.639	212.672	177.359	201.028	176.24	197.02	0.894527	-0.160804
WP_011679463.1	LEUM_RS03210	LEUM_0658	tRNA (cytidine(34)-2'-O)-methyltransferase	710.838	509.999	540.664	526.722	459.009	557.553	587.167	514.428	1.1414	0.190802
WP_011679464.1	LEUM_RS03220	LEUM_0660	DNA translocase FtsK	669.996	548.444	517.929	505.785	502.85	501.712	578.79	503.449	1.14965	0.201193
WP_011679466.1	LEUM_RS03225	LEUM_0662	threonine--tRNA ligase	226.573	337.596	318.299	739.394	577.912	627.14	294.156	648.149	0.453841	-1.13974
WP_011679467.1	LEUM_RS03230	LEUM_0663	amino acid permease	190.594	234.876	218.484	589.532	522.778	634.012	214.651	582.107	0.368748	-1.43929
WP_011679468.1	LEUM_RS03240	LEUM_0665	hypothetical protein	161.421	162.19	146.95	214.876	210.573	170.101	156.854	198.517	0.79013	-0.339838
WP_011679469.1	LEUM_RS03245	LEUM_0666	fructosamine kinase family protein	306.312	297.349	327.171	494.766	371.325	538.653	310.277	468.248	0.662635	-0.593714
WP_011679470.1	LEUM_RS03250	LEUM_0667	diaminopimelate decarboxylase	144.89	175.406	190.757	366.942	323.498	329.893	170.351	340.111	0.50087	-0.997493
WP_011679471.1	LEUM_RS03260	LEUM_0669	N-acetyldiaminopimelate deacetylase	470.65	413.285	431.422	435.262	484.251	393.466	438.453	437.659	1.00181	0.00261285
WP_011679472.1	LEUM_RS03265	LEUM_0670	4-hydroxy-tetrahydrodipicolinate synthase	173.09	237.279	240.665	240.22	277.664	289.515	217.011	269.133	0.806335	-0.310549
WP_011679473.1	LEUM_RS03270	LEUM_0671	4-hydroxy-tetrahydrodipicolinate reductase	207.125	248.692	233.456	208.264	211.237	261.165	229.758	226.889	1.01264	0.0181281
WP_011679474.1	LEUM_RS03275	LEUM_0672	recombination regulator RecX	432.726	371.837	356.561	298.623	320.177	332.47	387.041	317.09	1.2206	0.287596
WP_011679475.1	LEUM_RS03285	LEUM_0674	rhomboid family intramembrane serine protease	272.277	297.95	262.292	330.578	312.206	261.165	277.506	301.316	0.920979	-0.118759
WP_011679476.1	LEUM_RS03290	LEUM_0675	YqgQ family protein	464.816	358.621	333.826	269.972	287.628	275.77	385.754	277.79	1.38865	0.473688
WP_011679477.1	LEUM_RS03310	LEUM_0679	NAD kinase	687.5	525.016	557.3	674.38	472.294	621.985	589.939	589.553	1.00065	0.000943704
WP_011679478.1	LEUM_RS03315	LEUM_0680	RluA family pseudouridine synthase	142.945	145.371	130.868	170.799	161.417	140.033	139.728	157.416	0.887636	-0.17196
WP_011679479.1	LEUM_RS03320	LEUM_0681	magnesium transporter	261.581	225.264	266.728	275.482	253.086	270.615	251.191	266.394	0.942929	-0.0847788
WP_011679480.1	LEUM_RS03325	LEUM_0682	hypothetical protein	133.221	189.823	174.676	164.187	155.438	158.074	165.907	159.233	1.04191	0.0592324
WP_011679481.1	LEUM_RS03330	LEUM_0683	adenine deaminase	131.276	186.219	175.231	166.391	149.46	162.369	164.242	159.407	1.03033	0.0431097
WP_011679482.1	LEUM_RS03335	LEUM_0684	glutamine--fructose-6-phosphate transaminase (isomerizing)	242.132	349.01	286.691	256.749	251.093	257.729	292.611	255.19	1.14664	0.19741
WP_011679483.1	LEUM_RS03340	LEUM_0685	isoprenyl transferase	208.097	225.264	228.465	235.813	183.338	190.719	220.609	203.29	1.08519	0.117954
WP_011679484.1	LEUM_RS03345	LEUM_0686	phosphatidate cytidylyltransferase	290.753	308.762	327.726	286.501	286.963	283.501	309.08	285.655	1.082	0.113707
WP_011679485.1	LEUM_RS03350	LEUM_0687	RIP metalloprotease RseP	328.677	343.603	319.962	292.011	300.249	314.429	330.748	302.23	1.09436	0.130087
WP_011679486.1	LEUM_RS03355	LEUM_0688	proline--tRNA ligase	433.699	456.536	389.833	358.127	374.647	372.847	426.689	368.54	1.15778	0.211363
WP_011679487.1	LEUM_RS03360	LEUM_0689	PolC-type DNA polymerase III	455.092	553.85	455.822	609.366	531.414	634.012	488.255	591.597	0.825316	-0.276982
WP_011679488.1	LEUM_RS03365	LEUM_0690	phosphate-starvation-inducible PsiE family protein	153.642	154.982	128.65	132.231	142.817	139.173	145.758	138.074	1.05565	0.0781339
WP_011679489.1	LEUM_RS03375	LEUM_0692	RsmF rRNA methyltransferase first C-terminal domain-containing protein	453.147	488.373	479.112	388.981	429.781	403.775	473.544	407.512	1.16204	0.216656
WP_011679490.1	LEUM_RS03380	LEUM_0693	BMP family protein	346.181	382.048	377.633	415.427	414.503	426.97	368.621	418.967	0.879833	-0.184698
WP_011679491.1	LEUM_RS03390	LEUM_0695	histidine phosphatase family protein	352.015	287.738	267.282	223.691	213.23	224.224	302.345	220.382	1.37192	0.456192
WP_011679492.1	LEUM_RS03395	LEUM_0696	ATP-dependent RecD-like DNA helicase	327.705	403.674	345.471	326.171	309.548	329.033	358.95	321.584	1.11619	0.158586
WP_011679493.1	LEUM_RS03400	LEUM_0697	ribose-phosphate diphosphokinase	174.063	157.985	145.841	123.416	106.283	109.964	159.296	113.221	1.40695	0.492572
WP_011679494.1	LEUM_RS03405	LEUM_0698	SGNH/GDSL hydrolase family protein	1023.96	673.391	649.352	530.027	450.373	493.98	782.233	491.46	1.59165	0.670524
WP_011679495.1	LEUM_RS03410	LEUM_0699	aldo/keto reductase	718.617	574.875	499.075	748.209	676.888	682.981	597.522	702.693	0.850332	-0.233901
WP_011679496.1	LEUM_RS03415	LEUM_0700	phosphoribosylamine--glycine ligase	292.698	191.024	188.539	167.493	137.503	152.06	224.087	152.352	1.47085	0.556651
WP_011679497.1	LEUM_RS03420	LEUM_0701	formate--tetrahydrofolate ligase	531.913	320.176	346.58	262.259	240.465	261.165	399.556	254.63	1.56917	0.649998
WP_011679498.1	LEUM_RS03425	LEUM_0702	cation diffusion facilitator family transporter	211.015	153.18	165.804	169.697	181.345	161.51	176.666	170.851	1.03404	0.0482901
WP_011679499.1	LEUM_RS03435	LEUM_0704	NUDIX hydrolase	228.518	189.222	251.201	212.672	220.537	231.097	222.98	221.435	1.00698	0.0100331
WP_011679500.1	LEUM_RS03445	LEUM_0706	5'-methylthioadenosine/adenosylhomocysteine nucleosidase	172.118	168.197	163.586	206.061	186.659	164.946	167.967	185.889	0.90359	-0.14626
WP_011679501.1	LEUM_RS03450	LEUM_0707	DUF4479 and tRNA-binding domain-containing protein	263.525	304.558	299.445	180.716	230.501	206.183	289.176	205.8	1.40513	0.490705
WP_011679503.1	LEUM_RS03460	LEUM_0710	Bax inhibitor-1/YccA family protein	520.244	297.95	372.088	780.165	605.147	655.49	396.761	680.267	0.583242	-0.777833
WP_011679504.1	LEUM_RS03465	LEUM_0711	YxeA family protein	107.938	170	156.931	171.901	166.067	182.987	144.956	173.652	0.834754	-0.260577
WP_011679505.1	LEUM_RS03470	LEUM_0712	glycoside hydrolase family 32 protein	202.263	305.158	290.018	247.934	249.764	269.756	265.813	255.818	1.03907	0.0552938
WP_011679506.1	LEUM_RS03475	LEUM_0713	DNA polymerase I	515.382	432.508	379.851	492.562	413.174	474.221	442.58	459.986	0.962161	-0.0556494
WP_011679507.1	LEUM_RS03480	LEUM_0714	class A sortase	510.52	405.476	382.069	465.014	501.522	457.039	432.688	474.525	0.911835	-0.133155
WP_011679508.1	LEUM_RS03485	LEUM_0715	DUF87 domain-containing protein	487.182	327.985	314.417	380.165	387.932	385.734	376.528	384.61	0.978985	-0.0306407
WP_011679509.1	LEUM_RS03495	LEUM_0717	type I glutamate--ammonia ligase	386.05	465.547	402.587	850.689	550.677	632.294	418.061	677.887	0.616712	-0.69733
WP_011679510.1	LEUM_RS03505	LEUM_0719	5-(carboxyamino)imidazole ribonucleotide synthase	326.733	346.006	365.434	256.749	310.213	257.729	346.057	274.897	1.25886	0.332121
WP_011679511.1	LEUM_RS03510	LEUM_0720	phosphoribosylaminoimidazolesuccinocarboxamide synthase	424.947	467.349	428.095	294.215	396.567	335.047	440.13	341.943	1.28714	0.364174
WP_011679512.1	LEUM_RS03520	LEUM_0722	phosphoribosylformylglycinamidine synthase subunit PurQ	192.539	182.614	234.565	229.201	271.685	240.547	203.239	247.144	0.822351	-0.282173
WP_011679513.1	LEUM_RS03525	LEUM_0723	phosphoribosylformylglycinamidine synthase subunit PurL	471.623	469.151	470.239	330.578	387.268	332.47	470.338	350.105	1.34342	0.425908
WP_011679514.1	LEUM_RS03530	LEUM_0724	amidophosphoribosyltransferase	539.692	586.288	575.6	411.019	500.193	457.039	567.193	456.084	1.24362	0.314542
WP_011679515.1	LEUM_RS03535	LEUM_0725	phosphoribosylformylglycinamidine cyclo-ligase	220.739	293.144	329.389	295.317	337.448	297.247	281.091	310.004	0.906733	-0.14125
WP_011679516.1	LEUM_RS03540	LEUM_0726	phosphoribosylglycinamide formyltransferase	154.614	198.833	188.539	180.716	227.844	238.828	180.662	215.796	0.83719	-0.256372
WP_011679517.1	LEUM_RS03545	LEUM_0727	bifunctional phosphoribosylaminoimidazolecarboxamide formyltransferase/IMP cyclohydrolase	406.471	409.681	387.06	429.752	396.567	331.611	401.071	385.977	1.03911	0.0553426
WP_011679518.1	LEUM_RS03550	LEUM_0728	DNA repair exonuclease	138.083	151.978	166.913	171.901	176.031	183.846	152.325	177.259	0.859333	-0.21871
WP_011679519.1	LEUM_RS03555	LEUM_0729	AAA family ATPase	464.816	465.547	394.824	578.512	458.344	591.917	441.729	542.924	0.81361	-0.297591
WP_011679520.1	LEUM_RS03560	LEUM_0730	HD domain-containing protein	631.099	566.465	479.112	634.711	599.169	597.93	558.892	610.603	0.915311	-0.127666
WP_011679521.1	LEUM_RS03565	LEUM_0732	alkaline phosphatase family protein	296.588	251.695	221.811	264.463	223.858	274.91	256.698	254.41	1.00899	0.0129144
WP_011679522.1	LEUM_RS03570	LEUM_0733	bifunctional folylpolyglutamate synthase/dihydrofolate synthase	641.796	609.716	544.546	550.964	439.081	454.461	598.686	481.502	1.24337	0.314258
WP_011679523.1	LEUM_RS03575	LEUM_0734	tRNA-dihydrouridine synthase	309.229	319.575	340.48	327.273	324.162	335.047	323.095	328.827	0.982566	-0.0253734
WP_011679524.1	LEUM_RS03580	LEUM_0735	UDP-N-acetylmuramyl-tripeptide synthetase	292.698	343.603	330.498	326.171	296.927	331.611	322.267	318.236	1.01266	0.0181561
WP_011679525.1	LEUM_RS03585	LEUM_0736	lipoate--protein ligase	10265.8	10160.9	5294.07	6844.08	8404.97	6900.25	8573.61	7383.1	1.16125	0.215676
WP_011679526.1	LEUM_RS03590	LEUM_0737	thiamine pyrophosphate-dependent dehydrogenase E1 component subunit alpha	12191.2	6187.26	5561.91	2638.02	1788.87	2602.2	7980.13	2343.03	3.4059	1.76804
WP_011679527.1	LEUM_RS03595	LEUM_0738	alpha-ketoacid dehydrogenase subunit beta	48048.2	25561.8	22060.2	7069.97	4974.7	6994.75	31890.1	6346.47	5.02485	2.32908
WP_011679528.1	LEUM_RS03600	LEUM_0739	2-oxo acid dehydrogenase subunit E2	11763.3	7334.01	6314.96	2332.78	1637.42	2103.07	8470.77	2024.42	4.18429	2.06498
WP_011679529.1	LEUM_RS03605	LEUM_0740	dihydrolipoyl dehydrogenase	34720.2	18464.5	16843.2	5497.52	2381.4	4391.7	23342.6	4090.2	5.70696	2.51272
WP_011679530.1	LEUM_RS03610	LEUM_0741	alpha/beta hydrolase	7682.1	5471.22	4785.02	1798.35	886.796	1418.37	5979.45	1367.84	4.37146	2.12812
WP_011679531.1	LEUM_RS03615	LEUM_0742	glycerophosphoryl diester phosphodiesterase	319.926	323.78	294.454	168.595	195.959	194.156	312.72	186.236	1.67916	0.747736
WP_011679532.1	LEUM_RS03620	LEUM_0743	DNA/RNA non-specific endonuclease	136.139	130.353	135.859	193.939	197.952	193.296	134.117	195.062	0.687559	-0.540445
WP_011679533.1	LEUM_RS10680	LEUM_0745	hypothetical protein	267.415	315.37	303.327	215.978	261.721	247.419	295.371	241.706	1.22202	0.289272
WP_011679534.1	LEUM_RS03635	LEUM_0747	type I DNA topoisomerase	376.326	297.349	289.463	199.449	224.522	229.378	321.046	217.783	1.47415	0.559888
WP_011679535.1	LEUM_RS03640	LEUM_0748	YitT family protein	105.994	137.561	144.732	113.499	138.168	124.569	129.429	125.412	1.03203	0.0454886
WP_011679536.1	LEUM_RS03645	LEUM_0749	hypothetical protein	325.76	322.579	266.173	305.234	253.086	374.566	304.837	310.962	0.980305	-0.0286977
WP_011679537.1	LEUM_RS03650	LEUM_0750	bifunctional hydroxymethylpyrimidine kinase/phosphomethylpyrimidine kinase	480.375	377.243	351.57	458.402	387.932	487.966	403.063	444.767	0.906234	-0.142045
WP_011679538.1	LEUM_RS03655	LEUM_0751	isochorismate synthase	236.298	279.929	247.319	312.948	286.299	287.797	254.515	295.681	0.860776	-0.216291
WP_011679539.1	LEUM_RS03660	LEUM_0752	2-succinyl-5-enolpyruvyl-6-hydroxy-3-cyclohexene-1-carboxylic-acid synthase	183.787	229.469	254.528	215.978	182.673	164.946	222.595	187.866	1.18486	0.244717
WP_011679540.1	LEUM_RS03665	LEUM_0753	2-succinyl-6-hydroxy-2%2C4-cyclohexadiene-1-carboxylate synthase	204.208	248.091	222.92	223.691	202.601	229.378	225.073	218.557	1.02981	0.042383
WP_011679541.1	LEUM_RS03670	LEUM_0754	o-succinylbenzoate synthase	138.083	175.406	188.539	168.595	170.717	170.96	167.343	170.091	0.983846	-0.0234956
WP_011679542.1	LEUM_RS03675	LEUM_0755	tetratricopeptide repeat protein	386.05	363.427	341.034	263.361	262.385	272.333	363.504	266.027	1.36642	0.4504
WP_011679543.1	LEUM_RS03680	LEUM_0756	CCA tRNA nucleotidyltransferase	1516	858.408	975.414	554.27	505.507	542.089	1116.61	533.955	2.0912	1.06433
WP_011679544.1	LEUM_RS03685	LEUM_0757	dihydrofolate reductase	3225.51	1246.46	1664.69	953.168	716.08	964.764	2045.56	878.004	2.32978	1.22019
WP_011679545.1	LEUM_RS03695	LEUM_0759	nucleoside hydrolase	187.677	230.671	243.992	573.003	413.838	491.403	220.78	492.748	0.448059	-1.15824
WP_011679546.1	LEUM_RS03700	LEUM_0760	ECF transporter S component	104.049	136.961	143.623	209.366	161.417	182.128	128.211	184.304	0.695649	-0.523569
WP_011679547.1	LEUM_RS03705	LEUM_0761	SGNH/GDSL hydrolase family protein	131.276	141.766	154.713	130.028	148.132	109.105	142.585	129.088	1.10456	0.14347
WP_011679548.1	LEUM_RS03710	LEUM_0762	YpmS family protein	438.561	409.681	422.55	368.044	379.296	378.002	423.597	375.114	1.12925	0.175363
WP_011679549.1	LEUM_RS03720	LEUM_0764	ribosome biogenesis GTPase YlqF	260.608	272.119	286.691	253.443	272.349	237.969	273.139	254.587	1.07287	0.101476
WP_011679550.1	LEUM_RS03725	LEUM_0765	ribonuclease HII	541.637	460.14	462.476	333.884	377.968	327.315	488.084	346.389	1.40906	0.494737
WP_011679551.1	LEUM_RS03730	LEUM_0766	energy-coupling factor transporter transmembrane protein EcfT	74.8762	102.12	112.015	120.11	101.633	96.2187	96.3369	105.987	0.908948	-0.13773
WP_011679552.1	LEUM_RS03735	LEUM_0767	energy-coupling factor ABC transporter ATP-binding protein	74.8762	105.123	117.005	109.091	114.254	128.864	99.0016	117.403	0.843263	-0.245945
WP_011679553.1	LEUM_RS03750	LEUM_0770	class I SAM-dependent methyltransferase	99.1867	93.71	130.868	92.562	110.268	120.273	107.922	107.701	1.00205	0.0029508
WP_011679554.1	LEUM_RS03755	LEUM_0771	Nif3-like dinuclear metal center hexameric protein	468.706	367.632	363.216	286.501	314.863	309.274	399.851	303.546	1.31727	0.397547
WP_011679555.1	LEUM_RS03760	LEUM_0772	peptidase T	463.843	445.723	396.487	385.675	373.318	396.043	435.351	385.012	1.13075	0.177277
WP_011679556.1	LEUM_RS03770	LEUM_0774	DNA polymerase III subunit alpha	831.418	709.433	583.918	703.03	710.101	739.681	708.256	717.604	0.986973	-0.0189175
WP_011679557.1	LEUM_RS03775	LEUM_0775	pyruvate kinase	965.611	541.235	525.138	1538.29	1409.57	1670.94	677.328	1539.6	0.439937	-1.18463
WP_011679558.1	LEUM_RS03785	LEUM_0777	PhoH family protein	305.339	305.158	273.382	290.909	248.436	316.147	294.627	285.164	1.03318	0.0470956
WP_011679559.1	LEUM_RS03790	LEUM_0778	rRNA maturation RNase YbeY	671.941	336.996	395.933	538.843	445.059	505.148	468.29	496.35	0.943467	-0.0839561
WP_011679560.1	LEUM_RS03800	LEUM_0780	GTPase Era	583.451	347.208	430.868	424.242	374.647	418.379	453.842	405.756	1.11851	0.161578
WP_011679561.1	LEUM_RS03805	LEUM_0781	DNA repair protein RecO	149.752	161.59	181.331	231.405	177.359	186.424	164.224	198.396	0.82776	-0.272716
WP_011679562.1	LEUM_RS03810	LEUM_0782	asparaginase	428.836	331.589	331.053	311.846	295.599	270.615	363.826	292.687	1.24306	0.313893
WP_011679563.1	LEUM_RS03820	LEUM_0784	aspartate kinase	96.2694	130.954	141.405	124.518	128.204	140.033	122.876	130.918	0.938571	-0.0914615
WP_011679564.1	LEUM_RS03825	LEUM_0785	homoserine kinase	239.215	270.918	255.083	191.736	199.944	196.733	255.072	196.138	1.30047	0.379038
WP_011679565.1	LEUM_RS03835	LEUM_0787	threonine synthase	353.96	195.83	252.865	177.41	184.002	199.31	267.552	186.908	1.43147	0.517492
WP_011679566.1	LEUM_RS03840	LEUM_0788	serine hydroxymethyltransferase	544.554	267.314	324.399	317.355	264.378	329.893	378.756	303.875	1.24642	0.317787
WP_011679567.1	LEUM_RS03845	LEUM_0789	5-formyltetrahydrofolate cyclo-ligase	443.423	378.444	391.496	274.38	275.007	292.951	404.454	280.779	1.44047	0.52654
WP_011679568.1	LEUM_RS03850	LEUM_0790	cyclopropane-fatty-acyl-phospholipid synthase family protein	260.608	221.66	273.382	380.165	346.083	369.411	251.883	365.22	0.689676	-0.536008
WP_011679569.1	LEUM_RS03855	LEUM_0791	aldo/keto reductase	43.7588	67.279	46.5803	106.887	59.1198	75.6004	52.5394	80.5357	0.652373	-0.61623
WP_011679570.1	LEUM_RS03860	LEUM_0792	DMT family transporter	231.436	201.236	198.521	213.774	180.016	165.805	210.398	186.532	1.12794	0.173695
WP_011679571.1	LEUM_RS03865	LEUM_0793	ribose-5-phosphate isomerase RpiA	107.938	129.752	149.722	168.595	128.204	131.442	129.138	142.747	0.904663	-0.144547
WP_011679572.1	LEUM_RS03870	LEUM_0794	ribokinase	103.076	150.176	202.403	195.041	164.738	165.805	151.885	175.195	0.866949	-0.205981
WP_011679573.1	LEUM_RS03875	LEUM_0795	LacI family transcriptional regulator	127.387	136.961	129.759	134.435	126.875	112.541	131.369	124.617	1.05418	0.0761212
WP_011679574.1	LEUM_RS03880	LEUM_0796	nucleoside transporter	508.575	404.275	413.678	236.915	255.079	225.083	442.176	239.025	1.84991	0.887456
WP_011679575.1	LEUM_RS03885	LEUM_0797	ribonucleoside hydrolase RihC	655.41	448.727	403.142	296.419	253.75	289.515	502.426	279.895	1.79505	0.844028
WP_011679576.1	LEUM_RS03890	LEUM_0798	nucleoside hydrolase	1001.59	685.405	648.243	442.975	421.81	527.485	778.413	464.09	1.67729	0.746131
WP_011679577.1	LEUM_RS03895	LEUM_0799	chloride channel protein	176.008	227.067	196.857	146.556	150.124	164.087	199.977	153.589	1.30203	0.380757
WP_011679578.1	LEUM_RS03905	LEUM_0801	3-deoxy-8-phosphooctulonate synthase	1942.89	891.446	1018.67	728.375	550.677	597.93	1284.34	625.661	2.05277	1.03757
WP_011679579.1	LEUM_RS03915	LEUM_0803	metal ABC transporter solute-binding protein	268.387	195.229	207.393	156.474	218.544	191.578	223.67	188.865	1.18428	0.244014
WP_011679580.1	LEUM_RS03920	LEUM_0804	ATP-binding cassette domain-containing protein	329.65	275.724	321.071	202.755	250.429	195.015	308.815	216.066	1.42926	0.51527
WP_011679581.1	LEUM_RS03925	LEUM_0805	metal ABC transporter permease	165.311	171.802	196.303	179.614	180.016	176.115	177.805	178.582	0.995652	-0.00628717
WP_011679582.1	LEUM_RS03930	LEUM_0806	NAD(P)/FAD-dependent oxidoreductase	643.741	402.472	444.731	384.573	326.155	366.834	496.981	359.187	1.38363	0.468456
WP_011679584.1	LEUM_RS03940	LEUM_0808	hypothetical protein	125.442	168.798	146.395	152.066	140.825	133.16	146.878	142.017	1.03423	0.048561
WP_011679585.1	LEUM_RS03945	LEUM_0809	adenosine deaminase	105.994	90.7065	84.8427	58.4022	73.0694	64.4321	93.8476	65.3012	1.43715	0.523209
WP_011679586.1	LEUM_RS03950	LEUM_0810	DNA photolyase family protein	217.822	239.081	238.447	168.595	225.851	201.887	231.783	198.778	1.16604	0.221619
WP_011679587.1	LEUM_RS03955	LEUM_0811	FtsX-like permease family protein	280.056	302.155	281.7	254.545	258.4	242.265	287.97	251.737	1.14393	0.194005
WP_011679588.1	LEUM_RS03960	LEUM_0812	ABC transporter ATP-binding protein	225.601	200.035	204.066	177.41	177.359	204.465	209.901	186.411	1.12601	0.171216
WP_011679589.1	LEUM_RS03970	LEUM_0813	MMPL family transporter	87.5176	75.0881	49.353	50.6887	65.0982	57.5594	70.6529	57.7821	1.22275	0.290127
WP_011679591.1	LEUM_RS03975	LEUM_0816	universal stress protein	5052.69	3267.84	2299.07	10343.8	9625.89	8126.18	3539.86	9365.29	0.377977	-1.40363
WP_011679592.1	LEUM_RS03980	LEUM_0817	Ltp family lipoprotein	275.194	282.331	309.426	203.857	259.728	240.547	288.984	234.711	1.23124	0.300107
WP_011679593.1	LEUM_RS03985	LEUM_0818	glutamate synthase large subunit	282.974	360.423	323.29	267.769	303.57	296.388	322.229	289.242	1.11405	0.155808
WP_011679594.1	LEUM_RS03990	LEUM_0819	glutamate synthase subunit beta	482.319	532.225	470.794	343.802	328.812	412.366	495.113	361.66	1.369	0.453124
WP_011679595.1	LEUM_RS04000	LEUM_0821	arginine deiminase	323.815	387.455	367.097	280.992	332.134	280.065	359.456	297.73	1.20732	0.271809
WP_011679596.1	LEUM_RS04005	LEUM_0822	bifunctional diaminohydroxyphosphoribosylaminopyrimidine deaminase/5-amino-6-(5-phosphoribosylamino)uracil reductase RibD	161.421	251.095	238.447	212.672	227.844	225.942	216.988	222.153	0.976751	-0.0339379
WP_011679597.1	LEUM_RS04010	LEUM_0823	riboflavin synthase	184.759	232.473	267.282	252.342	262.385	276.629	228.172	263.785	0.86499	-0.209245
WP_011679598.1	LEUM_RS04015	LEUM_0824	bifunctional 3%2C4-dihydroxy-2-butanone-4-phosphate synthase/GTP cyclohydrolase II	521.216	604.309	525.692	433.058	457.68	446.73	550.406	445.822	1.23459	0.304027
WP_011679599.1	LEUM_RS04020	LEUM_0825	6%2C7-dimethyl-8-ribityllumazine synthase	262.553	297.349	338.262	283.196	292.277	341.061	299.388	305.511	0.979957	-0.0292096
WP_011679600.1	LEUM_RS04025	LEUM_0826	cation-translocating P-type ATPase	984.087	428.303	663.769	455.096	455.023	454.461	692.053	454.86	1.52146	0.60546
WP_011679601.1	LEUM_RS04030	LEUM_0827	MFS transporter	107.938	142.968	168.576	160.882	149.46	151.201	139.828	153.847	0.908871	-0.137852
WP_011679602.1	LEUM_RS04035	LEUM_0828	alpha-glucosidase	141.001	186.219	194.085	206.061	211.237	222.506	173.768	213.268	0.814788	-0.295504
WP_011679604.1	LEUM_RS04045	LEUM_0830	hypothetical protein	144.89	173.003	146.395	96.9697	104.954	128.864	154.763	110.263	1.40358	0.489114
WP_011679605.1	LEUM_RS04050	LEUM_0831	hypothetical protein	103.076	171.201	168.022	157.576	184.666	174.396	147.433	172.213	0.85611	-0.224132
WP_011679606.1	LEUM_RS04055	LEUM_0832	hypothetical protein	328.677	542.437	558.409	445.179	565.956	453.602	476.508	488.246	0.975959	-0.0351072
WP_011679607.1	LEUM_RS04060	LEUM_0833	DJ-1/PfpI family protein	48.6209	70.2825	83.7337	116.804	117.575	124.569	67.5457	119.649	0.56453	-0.824879
WP_011679608.1	LEUM_RS04065	LEUM_0834	response regulator transcription factor	129.332	182.614	159.704	203.857	196.623	181.269	157.217	193.916	0.810745	-0.30268
WP_011679609.1	LEUM_RS04070	LEUM_0835	sensor histidine kinase	125.442	210.848	184.658	215.978	225.187	210.478	173.649	217.214	0.799437	-0.322944
WP_011679610.1	LEUM_RS04075	LEUM_0836	ABC transporter ATP-binding protein	117.663	145.971	128.096	109.091	116.247	102.232	130.577	109.19	1.19587	0.258056
WP_011679611.1	LEUM_RS04080	LEUM_0837	ABC transporter permease	145.863	197.632	187.43	228.099	235.151	171.819	176.975	211.69	0.836012	-0.258405
WP_011679612.1	LEUM_RS04090	LEUM_0839	aspartate aminotransferase family protein	109.883	147.773	131.978	109.091	122.225	112.541	129.878	114.619	1.13313	0.18031
WP_011679613.1	LEUM_RS04095	LEUM_0840	serine O-acetyltransferase	161.421	177.208	155.822	103.581	103.626	95.3596	164.817	100.855	1.63419	0.708577
WP_011679614.1	LEUM_RS04100	LEUM_0841	GNAT family N-acetyltransferase	154.614	150.777	163.586	137.741	126.875	189.001	156.326	151.206	1.03386	0.0480429
WP_011679615.1	LEUM_RS04105	LEUM_0842	aldo/keto reductase	422.03	306.36	339.925	280.992	274.342	319.583	356.105	291.639	1.22105	0.288118
WP_011679616.1	LEUM_RS04115	LEUM_0844	AraC family transcriptional regulator	96.2694	84.0987	102.588	85.9504	84.3619	80.755	94.3186	83.6891	1.12701	0.172502
WP_011679617.1	LEUM_RS04120	LEUM_0845	beta-galactosidase	209.07	225.865	231.238	233.609	260.393	240.547	222.058	244.849	0.906915	-0.14096
WP_011679618.1	LEUM_RS04125	LEUM_0846	MFS transporter	165.311	245.688	256.192	203.857	232.493	186.424	222.397	207.591	1.07132	0.099392
WP_011679619.1	LEUM_RS04130	LEUM_0847	beta-glucosidase	252.829	317.172	298.89	263.361	255.079	258.588	289.63	259.009	1.11823	0.161211
WP_011679620.1	LEUM_RS04135	LEUM_0848	glycoside hydrolase family 43 protein	161.421	269.717	282.809	315.151	298.256	275.77	237.982	296.392	0.80293	-0.316653
WP_011679621.1	LEUM_RS04140	LEUM_0849	AzlC family ABC transporter permease	87.5176	131.554	133.641	174.105	166.731	201.028	117.571	180.621	0.650926	-0.619435
WP_011679622.1	LEUM_RS04150	LEUM_0851	GntR family transcriptional regulator	141.001	156.784	159.704	121.212	141.489	115.119	152.496	125.94	1.21086	0.276038
WP_011679623.1	LEUM_RS04155	LEUM_0852	L-arabinose isomerase	3131.19	801.941	1692.42	206.061	235.151	208.76	1875.18	216.657	8.65507	3.11355
WP_011679624.1	LEUM_RS04160	LEUM_0853	sugar porter family MFS transporter	2446.6	651.765	1497.22	272.176	284.971	238.828	1531.86	265.325	5.77354	2.52946
WP_011679625.1	LEUM_RS04165	LEUM_0854	FGGY-family carbohydrate kinase	846.004	424.699	603.326	250.138	342.098	262.883	624.676	285.039	2.19154	1.13195
WP_011679626.1	LEUM_RS04170	LEUM_0855	L-ribulose-5-phosphate 4-epimerase	710.838	436.112	487.43	224.793	290.285	205.324	544.793	240.134	2.26871	1.18187
WP_011679627.1	LEUM_RS04175	LEUM_0856	helix-turn-helix domain-containing protein	118.635	147.773	119.778	229.201	170.052	193.296	128.729	197.517	0.651737	-0.617639
WP_011679629.1	LEUM_RS04185	LEUM_0858	SDR family oxidoreductase	2656.65	1895.83	1732.34	2855.1	2468.42	3139.99	2094.94	2821.17	0.742578	-0.429385
WP_011679630.1	LEUM_RS04195	LEUM_0861	GlsB/YeaQ/YmgE family stress response membrane protein	8190.68	7080.51	5139.92	9252.89	7941.98	9704.34	6803.7	8966.4	0.7588	-0.398209
WP_011679631.1	LEUM_RS04200	LEUM_0862	alkaline shock response membrane anchor protein AmaP	19026.3	12392.5	9119.76	15285.9	9253.24	12586.6	13512.9	12375.3	1.09193	0.126876
WP_011679632.1	LEUM_RS04210	LEUM_0864	Asp23/Gls24 family envelope stress response protein	2673.18	1841.16	1227.17	1899.72	1372.38	1749.98	1913.84	1674.03	1.14325	0.193146
WP_011679633.1	LEUM_RS04215	LEUM_0865	DUF1345 domain-containing protein	1039.52	662.578	709.795	827.548	626.404	768.89	803.963	740.947	1.08505	0.117758
WP_011679634.1	LEUM_RS04225	LEUM_0868	aldo/keto reductase	794.466	780.917	548.428	1252.89	1175.09	1263.73	707.937	1230.57	0.575292	-0.797634
WP_011679635.1	LEUM_RS04230	LEUM_0869	sugar porter family MFS transporter	2798.62	1800.31	1446.21	2103.58	2043.29	2343.61	2015.05	2163.49	0.931386	-0.102549
WP_011679636.1	LEUM_RS04235	LEUM_0870	polysaccharide pyruvyl transferase family protein	701.114	583.885	408.132	747.107	633.711	685.558	564.377	688.792	0.819372	-0.287409
WP_011679637.1	LEUM_RS04240	LEUM_0871	hypothetical protein	83.628	103.922	117.56	126.722	138.168	128.005	101.703	130.965	0.776569	-0.364813
WP_011679638.1	LEUM_RS04245	LEUM_0872	LacI family transcriptional regulator	107.938	130.353	115.342	120.11	104.29	105.669	117.878	110.023	1.07139	0.0994868
WP_011679641.1	LEUM_RS04260	LEUM_0875	glycoside hydrolase family 3 C-terminal domain-containing protein	1103.69	872.224	828.464	655.647	567.948	646.899	934.794	623.498	1.49927	0.584264
WP_011679642.1	LEUM_RS04270	LEUM_0877	YcjF family protein	252.829	324.381	201.293	269.972	260.393	250.856	259.501	260.407	0.996521	-0.00502789
WP_011679643.1	LEUM_RS04275	LEUM_0878	CPBP family intramembrane metalloprotease	209.07	279.328	252.31	149.862	204.594	180.41	246.903	178.289	1.38485	0.469726
WP_011679644.1	LEUM_RS04280	LEUM_0879	2'-5' RNA ligase family protein	71.9589	97.9149	85.9518	91.46	77.7192	82.4731	85.2752	83.8841	1.01658	0.0237285
WP_011679645.1	LEUM_RS04285	LEUM_0880	glycoside-pentoside-hexuronide (GPH):cation symporter	61.2623	114.134	117.005	195.041	181.345	208.76	97.4672	195.049	0.499707	-1.00085
WP_011679646.1	LEUM_RS04290	LEUM_0881	LacI family DNA-binding transcriptional regulator	394.802	252.296	282.809	178.512	187.988	192.437	309.969	186.312	1.66371	0.7344
WP_011679647.1	LEUM_RS04295	LEUM_0882	alpha-galactosidase	803.217	534.027	492.975	460.606	522.114	545.526	610.073	509.415	1.1976	0.26014
WP_011679648.1	LEUM_RS04300	LEUM_0883	galactokinase	407.443	390.458	353.234	426.446	391.253	498.275	383.712	438.658	0.87474	-0.193074
WP_011679649.1	LEUM_RS04305	LEUM_0884	UDP-glucose--hexose-1-phosphate uridylyltransferase	626.237	457.137	470.794	618.182	511.486	653.772	518.056	594.48	0.871444	-0.198519
WP_011679650.1	LEUM_RS04310	LEUM_0885	excinuclease ABC subunit UvrA	146.835	193.427	211.275	283.196	268.364	235.392	183.846	262.317	0.700853	-0.512817
WP_011679651.1	LEUM_RS04315	LEUM_0886	alpha/beta hydrolase	67.0969	97.9149	103.142	100.275	95.6545	79.8959	89.3846	91.9419	0.972186	-0.0406959
WP_011679652.1	LEUM_RS04320	LEUM_0887	TetR/AcrR family transcriptional regulator	129.332	177.809	172.458	171.901	187.988	173.537	159.866	177.809	0.899091	-0.15346
WP_011679653.1	LEUM_RS04325	LEUM_0888	AraC family transcriptional regulator	90.4349	112.933	112.015	87.0523	73.7336	60.1367	105.127	73.6409	1.42757	0.513559
WP_011679654.1	LEUM_RS04335	LEUM_0890	alpha-L-arabinofuranosidase	2041.11	932.294	1480.03	774.656	759.257	802.395	1484.48	778.769	1.90618	0.930688
WP_011679655.1	LEUM_RS04340	LEUM_0891	LacI family DNA-binding transcriptional regulator	81.6831	92.5086	120.332	128.926	124.882	104.81	98.1747	119.539	0.821277	-0.284059
WP_011679656.1	LEUM_RS04345	LEUM_0892	LacI family transcriptional regulator	480.375	514.804	515.156	210.468	283.642	255.151	503.445	249.754	2.01576	1.01133
WP_011679657.1	LEUM_RS04350	LEUM_0893	SLC45 family MFS transporter	146.835	221.06	232.347	181.818	251.093	221.647	200.081	218.186	0.917019	-0.124977
WP_011679658.1	LEUM_RS04355	LEUM_0894	glycoside hydrolase family 65 protein	464.816	478.161	404.805	337.19	324.827	327.315	449.261	329.777	1.36232	0.446061
WP_011679659.1	LEUM_RS04360	LEUM_0895	beta-phosphoglucomutase	107.938	94.9114	118.114	163.085	186.659	127.146	106.988	158.964	0.673035	-0.571246
WP_011679660.1	LEUM_RS04365	LEUM_0896	LacI family transcriptional regulator	48.6209	90.7065	103.697	70.5234	76.3907	75.6004	81.008	74.1715	1.09217	0.1272
WP_011679661.1	LEUM_RS04370	LEUM_0897	alpha-glucosidase	204.208	245.088	286.136	208.264	193.302	201.887	245.144	201.151	1.2187	0.285349
WP_011679662.1	LEUM_RS04375	LEUM_0898	SLC45 family MFS transporter	182.815	192.226	194.639	139.945	150.789	147.764	189.893	146.166	1.29916	0.37758
WP_011679663.1	LEUM_RS04380	LEUM_0899	alpha-glucosidase	628.182	592.896	511.829	437.465	335.455	379.72	577.636	384.213	1.50342	0.588252
WP_011679664.1	LEUM_RS04385	LEUM_0900	PRD domain-containing protein	232.408	266.713	230.683	161.983	209.908	173.537	243.268	181.81	1.33804	0.420118
WP_011679665.1	LEUM_RS04390	LEUM_0901	beta-glucoside-specific PTS transporter subunit IIABC	336.457	312.967	291.127	144.353	185.331	139.173	313.517	156.286	2.00605	1.00436
WP_011679666.1	LEUM_RS04395	LEUM_0902	glycoside hydrolase family 1 protein	254.774	326.183	367.652	207.162	243.122	226.801	316.203	225.695	1.40102	0.486475
WP_011679667.1	LEUM_RS04400	LEUM_0903	GNAT family N-acetyltransferase	98.2142	97.9149	119.223	78.2369	85.0262	54.9821	105.118	72.7484	1.44495	0.531016
WP_011679668.1	LEUM_RS04405	LEUM_0904	GAF domain-containing protein	42.7864	57.067	54.8982	36.3636	47.8272	51.5457	51.5839	45.2455	1.14009	0.189145
WP_011679670.1	LEUM_RS04425	LEUM_0908	hypothetical protein	258.663	296.148	283.918	170.799	212.565	169.242	279.576	184.202	1.51777	0.601953
WP_011679671.1	LEUM_RS04430	LEUM_0909	oxidoreductase	211.015	260.105	252.865	163.085	198.616	168.383	241.328	176.695	1.36579	0.449738
WP_011679672.1	LEUM_RS04435	LEUM_0910	NUDIX domain-containing protein	148.78	174.205	153.05	121.212	162.745	111.682	158.678	131.88	1.2032	0.266877
WP_011679673.1	LEUM_RS04440	LEUM_0911	MFS transporter	120.58	166.395	124.214	93.6639	122.225	81.6141	137.063	99.1677	1.38213	0.466898
WP_011679674.1	LEUM_RS04445	LEUM_0912	2%2C3-butanediol dehydrogenase	456.064	333.391	333.271	178.512	209.244	209.619	374.242	199.125	1.87943	0.910296
WP_011679675.1	LEUM_RS04450	LEUM_0913	hypothetical protein	71.9589	84.6994	63.2161	35.2617	65.0982	50.6866	73.2915	50.3488	1.45567	0.541688
WP_011679676.1	LEUM_RS04460	LEUM_0915	uracil-DNA glycosylase family protein	142.945	130.954	107.578	73.8292	95.6545	85.0504	127.159	84.8447	1.49873	0.583739
WP_011679677.1	LEUM_RS04465	LEUM_0916	ECF transporter S component	768.21	451.73	432.531	312.948	288.292	271.474	550.824	290.905	1.89349	0.921046
WP_011679679.1	LEUM_RS04475	LEUM_0918	MFS transporter	135.166	147.173	126.432	60.606	73.0694	54.9821	136.257	62.8858	2.16674	1.11552
WP_011679680.1	LEUM_RS04480	LEUM_0919	type 1 glutamine amidotransferase	562.058	421.094	426.432	519.008	542.042	485.389	469.861	515.48	0.911503	-0.133681
WP_011679681.1	LEUM_RS04485	LEUM_0920	pyridoxamine 5'-phosphate oxidase family protein	300.477	164.593	198.521	141.047	128.868	222.506	221.197	164.14	1.34761	0.430405
WP_011679683.1	LEUM_RS04495	LEUM_0922	glucose 1-dehydrogenase	2065.42	843.991	1027.54	1223.14	1264.1	1543.79	1312.32	1343.68	0.976659	-0.034073
WP_011679684.1	LEUM_RS04500	LEUM_0923	gluconate:H+ symporter	1377.92	1013.39	783.547	1309.09	657.624	1157.2	1058.28	1041.31	1.01631	0.0233343
WP_011679685.1	LEUM_RS04505	LEUM_0924	NADP-dependent phosphogluconate dehydrogenase	1040.49	905.263	468.576	1080.99	710.766	1076.45	804.775	956.068	0.841755	-0.248527
WP_011679686.1	LEUM_RS04510	LEUM_0925	LD-carboxypeptidase	313.119	297.95	236.229	274.38	229.836	270.615	282.432	258.277	1.09352	0.128985
WP_011679687.1	LEUM_RS04515	LEUM_0926	GNAT family N-acetyltransferase	64.1796	92.5086	103.142	55.0964	85.6904	85.0504	86.6101	75.2791	1.15052	0.202286
WP_011679688.1	LEUM_RS04520	LEUM_0927	6-phospho-beta-glucosidase	505.657	472.755	421.441	196.143	271.021	196.733	466.618	221.299	2.10854	1.07624
WP_011679689.1	LEUM_RS04530	LEUM_0929	BglG family transcription antiterminator	723.479	550.246	529.019	210.468	239.136	283.501	600.915	244.369	2.45905	1.2981
WP_011679690.1	LEUM_RS04540	LEUM_0931	hypothetical protein	293.67	273.321	269.5	138.843	159.424	147.764	278.831	148.677	1.87541	0.907206
WP_011679692.1	LEUM_RS04550	LEUM_0933	purine/pyrimidine permease	68.0693	105.123	103.697	69.4215	118.24	72.164	92.2964	86.6083	1.06568	0.0917692
WP_011679693.1	LEUM_RS04555	LEUM_0934	AMP-binding protein	163.366	204.84	184.103	89.2562	126.875	91.0641	184.103	102.398	1.79791	0.846322
WP_011679694.1	LEUM_RS04560	LEUM_0935	acyl-CoA reductase	375.353	341.201	304.436	125.62	198.616	149.483	340.33	157.906	2.15527	1.10787
WP_011679695.1	LEUM_RS04565	LEUM_0936	SDR family oxidoreductase	319.926	305.158	292.791	122.314	172.045	122.851	305.958	139.07	2.20003	1.13752
WP_011679696.1	LEUM_RS04570	LEUM_0937	energy coupling factor transporter S component ThiW	61.2623	90.1058	82.6246	82.6446	92.9974	64.4321	77.9976	80.0247	0.974669	-0.0370163
WP_011679697.1	LEUM_RS04575	LEUM_0938	hydroxyethylthiazole kinase	236.298	233.074	209.611	82.6446	93.6617	99.6551	226.328	91.9871	2.46043	1.29891
WP_011679698.1	LEUM_RS04580	LEUM_0939	PTS sugar transporter subunit IIB	146.835	200.035	189.648	107.989	168.06	103.091	178.839	126.38	1.41509	0.500897
WP_011679699.1	LEUM_RS04585	LEUM_0940	PTS transporter subunit EIIC	62.2348	82.8973	58.2254	46.281	64.4339	54.123	67.7858	54.946	1.23368	0.30297
WP_011679700.1	LEUM_RS04590	LEUM_0941	PTS lactose/cellobiose transporter subunit IIA	85.5728	143.569	134.196	78.2369	106.947	67.8685	121.112	84.3508	1.43582	0.521872
WP_011679701.1	LEUM_RS04595	LEUM_0942	glycoside hydrolase family 1 protein	284.919	332.791	317.19	212.672	258.4	231.956	311.633	234.343	1.32982	0.411229
WP_011679702.1	LEUM_RS04600	LEUM_0943	putative holin-like toxin	196.428	196.431	198.521	127.824	83.6976	121.132	197.127	110.885	1.77776	0.830064
WP_011679703.1	LEUM_RS04605	LEUM_0944	NAD(P)-binding domain-containing protein	133.221	140.565	138.632	161.983	186.659	167.524	137.473	172.055	0.799003	-0.323727
WP_011679704.1	LEUM_RS04610	LEUM_0945	helix-turn-helix transcriptional regulator	58.3451	100.918	88.7244	63.9118	66.4267	69.5867	82.6627	66.6418	1.2404	0.310809
WP_011679705.1	LEUM_RS04615	LEUM_0946	MarR family transcriptional regulator	132.249	150.176	126.432	116.804	159.424	134.019	136.286	136.749	0.996612	-0.00489604
WP_011679706.1	LEUM_RS04620	LEUM_0947	NAD(P)/FAD-dependent oxidoreductase	822.666	853.602	816.819	552.066	622.418	613.394	831.029	595.959	1.39444	0.479685
WP_011679707.1	LEUM_RS04625	LEUM_0948	NADP-dependent oxidoreductase	241.16	366.43	283.918	273.278	332.798	303.261	297.169	303.112	0.980394	-0.0285667
WP_011679708.1	LEUM_RS04630	LEUM_0949	DUF1304 domain-containing protein	257.691	377.243	333.826	321.763	357.376	317.865	322.92	332.335	0.97167	-0.041461
WP_011679709.1	LEUM_RS04635	LEUM_0950	glycosyltransferase family 8 protein	135.166	180.812	178.003	117.906	131.525	117.696	164.661	122.376	1.34553	0.428178
WP_011679710.1	LEUM_RS04645	LEUM_0952	metal ABC transporter permease	287.836	264.31	262.846	173.003	208.58	155.496	271.664	179.026	1.51745	0.601652
WP_011679712.1	LEUM_RS04655	LEUM_0954	acetolactate decarboxylase	32.0898	55.2649	71.5341	60.606	81.0406	75.6004	52.9629	72.4157	0.731374	-0.45132
WP_011679713.1	LEUM_RS04660	LEUM_0955	hypothetical protein	98.2142	154.982	161.922	107.989	103.626	82.4731	138.373	98.0293	1.41155	0.497275
WP_011679714.1	LEUM_RS04665	LEUM_0956	response regulator transcription factor	176.98	170.6	156.377	89.2562	98.9758	118.555	167.986	102.262	1.64269	0.716063
WP_011679715.1	LEUM_RS04670	LEUM_0957	HAMP domain-containing histidine kinase	861.563	434.31	520.701	261.157	248.436	225.083	605.525	244.892	2.47262	1.30604
WP_011679716.1	LEUM_RS04675	LEUM_0958	hypothetical protein	241.16	159.788	184.103	117.906	144.81	129.723	195.017	130.813	1.4908	0.576089
WP_011679717.1	LEUM_RS04680	LEUM_0959	hypothetical protein	381.188	367.031	312.754	131.129	228.508	165.805	353.657	175.148	2.0192	1.01378
WP_011679718.1	LEUM_RS04685	LEUM_0960	PepSY domain-containing protein	247.967	203.639	286.136	161.983	249.1	170.101	245.914	193.728	1.26938	0.34412
WP_011679719.1	LEUM_RS04690	LEUM_0961	LCP family protein	140.028	153.18	171.349	79.3388	113.59	94.5005	154.852	95.8097	1.61625	0.69265
WP_011679720.1	LEUM_RS04695	LEUM_0962	MarR family transcriptional regulator	70.0141	75.6889	84.8427	59.5041	70.4123	53.2639	76.8486	61.0601	1.25857	0.331788
WP_011679721.1	LEUM_RS04700	LEUM_0963	MFS transporter	185.732	218.056	215.157	122.314	162.081	127.146	206.315	137.18	1.50397	0.588773
WP_011679722.1	LEUM_RS04705	LEUM_0964	HAD-IC family P-type ATPase	392.857	368.833	377.079	253.443	261.057	257.729	379.59	257.41	1.47465	0.560374
WP_011679723.1	LEUM_RS04710	LEUM_0965	hypothetical protein	100.159	136.961	123.66	78.2369	87.6832	75.6004	120.26	80.5068	1.49378	0.578972
WP_011679724.1	LEUM_RS10335		MerR family transcriptional regulator	162.394	155.583	187.985	179.614	189.98	162.369	168.654	177.321	0.95112	-0.0723006
WP_011679725.1	LEUM_RS04725	LEUM_0968	YbaK/EbsC family protein	279.084	162.19	210.166	107.989	113.59	126.287	217.147	115.955	1.87268	0.905103
WP_011679726.1	LEUM_RS04730	LEUM_0969	LysE family translocator	239.215	180.212	233.456	138.843	171.381	134.019	217.628	148.081	1.46965	0.555475
WP_011679727.1	LEUM_RS04735	LEUM_0970	D-2-hydroxyacid dehydrogenase	280.056	264.911	252.865	111.295	165.402	112.541	265.944	129.746	2.04972	1.03543
WP_011679728.1	LEUM_RS04740	LEUM_0971	SDR family NAD(P)-dependent oxidoreductase	338.402	301.554	322.735	169.697	261.721	193.296	320.897	208.238	1.54101	0.623875
WP_011679730.1	LEUM_RS04750	LEUM_0973	membrane protein	180.87	174.205	141.405	91.46	92.9974	73.0231	165.493	85.8268	1.92822	0.947269
WP_011679731.1	LEUM_RS04755	LEUM_0974	Y-family DNA polymerase	197.401	138.763	155.822	110.193	120.232	90.205	163.995	106.877	1.53443	0.617707
WP_011679732.1	LEUM_RS04760	LEUM_0975	hypothetical protein	176.98	168.197	181.331	96.9697	107.611	100.514	175.503	101.698	1.72572	0.787197
WP_011679733.1	LEUM_RS04765	LEUM_0976	hypothetical protein	219.767	215.052	199.075	113.499	131.525	127.146	211.298	124.057	1.70324	0.768282
WP_011679734.1	LEUM_RS04770	LEUM_0977	pyruvate oxidase	1385.7	769.503	861.181	510.193	502.85	508.584	1005.46	507.209	1.98234	0.987203
WP_011679735.1	LEUM_RS04780	LEUM_0979	SDR family oxidoreductase	157.532	150.176	160.813	135.537	133.518	128.864	156.174	132.64	1.17743	0.235639
WP_011679736.1	LEUM_RS04785	LEUM_0980	IS110 family transposase	99.1867	131.554	134.75	79.3388	118.24	79.0368	121.83	92.205	1.3213	0.401957
WP_011679739.1	LEUM_RS04800	LEUM_0983	acetyl-CoA carboxylase biotin carboxyl carrier protein subunit	93.3521	113.533	95.9333	66.1157	110.268	73.8822	100.94	83.4221	1.20999	0.274991
WP_011679740.1	LEUM_RS04810	LEUM_0984	putative hydro-lyase	259.636	322.579	321.626	170.799	260.393	195.015	301.28	208.735	1.44336	0.52943
WP_011679742.1	LEUM_RS04820	LEUM_0987	divalent metal cation transporter	137.111	232.473	225.138	117.906	175.366	135.737	198.241	143.003	1.38627	0.471205
WP_011679743.1	LEUM_RS04825	LEUM_0988	5-oxoprolinase subunit PxpB	159.477	195.83	233.456	145.455	172.709	128.005	196.254	148.723	1.31959	0.400095
WP_011679744.1	LEUM_RS04830	LEUM_0989	biotin-dependent carboxyltransferase family protein	494.961	481.766	374.861	164.187	271.685	172.678	450.529	202.85	2.22099	1.15121
WP_011679745.1	LEUM_RS10470		transposase	319.926	275.123	281.145	136.639	189.98	150.342	292.065	158.987	1.83703	0.877379
WP_011679747.1	LEUM_RS04855	LEUM_0994	SLC45 family MFS transporter	59.3175	121.943	136.414	158.678	152.781	159.792	105.891	157.084	0.674109	-0.568946
WP_011679748.1	LEUM_RS04860	LEUM_0995	glycoside hydrolase family 65 protein	206.153	332.19	319.962	247.934	299.584	318.724	286.102	288.748	0.990837	-0.0132807
WP_011679749.1	LEUM_RS04865	LEUM_0996	galactose mutarotase	96.2694	151.978	159.704	137.741	149.46	145.187	135.984	144.129	0.943485	-0.0839287
WP_011679750.1	LEUM_RS04870	LEUM_0997	beta-phosphoglucomutase	251.856	238.48	217.929	119.008	156.103	131.442	236.089	135.518	1.74213	0.800849
WP_011679752.1	LEUM_RS04875	LEUM_0999	hypothetical protein	209.07	192.226	182.44	102.479	126.211	95.3596	194.578	108.017	1.80138	0.849099
WP_011679753.1	LEUM_RS04885	LEUM_1001	1-acyl-sn-glycerol-3-phosphate acyltransferase	121.552	155.583	149.168	117.906	142.817	108.246	142.101	122.99	1.15539	0.208376
WP_011679755.1	LEUM_RS04895	LEUM_1003	hypothetical protein	44.7312	58.8691	49.9075	24.2424	24.5779	33.5047	51.1693	27.4417	1.86466	0.898909
WP_011679756.1	LEUM_RS04900	LEUM_1004	LysR family transcriptional regulator	73.9038	97.9149	81.5155	31.9559	65.0982	42.0957	84.4448	46.3833	1.82059	0.864404
WP_011679757.1	LEUM_RS04905	LEUM_1005	NAD-dependent malic enzyme	113.773	97.3142	123.66	53.9945	88.3475	59.2776	111.582	67.2065	1.66029	0.731435
WP_011679758.1	LEUM_RS04915	LEUM_1006	excinuclease ABC subunit A	101.131	128.551	140.85	84.8485	87.019	87.6277	123.511	86.4984	1.4279	0.513892
WP_011679759.1	LEUM_RS04920	LEUM_1008	transposase	88.4901	78.0917	70.9795	49.5868	63.1054	52.4048	79.1871	55.0323	1.43892	0.524986
WP_011679760.1	LEUM_RS04925	LEUM_1009	IS3 family transposase	15.5587	30.636	37.1533	46.281	83.6976	60.1367	27.7827	63.3718	0.438408	-1.18966
WP_011679761.1	LEUM_RS10690		KxYKxGKxW signal peptide domain-containing protein	127.387	148.374	126.432	107.989	122.889	84.1913	134.064	105.023	1.27652	0.352218
WP_011679763.1	LEUM_RS04950	LEUM_1013	DUF3578 domain-containing protein	120.58	108.127	88.7244	58.4022	82.3691	75.6004	105.81	72.1239	1.46706	0.552932
WP_011679764.1	LEUM_RS04960	LEUM_1014	IS6 family transposase	150.725	128.551	118.669	60.606	85.0262	70.4458	132.648	72.026	1.84167	0.881015
WP_011679766.1	LEUM_RS04965	LEUM_1016	ribonuclease H	49.5933	74.4874	88.1699	28.6501	41.8488	47.2502	70.7502	39.2497	1.80257	0.850052
WP_011679767.1	LEUM_RS04970	LEUM_1017	ABC transporter permease/substrate-binding protein	138.083	129.752	141.959	98.0716	143.482	97.9369	136.598	113.163	1.20709	0.271532
WP_011679768.1	LEUM_RS04975	LEUM_1018	ABC transporter ATP-binding protein	331.595	249.893	292.236	144.353	184.666	161.51	291.241	163.51	1.78119	0.83284
WP_011679769.1	LEUM_RS04980	LEUM_1019	NAD(P)/FAD-dependent oxidoreductase	413.278	343.003	373.752	219.284	310.213	225.083	376.677	251.526	1.49757	0.582619
WP_011679770.1	LEUM_RS10695	LEUM_1020	hypothetical protein	199.346	154.982	169.131	90.3581	86.3547	84.1913	174.486	86.9681	2.00633	1.00456
WP_011679772.1	LEUM_RS10340	LEUM_1022	hypothetical protein	153.642	178.409	172.458	95.8678	133.518	139.173	168.17	122.853	1.36887	0.452987
WP_011679773.1	LEUM_RS05000	LEUM_1024	ATPase or kinase	230.463	236.678	181.885	98.0716	120.232	103.951	216.342	107.418	2.01402	1.01008
WP_011679774.1	LEUM_RS05005	LEUM_1025	hypothetical protein	172.118	187.42	220.702	132.231	141.489	139.173	193.413	137.631	1.4053	0.490879
WP_011679775.1	LEUM_RS05015	LEUM_1026	conjugal transfer protein	97.2418	144.169	159.704	107.989	144.146	107.387	133.705	119.841	1.11569	0.157937
WP_011679777.1	LEUM_RS05030	LEUM_1031	hypothetical protein	385.078	443.32	400.369	195.041	205.923	256.869	409.589	219.278	1.8679	0.901417
WP_011679778.1	LEUM_RS05035	LEUM_1032	membrane protein	133.221	172.402	192.976	130.028	182.673	129.723	166.2	147.475	1.12697	0.17245
WP_011679779.1	LEUM_RS05040	LEUM_1033	CHAP domain-containing protein	105.994	161.59	192.421	138.843	173.374	111.682	153.335	141.3	1.08517	0.117927
WP_011679780.1	LEUM_RS05045	LEUM_1034	hypothetical protein	81.6831	161.59	160.258	124.518	176.695	127.146	134.51	142.786	0.94204	-0.0861399
WP_011679781.1	LEUM_RS05050	LEUM_1035	hypothetical protein	120.58	180.812	192.976	132.231	159.424	122.851	164.789	138.169	1.19267	0.254191
WP_011679782.1	LEUM_RS05055	LEUM_1036	thiol-disulfide isomerase	190.594	221.06	241.219	132.231	175.366	140.892	217.624	149.497	1.45572	0.541728
WP_011679783.1	LEUM_RS05060	LEUM_1037	ATP-binding protein	351.043	493.78	496.857	300.826	421.81	292.092	447.226	338.243	1.32221	0.402946
WP_011679784.1	LEUM_RS05065	LEUM_1039	DUF2075 domain-containing protein	141.973	160.989	155.268	120.11	118.24	90.205	152.743	109.518	1.39468	0.479938
WP_011679785.1	LEUM_RS05070	LEUM_1040	cell division protein FtsK	288.808	353.215	327.171	182.92	243.786	199.31	323.065	208.672	1.54819	0.630586
WP_011679786.1	LEUM_RS05075	LEUM_1041	hypothetical protein	471.623	501.589	405.914	264.463	401.882	249.138	459.709	305.161	1.50645	0.591151
WP_011679787.1	LEUM_RS05080	LEUM_1042	hypothetical protein	51.5382	54.6642	59.3344	45.1791	40.5203	21.4774	55.1789	35.7256	1.54452	0.62716
WP_011679788.1	LEUM_RS05085	LEUM_1043	hypothetical protein	182.815	214.452	227.911	126.722	162.081	112.541	208.392	133.781	1.55771	0.639424
WP_011679789.1	LEUM_RS05090	LEUM_1044	replication initiation factor domain-containing protein	169.201	232.473	283.918	279.89	313.534	266.32	228.531	286.581	0.797438	-0.326556
WP_011679791.1	LEUM_RS05100	LEUM_1046	phytoene desaturase	120.58	163.392	194.085	105.785	163.41	165.805	159.352	145	1.09898	0.136165
WP_011679792.1	LEUM_RS05105	LEUM_1047	phytoene/squalene synthase family protein	158.504	178.409	166.358	94.7658	148.796	126.287	167.757	123.283	1.36075	0.444403
WP_011679793.1	LEUM_RS05110	LEUM_1048	ABC transporter permease	106.966	85.3001	85.3972	61.708	67.7552	60.1367	92.5545	63.2	1.46447	0.550379
WP_011679794.1	LEUM_RS05115	LEUM_1049	ABC transporter ATP-binding protein	313.119	214.452	225.138	133.333	189.316	159.792	250.903	160.814	1.56021	0.641739
WP_011679795.1	LEUM_RS10500		SDR family oxidoreductase	163.366	251.095	226.247	209.366	260.393	205.324	213.569	225.028	0.949081	-0.0753969
WP_011679796.1	LEUM_RS05125	LEUM_1051	IS30 family transposase	487.182	478.161	447.504	213.774	280.985	263.742	470.949	252.834	1.86268	0.897381
WP_011679797.1	LEUM_RS05130	LEUM_1052	helix-turn-helix domain-containing protein	96.2694	161.59	141.959	100.275	104.29	75.6004	133.273	93.3886	1.42708	0.513063
WP_011679798.1	LEUM_RS05135	LEUM_1053	replication initiator protein A	232.408	271.519	280.036	110.193	181.345	133.16	261.321	141.566	1.84593	0.88435
WP_011679799.1	LEUM_RS05140	LEUM_1054	hypothetical protein	70.9865	112.933	130.868	89.2562	96.3187	82.4731	104.929	89.3493	1.17437	0.231887
WP_011679800.1	LEUM_RS05145	LEUM_1055	hypothetical protein	168.228	231.271	224.029	139.945	197.287	143.469	207.843	160.234	1.29712	0.375316
WP_011679801.1	LEUM_RS05150	LEUM_1056	single-stranded DNA-binding protein	171.146	198.233	184.103	107.989	128.868	100.514	184.494	112.457	1.64057	0.714199
WP_011679802.1	LEUM_RS05155	LEUM_1057	hypothetical protein	183.787	270.918	243.992	167.493	219.208	167.524	232.899	184.742	1.26067	0.334196
WP_011679803.1	LEUM_RS05160	LEUM_1058	hypothetical protein	120.58	126.148	171.904	72.7273	96.983	107.387	139.544	92.3657	1.51078	0.595289
WP_011679804.1	LEUM_RS05165	LEUM_1059	DNA/RNA non-specific endonuclease	140.028	196.431	168.022	76.033	124.882	112.541	168.16	104.486	1.60941	0.686533
WP_011679805.1	LEUM_RS05170	LEUM_1060	hypothetical protein	316.036	324.982	286.691	150.964	166.731	160.651	309.236	159.449	1.93941	0.955616
WP_011679806.1	LEUM_RS05175	LEUM_1061	hypothetical protein	161.421	180.812	209.057	133.333	137.503	160.651	183.764	143.829	1.27765	0.353494
WP_011679807.1	LEUM_RS05180	LEUM_1062	relaxase MobL	235.325	264.31	296.672	138.843	179.352	162.369	265.436	160.188	1.65703	0.728597
WP_011679808.1	LEUM_RS05185	LEUM_1063	LacI family DNA-binding transcriptional regulator	319.926	200.636	224.029	136.639	155.438	138.314	248.197	143.464	1.73003	0.790796
WP_011679809.1	LEUM_RS05190	LEUM_1064	beta-galactosidase	211.987	242.084	256.192	130.028	185.995	165.805	236.754	160.609	1.4741	0.559836
WP_011679810.1	LEUM_RS05195	LEUM_1065	glycoside-pentoside-hexuronide (GPH):cation symporter	850.866	628.338	646.025	266.667	336.119	315.288	708.409	306.025	2.31488	1.21094
WP_011679811.1	LEUM_RS05200	LEUM_1066	glycosyl hydrolase 53 family protein	434.671	433.709	434.75	258.953	316.855	243.124	434.377	272.977	1.59125	0.670164
WP_011679812.1	LEUM_RS05205	LEUM_1067	UDP-glucose--hexose-1-phosphate uridylyltransferase	284.919	309.363	284.473	123.416	144.146	151.201	292.918	139.588	2.09845	1.06933
WP_011679813.1	LEUM_RS05210	LEUM_1068	UDP-glucose 4-epimerase GalE	421.057	441.518	441.958	241.322	378.632	285.22	434.845	301.725	1.4412	0.527267
WP_011679814.1	LEUM_RS05215	LEUM_1069	galactokinase	374.381	401.271	463.585	262.259	360.033	268.038	413.079	296.776	1.39189	0.477041
WP_011679815.1	LEUM_RS10345	LEUM_1070	relaxase MobL	175.035	275.123	310.535	190.634	235.815	175.255	253.565	200.568	1.26423	0.338262
WP_011679818.1	LEUM_RS05235	LEUM_1073	HATPase_c domain-containing protein	461.899	443.921	374.861	181.818	284.306	204.465	426.893	223.53	1.90978	0.93341
WP_011679819.1	LEUM_RS05240	LEUM_1074	TIR domain-containing protein	642.768	526.818	448.058	228.099	290.949	256.869	539.215	258.639	2.08482	1.05992
WP_011679820.1	LEUM_RS05245	LEUM_1075	hypothetical protein	237.27	160.989	121.442	94.7658	93.6617	98.796	173.234	95.7411	1.80939	0.855507
WP_011679821.1	LEUM_RS10505		IS30 family transposase	283.946	259.505	243.438	161.983	208.58	159.792	262.296	176.785	1.4837	0.569201
WP_011679822.1	LEUM_RS05255	LEUM_1077	MFS transporter	111.828	159.788	152.495	119.008	136.175	103.091	141.37	119.425	1.18376	0.243376
WP_011679824.1	LEUM_RS10355	LEUM_1079	peptidase	246.022	309.964	295.563	163.085	227.844	152.919	283.85	181.283	1.56578	0.646886
WP_011679825.1	LEUM_RS05270	LEUM_1080	NAD(P)H-binding protein	155.587	170.6	173.567	112.397	127.539	122.851	166.585	120.929	1.37754	0.462098
WP_011679826.1	LEUM_RS05275	LEUM_1081	flavodoxin	86.5452	137.561	182.994	102.479	135.51	114.26	135.7	117.416	1.15572	0.208789
WP_011679827.1	LEUM_RS05280	LEUM_1082	iron reductase	270.332	376.642	377.079	287.603	333.462	276.629	341.351	299.231	1.14076	0.189995
WP_011679829.1	LEUM_RS05290	LEUM_1084	cupin domain-containing protein	484.264	284.734	262.846	159.78	201.273	182.987	343.948	181.347	1.89663	0.923442
WP_011679830.1	LEUM_RS05295	LEUM_1085	carboxymuconolactone decarboxylase family protein	1163.01	738.267	727.54	405.51	507.5	423.534	876.273	445.515	1.96688	0.975908
WP_011679831.1	LEUM_RS05300	LEUM_1086	SDR family oxidoreductase	586.368	368.833	383.733	305.234	349.404	338.484	446.311	331.041	1.34821	0.431042
WP_011679832.1	LEUM_RS05305	LEUM_1087	aldo/keto reductase	874.204	416.289	517.374	494.766	419.153	555.835	602.622	489.918	1.23005	0.298715
WP_011679833.1	LEUM_RS05310	LEUM_1088	aldo/keto reductase	945.191	476.359	606.653	571.901	522.114	663.222	676.068	585.745	1.1542	0.206894
WP_011679834.1	LEUM_RS05320	LEUM_1090	NAD-dependent succinate-semialdehyde dehydrogenase	630.127	334.593	437.522	445.179	399.889	472.502	467.414	439.19	1.06426	0.0898556
WP_011679835.1	LEUM_RS05325	LEUM_1091	alpha/beta hydrolase	264.498	337.596	292.791	272.176	304.899	308.415	298.295	295.163	1.01061	0.0152256
WP_011679837.1	LEUM_RS10795	LEUM_1093	putative holin-like toxin	155.587	165.194	145.841	90.3581	75.7264	101.373	155.541	89.1526	1.74466	0.802942
WP_011679838.1	LEUM_RS05340	LEUM_1094	Y-family DNA polymerase	104.049	153.781	164.695	122.314	146.139	118.555	140.841	129.003	1.09177	0.12667
WP_011679839.1	LEUM_RS05345	LEUM_1095	hypothetical protein	176.98	205.441	195.194	148.76	187.323	141.751	192.538	159.278	1.20882	0.273598
WP_011679840.1	LEUM_RS05350	LEUM_1096	hypothetical protein	267.415	298.55	240.11	168.595	195.295	157.214	268.692	173.701	1.54686	0.629345
WP_011679841.1	LEUM_RS05355	LEUM_1097	MazG-like family protein	197.401	260.105	273.937	224.793	271.021	249.997	243.814	248.604	0.980735	-0.028065
WP_011679843.1	LEUM_RS05365	LEUM_1099	hypothetical protein	95.297	135.759	148.059	109.091	120.232	101.373	126.372	110.232	1.14641	0.197129
WP_011679844.1	LEUM_RS05370	LEUM_1100	hypothetical protein	107.938	140.565	160.258	93.6639	128.204	81.6141	136.254	101.16	1.34691	0.429652
WP_011679845.1	LEUM_RS05375	LEUM_1101	hypothetical protein	31.1174	64.2755	83.7337	135.537	132.189	127.146	59.7088	131.624	0.453631	-1.14041
WP_011679847.1	LEUM_RS05380	LEUM_1103	hypothetical protein	169.201	228.268	243.992	142.149	195.295	125.428	213.82	154.29	1.38583	0.470751
WP_011679848.1	LEUM_RS05385	LEUM_1105	hypothetical protein	179.897	168.798	185.767	135.537	185.995	134.878	178.154	152.137	1.17101	0.227758
WP_011679850.1	LEUM_RS05395	LEUM_1107	deoxynucleoside kinase	234.353	320.777	270.055	243.526	299.584	220.787	275.061	254.633	1.08023	0.111336
WP_011679851.1	LEUM_RS05400	LEUM_1108	hypothetical protein	236.298	300.353	270.055	150.964	197.952	147.764	268.902	165.56	1.62419	0.699724
WP_011679852.1	LEUM_RS05405	LEUM_1109	toprim domain-containing protein	110.856	186.819	244.547	193.939	253.086	208.76	180.741	218.595	0.826828	-0.274341
WP_011679853.1	LEUM_RS05415	LEUM_1111	ATP-dependent Clp protease ATP-binding subunit	105.021	180.212	204.621	202.755	202.601	207.901	163.284	204.419	0.798773	-0.324142
WP_011679854.1	LEUM_RS05420	LEUM_1112	type IV secretory system conjugative DNA transfer family protein	276.167	377.844	390.387	271.074	312.87	249.997	348.133	277.98	1.25236	0.324654
WP_011679855.1	LEUM_RS05425	LEUM_1113	hypothetical protein	338.402	382.048	383.179	230.303	284.971	218.21	367.876	244.495	1.50464	0.589418
WP_011679856.1	LEUM_RS05430	LEUM_1114	hypothetical protein	181.842	245.688	263.401	160.882	216.551	153.778	230.31	177.07	1.30067	0.379258
WP_011679857.1	LEUM_RS05440	LEUM_1116	ParA family protein	72.9314	99.7171	97.0423	74.9311	73.0694	80.755	89.8969	76.2518	1.17895	0.2375
WP_011679858.1	LEUM_RS05450	LEUM_1118	hypothetical protein	97.2418	210.848	253.974	149.862	215.887	168.383	187.354	178.044	1.05229	0.0735362
WP_011679859.1	LEUM_RS05455	LEUM_1119	type IV secretory pathway%2C VirB4 protein	94.3246	154.982	235.12	139.945	198.616	163.228	161.475	167.263	0.965399	-0.0508035
WP_011679860.1	LEUM_RS05470	LEUM_1122	glutaredoxin	81.6831	126.148	133.087	111.295	124.218	114.26	113.639	116.591	0.974685	-0.0369922
WP_011679861.1	LEUM_RS05475	LEUM_1123	hypothetical protein	133.221	189.222	220.147	127.824	182.673	170.96	180.864	160.486	1.12698	0.172458
WP_011679862.1	LEUM_RS05480	LEUM_1124	hypothetical protein	99.1867	166.996	165.804	130.028	163.41	144.328	143.995	145.922	0.986799	-0.0191713
WP_011679863.1	LEUM_RS05485	LEUM_1125	Type 1 glutamine amidotransferase-like domain-containing protein	53.483	35.4416	28.8354	20.9366	22.5851	26.632	39.2533	23.3846	1.6786	0.74726
WP_011679864.1	LEUM_RS05495	LEUM_1127	hypothetical protein	249.911	343.603	357.67	198.347	269.028	196.733	317.062	221.369	1.43227	0.518308
WP_011679865.1	LEUM_RS05500	LEUM_1128	class A sortase	97.2418	122.544	148.059	116.804	102.961	115.119	122.615	111.628	1.09842	0.135432
WP_011679866.1	LEUM_RS05505	LEUM_1129	hypothetical protein	161.421	221.06	284.473	192.837	263.714	217.351	222.318	224.634	0.989688	-0.0149537
WP_011679867.1	LEUM_RS05510	LEUM_1130	IS30 family transposase	60.2899	70.8832	124.214	133.333	97.6473	106.528	85.1291	112.503	0.756684	-0.402236
WP_011679868.1	LEUM_RS05515	LEUM_1131	IS30 family transposase	94.3246	127.349	173.013	133.333	164.738	163.228	131.562	153.767	0.855597	-0.224996
WP_011679869.1	LEUM_RS10365	LEUM_1132	NUDIX hydrolase	91.4073	153.18	151.941	105.785	154.774	89.3459	132.176	116.635	1.13324	0.180457
WP_011679870.1	LEUM_RS05525	LEUM_1133	IS30 family transposase	77.7935	82.2966	73.1976	66.1157	97.6473	121.992	77.7626	95.2515	0.816392	-0.292666
WP_011679872.1	LEUM_RS05535	LEUM_1135	ASCH domain-containing protein	134.194	127.95	114.787	80.4408	96.983	94.5005	125.644	90.6414	1.38616	0.471096
WP_011679873.1	LEUM_RS05540	LEUM_1136	cadmium resistance transporter	43.7588	65.4769	69.3159	117.906	108.94	79.8959	59.5172	102.247	0.582091	-0.780684
WP_011679874.1	LEUM_RS05545	LEUM_1137	cytidine deaminase	86.5452	114.735	103.142	101.377	108.276	98.796	101.474	102.816	0.986945	-0.0189586
WP_011679875.1	LEUM_RS05550	LEUM_1138	HIT family protein	176.008	236.678	257.855	164.187	219.208	170.96	223.514	184.785	1.20959	0.274514
WP_011679876.1	LEUM_RS05555	LEUM_1139	DUF2000 domain-containing protein	292.698	179.01	192.976	105.785	130.196	133.16	221.561	123.047	1.80062	0.848495
WP_011679877.1	LEUM_RS05560	LEUM_1140	helix-turn-helix domain-containing protein	57.3727	70.2825	65.4342	72.7273	80.3763	67.0094	64.3631	73.371	0.877229	-0.188975
WP_011679879.1	LEUM_RS05570	LEUM_1142	sensor histidine kinase	196.428	197.632	209.611	119.008	168.724	128.005	201.224	138.579	1.45205	0.538093
WP_011679880.1	LEUM_RS05575	LEUM_1143	MMPL family transporter	327.705	331.589	317.19	159.78	193.966	155.496	325.495	169.747	1.91753	0.939245
WP_011679881.1	LEUM_RS05580	LEUM_1144	GNAT family N-acetyltransferase	101.131	138.763	164.14	114.601	124.218	110.823	134.678	116.547	1.15557	0.208601
WP_011679882.1	LEUM_RS05585	LEUM_1145	FAD-dependent oxidoreductase	152.67	136.961	143.068	163.085	138.168	127.146	144.233	142.8	1.01004	0.0144071
WP_011679883.1	LEUM_RS05590	LEUM_1146	MFS transporter	152.67	171.802	168.576	191.736	161.417	182.987	164.349	178.713	0.919625	-0.120882
WP_011679884.1	LEUM_RS05595	LEUM_1147	AraC family transcriptional regulator	19104.1	10379.6	7692.96	17353.2	10332	12353.8	12392.2	13346.3	0.928512	-0.107007
WP_011679885.1	LEUM_RS05605	LEUM_1149	acyltransferase	93.3521	145.971	143.068	93.6639	185.995	119.414	127.464	133.024	0.9582	-0.0616015
WP_011679886.1	LEUM_RS05610	LEUM_1150	AMP-binding protein	293.67	311.766	283.364	170.799	220.537	136.596	296.267	175.977	1.68355	0.751507
WP_011679887.1	LEUM_RS05615	LEUM_1151	aliphatic sulfonate ABC transporter substrate-binding protein	180.87	244.487	243.438	116.804	211.901	146.905	222.931	158.537	1.40618	0.491781
WP_011679888.1	LEUM_RS05620	LEUM_1152	ABC transporter ATP-binding protein	125.442	153.781	147.504	98.0716	144.81	103.091	142.242	115.324	1.23341	0.302652
WP_011679889.1	LEUM_RS05625	LEUM_1153	ABC transporter permease subunit	37.9243	72.0846	85.9518	109.091	112.925	102.232	65.3202	108.083	0.604353	-0.726536
WP_011679890.1	LEUM_RS05635	LEUM_1154	MFS transporter	406.471	239.681	268.946	90.3581	126.875	122.851	305.033	113.361	2.6908	1.42804
WP_011679891.1	LEUM_RS05640	LEUM_1156	thiazole synthase	1743.55	768.302	773.011	180.716	203.266	186.424	1094.95	190.135	5.75881	2.52577
WP_011679892.1	LEUM_RS05645	LEUM_1157	sulfur carrier protein ThiS adenylyltransferase ThiF	653.465	403.674	471.903	185.124	209.908	177.833	509.681	190.955	2.66911	1.41636
WP_011679893.1	LEUM_RS05655	LEUM_1159	thiamine phosphate synthase	632.072	352.614	356.561	107.989	176.695	127.146	447.082	137.277	3.2568	1.70345
WP_011679894.1	LEUM_RS05660	LEUM_1160	type I 3-dehydroquinate dehydratase	604.844	439.716	460.258	317.355	369.332	262.024	501.606	316.237	1.58617	0.665547
WP_011679895.1	LEUM_RS05665	LEUM_1161	hypothetical protein	272.277	288.338	289.463	139.945	200.609	169.242	283.36	169.932	1.66749	0.737679
WP_011679896.1	LEUM_RS05670	LEUM_1162	chorismate mutase	350.071	262.508	247.874	156.474	241.793	214.774	286.818	204.347	1.40358	0.489112
WP_011679897.1	LEUM_RS05675	LEUM_1163	prephenate dehydrogenase/arogenate dehydrogenase family protein	346.181	375.441	337.707	202.755	275.671	200.169	353.11	226.198	1.56106	0.642528
WP_011679898.1	LEUM_RS05680	LEUM_1164	3-phosphoshikimate 1-carboxyvinyltransferase	564.975	431.907	441.958	210.468	261.057	212.197	479.613	227.907	2.10442	1.07343
WP_011679899.1	LEUM_RS05685	LEUM_1165	chorismate synthase	479.402	420.494	395.378	214.876	241.793	201.028	431.758	219.232	1.96941	0.977761
WP_011679900.1	LEUM_RS05690	LEUM_1166	3-dehydroquinate synthase	543.582	525.617	468.576	295.317	347.412	323.02	512.592	321.916	1.59231	0.671125
WP_011679901.1	LEUM_RS05695	LEUM_1167	3-deoxy-7-phosphoheptulonate synthase	479.402	411.483	377.633	223.691	273.678	219.069	422.839	238.813	1.77059	0.824229
WP_011679902.1	LEUM_RS05700	LEUM_1168	shikimate dehydrogenase	246.994	231.271	269.5	166.391	206.587	160.651	249.255	177.876	1.40128	0.48675
WP_011679903.1	LEUM_RS05705	LEUM_1169	transketolase	124.47	147.173	135.305	181.818	155.438	140.892	135.649	159.383	0.85109	-0.232617
WP_011679904.1	LEUM_RS05710	LEUM_1170	aminodeoxychorismate/anthranilate synthase component II	166.284	339.398	311.09	201.653	273.014	170.101	272.257	214.922	1.26677	0.341154
WP_011679905.1	LEUM_RS05715	LEUM_1171	anthranilate synthase component I	135.166	167.597	166.913	139.945	162.081	150.342	156.559	150.789	1.03826	0.0541689
WP_011679906.1	LEUM_RS05720	LEUM_1172	tryptophan synthase subunit alpha	172.118	217.455	217.375	132.231	172.045	150.342	202.316	151.539	1.33507	0.416918
WP_011679907.1	LEUM_RS05725	LEUM_1173	phosphoribosylanthranilate isomerase	209.07	267.314	274.491	160.882	205.259	163.228	250.292	176.456	1.41844	0.504301
WP_011679908.1	LEUM_RS05730	LEUM_1174	indole-3-glycerol phosphate synthase TrpC	122.525	132.756	140.85	85.9504	153.446	99.6551	132.044	113.017	1.16835	0.224473
WP_011679909.1	LEUM_RS05735	LEUM_1175	anthranilate phosphoribosyltransferase	200.318	235.476	264.51	211.57	271.685	183.846	233.435	222.367	1.04977	0.0700748
WP_011679910.1	LEUM_RS05740	LEUM_1176	tryptophan synthase subunit beta	210.042	231.872	235.674	190.634	240.465	213.056	225.863	214.718	1.05191	0.0730046
WP_011679911.1	LEUM_RS05745	LEUM_1177	aldose 1-epimerase family protein	465.788	362.826	362.106	197.245	203.93	198.451	396.907	199.875	1.98577	0.9897
WP_011679912.1	LEUM_RS05750	LEUM_1178	tyrosine recombinase XerC	182.815	156.784	164.695	101.377	118.24	101.373	168.098	106.997	1.57106	0.651734
WP_011679913.1	LEUM_RS05755	LEUM_1179	hypothetical protein	258.663	232.473	199.63	413.223	250.429	350.511	230.255	338.054	0.68112	-0.55402
WP_011679914.1	LEUM_RS05770	LEUM_1182	nucleoside 2-deoxyribosyltransferase	284.919	285.936	313.863	195.041	231.829	213.915	294.906	213.595	1.38068	0.465375
WP_011679915.1	LEUM_RS05775	LEUM_1183	hypothetical protein	43.7588	63.6747	52.6801	56.1983	48.4915	54.9821	53.3712	53.224	1.00277	0.00398593
WP_011679916.1	LEUM_RS05780	LEUM_1184	hydroxymethylglutaryl-CoA synthase	171.146	193.427	184.658	155.372	172.709	131.442	183.077	153.174	1.19522	0.257275
WP_011679917.1	LEUM_RS05785	LEUM_1185	ATP-binding cassette domain-containing protein	256.718	263.109	266.728	271.074	262.385	258.588	262.185	264.016	0.993065	-0.0100392
WP_011679918.1	LEUM_RS05795	LEUM_1187	16S rRNA (uracil(1498)-N(3))-methyltransferase	1037.57	609.115	699.259	391.184	571.934	383.156	781.982	448.758	1.74254	0.801196
WP_011679919.1	LEUM_RS05800	LEUM_1188	50S ribosomal protein L11 methyltransferase	743.9	384.451	475.785	246.832	299.584	277.488	534.712	274.635	1.94699	0.961248
WP_011679920.1	LEUM_RS05805	LEUM_1189	zinc-binding alcohol dehydrogenase family protein	426.892	315.37	367.652	171.901	189.98	172.678	369.971	178.186	2.07632	1.05403
WP_011679922.1	LEUM_RS05820	LEUM_1192	Gfo/Idh/MocA family oxidoreductase	330.622	254.098	286.691	185.124	185.995	186.424	290.47	185.847	1.56295	0.644272
WP_011679923.1	LEUM_RS05825	LEUM_1193	glycine--tRNA ligase subunit beta	402.581	321.978	320.517	242.424	290.949	217.351	348.359	250.241	1.39209	0.477253
WP_011679924.1	LEUM_RS05830	LEUM_1194	glycine--tRNA ligase subunit alpha	269.36	271.519	283.918	218.182	242.457	186.424	274.932	215.688	1.27468	0.350133
WP_011679925.1	LEUM_RS05835	LEUM_1195	DUF805 domain-containing protein	405.498	473.356	435.304	258.953	308.884	283.501	438.053	283.78	1.54364	0.626334
WP_011679926.1	LEUM_RS05845	LEUM_1197	UMP kinase	262.553	177.809	197.966	143.251	145.474	166.664	212.776	151.797	1.40172	0.487196
WP_011679927.1	LEUM_RS05860	LEUM_1200	GIY-YIG nuclease family protein	258.663	276.324	254.528	128.926	185.995	129.723	263.172	148.215	1.77561	0.828318
WP_011679928.1	LEUM_RS05865	LEUM_1201	tRNA1(Val) (adenine(37)-N6)-methyltransferase	151.697	163.993	125.323	102.479	83.0334	72.164	147.004	85.8922	1.7115	0.775259
WP_011679929.1	LEUM_RS05870	LEUM_1202	1-acyl-sn-glycerol-3-phosphate acyltransferase	49.5933	71.4839	62.1071	50.6887	60.4483	42.9548	61.0614	51.3639	1.1888	0.249506
WP_011679930.1	LEUM_RS05880	LEUM_1204	transcriptional repressor LexA	119.607	87.1023	96.4878	72.7273	93.6617	112.541	101.066	92.9768	1.087	0.120353
WP_011679931.1	LEUM_RS05885	LEUM_1205	orotate phosphoribosyltransferase	228.518	1311.94	216.266	1611.02	1352.45	1985.37	585.575	1649.61	0.354977	-1.4942
WP_011679932.1	LEUM_RS05890	LEUM_1206	orotidine-5'-phosphate decarboxylase	120.58	237.279	139.186	274.38	273.014	342.779	165.682	296.724	0.558369	-0.84071
WP_011679933.1	LEUM_RS05895	LEUM_1207	carbamoyl-phosphate synthase large subunit	218.794	686.005	271.164	638.016	510.157	594.494	391.988	580.889	0.674807	-0.567454
WP_011679934.1	LEUM_RS05900	LEUM_1208	glutamine-hydrolyzing carbamoyl-phosphate synthase small subunit	240.187	366.43	247.874	285.399	303.57	270.615	284.83	286.528	0.994075	-0.00857362
WP_011679935.1	LEUM_RS05905	LEUM_1209	dihydroorotase	334.512	514.204	265.619	453.994	464.323	495.698	371.445	471.338	0.788064	-0.343615
WP_011679936.1	LEUM_RS05910	LEUM_1210	aspartate carbamoyltransferase catalytic subunit	99.1867	122.544	103.142	102.479	104.954	88.4868	108.291	98.6401	1.09784	0.134665
WP_011679937.1	LEUM_RS05915	LEUM_1211	signal peptidase I	272.277	273.922	296.672	266.667	289.62	268.038	280.957	274.775	1.0225	0.0320988
WP_011679938.1	LEUM_RS05925	LEUM_1213	PBP1A family penicillin-binding protein	629.155	534.027	519.592	336.088	383.282	363.397	560.925	360.922	1.55414	0.636118
WP_011679939.1	LEUM_RS05930	LEUM_1214	arginine repressor	686.527	371.837	406.469	255.647	207.251	262.024	488.277	241.641	2.02067	1.01484
WP_011679940.1	LEUM_RS05935	LEUM_1215	arginine--tRNA ligase	587.341	297.349	326.617	217.08	208.58	231.956	403.769	219.205	1.84197	0.881248
WP_011679941.1	LEUM_RS05945	LEUM_1217	bifunctional phosphopantothenoylcysteine decarboxylase/phosphopantothenate--cysteine ligase CoaBC	224.629	169.399	176.894	155.372	159.424	138.314	190.307	151.037	1.26001	0.333431
WP_011679942.1	LEUM_RS05950	LEUM_1218	LURP-one-related family protein	395.774	289.54	297.781	427.548	338.776	336.765	327.698	367.697	0.89122	-0.166147
WP_011679943.1	LEUM_RS05955	LEUM_1219	SPFH/Band 7/PHB domain protein	655.41	472.154	445.286	581.818	504.843	514.598	524.283	533.753	0.982258	-0.0258259
WP_011679944.1	LEUM_RS05960	LEUM_1220	toxin-antitoxin system HicB family antitoxin	250.884	173.003	202.403	218.182	237.143	189.001	208.763	214.775	0.972007	-0.0409612
WP_011679945.1	LEUM_RS05965	LEUM_1221	CsbD family protein	445.368	361.625	328.835	1689.26	968.501	1801.52	378.609	1486.43	0.254711	-1.97307
WP_011679947.1	LEUM_RS05975	LEUM_1224	hypothetical protein	24.3105	37.8444	43.8077	44.0771	48.4915	42.9548	35.3209	45.1745	0.781877	-0.354987
WP_011679948.1	LEUM_RS05980	LEUM_1225	tRNA (guanosine(46)-N7)-methyltransferase TrmB	896.57	621.73	676.524	506.887	598.505	478.516	731.608	527.969	1.3857	0.470616
WP_011679949.1	LEUM_RS05985	LEUM_1226	ABC transporter permease	322.843	197.031	202.403	262.259	258.4	245.701	240.759	255.453	0.942477	-0.0854707
WP_011679950.1	LEUM_RS05990	LEUM_1227	ABC transporter ATP-binding protein	141.973	109.929	126.987	106.887	133.518	121.992	126.296	120.799	1.04551	0.064207
WP_011679951.1	LEUM_RS05995	LEUM_1228	HIT family protein	96.2694	96.7135	89.8335	119.008	92.3331	91.0641	94.2721	100.802	0.935223	-0.0966184
WP_011679952.1	LEUM_RS06005	LEUM_1230	peptidyl-prolyl cis-trans isomerase	157.532	178.409	180.221	202.755	205.259	257.729	172.054	221.914	0.775319	-0.367137
WP_011679953.1	LEUM_RS06010	LEUM_1231	MFS transporter	161.421	258.904	250.092	160.882	201.273	206.183	223.472	189.446	1.17961	0.238312
WP_011679954.1	LEUM_RS06015	LEUM_1232	aminotransferase class I/II-fold pyridoxal phosphate-dependent enzyme	193.511	291.342	261.182	166.391	201.273	167.524	248.679	178.396	1.39397	0.4792
WP_011679955.1	LEUM_RS06020	LEUM_1233	2-hydroxyacid dehydrogenase	144.89	208.445	197.966	161.983	211.237	152.919	183.767	175.38	1.04782	0.0673963
WP_011679956.1	LEUM_RS06025	LEUM_1234	amino acid ABC transporter ATP-binding protein	194.484	284.734	262.846	201.653	216.551	237.11	247.355	218.438	1.13238	0.179357
WP_011679957.1	LEUM_RS06030	LEUM_1235	amino acid ABC transporter permease	116.69	176.607	163.031	113.499	116.911	130.582	152.11	120.331	1.2641	0.338106
WP_011679958.1	LEUM_RS06035	LEUM_1236	basic amino acid ABC transporter substrate-binding protein	103.076	153.18	164.695	193.939	207.916	174.396	140.317	192.084	0.730499	-0.453046
WP_011679959.1	LEUM_RS06040	LEUM_1237	aminotransferase class I/II-fold pyridoxal phosphate-dependent enzyme	60.2899	125.547	155.268	157.576	180.016	172.678	113.702	170.09	0.668479	-0.581046
WP_011679960.1	LEUM_RS06045	LEUM_1238	LysR family transcriptional regulator	69.0417	109.929	113.124	116.804	133.518	111.682	97.3648	120.668	0.806881	-0.309573
WP_011679961.1	LEUM_RS06050	LEUM_1239	3-oxoacyl-ACP reductase	148.78	170.6	148.059	127.824	136.839	95.3596	155.813	120.007	1.29836	0.376692
WP_011679962.1	LEUM_RS06055	LEUM_1240	QueT transporter family protein	388.967	341.201	359.888	272.176	261.721	262.883	363.352	265.594	1.36808	0.452148
WP_011679963.1	LEUM_RS06065	LEUM_1241	DNA primase	1227.19	516.606	698.705	352.617	368.668	414.084	814.168	378.456	2.15129	1.1052
WP_011679964.1	LEUM_RS06070	LEUM_1243	helix-turn-helix domain-containing protein	241.16	350.812	349.907	221.488	259.064	248.279	313.959	242.943	1.29232	0.369958
WP_011679965.1	LEUM_RS06075	LEUM_1244	alpha-xylosidase	290.753	333.992	316.635	246.832	298.256	269.756	313.793	271.615	1.15529	0.208254
WP_011679966.1	LEUM_RS06080	LEUM_1245	glycoside-pentoside-hexuronide (GPH):cation symporter	270.332	289.54	256.746	150.964	188.652	196.733	272.206	178.783	1.52255	0.606491
WP_011679967.1	LEUM_RS06085	LEUM_1246	hypothetical protein	104.049	207.844	250.092	271.074	238.472	262.024	187.328	257.19	0.728365	-0.457267
WP_011679968.1	LEUM_RS06090	LEUM_1247	hypothetical protein	121.552	190.424	216.82	204.959	229.836	171.819	176.265	202.205	0.871717	-0.198068
WP_011679969.1	LEUM_RS06095	LEUM_1248	hypothetical protein	114.745	135.159	159.149	156.474	182.673	129.723	136.351	156.29	0.872423	-0.196901
WP_011679971.1	LEUM_RS06105		hypothetical protein	99.1867	169.399	154.159	191.736	188.652	158.074	140.915	179.487	0.785097	-0.349057
WP_011679973.1	LEUM_RS06115	LEUM_1252	S8 family peptidase	2950.32	2974.69	1539.92	3548.21	2762.69	2696.7	2488.31	3002.53	0.828737	-0.271013
WP_011679974.1	LEUM_RS06120	LEUM_1253	AAA family ATPase	403.554	380.847	247.319	370.248	391.918	338.484	343.907	366.883	0.937374	-0.093303
WP_011679975.1	LEUM_RS06125	LEUM_1254	plasmid pRiA4b ORF-3 family protein	99.1867	82.8973	83.7337	81.5427	67.091	69.5867	88.6059	72.7401	1.21812	0.284651
WP_011679976.1	LEUM_RS10800		IS110 family transposase	187.677	213.25	209.057	165.289	195.295	148.623	203.328	169.736	1.19791	0.260518
WP_011679979.1	LEUM_RS06145	LEUM_1258	hypothetical protein	242.132	305.759	293.345	229.201	215.887	215.633	280.412	220.24	1.27321	0.34847
WP_011679980.1	LEUM_RS06150	LEUM_1259	hypothetical protein	310.201	311.165	304.99	200.551	252.421	199.31	308.786	217.428	1.42018	0.506071
WP_011679982.1	LEUM_RS06165	LEUM_1261	hypothetical protein	133.221	159.187	137.523	106.887	128.204	110.823	143.31	115.305	1.24288	0.313692
WP_011679984.1	LEUM_RS06170	LEUM_1263	hypothetical protein	314.091	344.204	350.461	225.895	304.234	244.842	336.252	258.324	1.30167	0.380362
WP_011679985.1	LEUM_RS06175	LEUM_1264	single-stranded DNA-binding protein	125.442	183.816	182.44	184.022	183.338	158.933	163.899	175.431	0.934267	-0.098094
WP_011679986.1	LEUM_RS06180	LEUM_1265	hypothetical protein	255.746	273.321	282.809	213.774	211.901	207.901	270.625	211.192	1.28142	0.357741
WP_011679987.1	LEUM_RS06185	LEUM_1266	hypothetical protein	140.028	203.038	191.867	155.372	166.067	152.919	178.311	158.119	1.1277	0.173383
WP_011679988.1	LEUM_RS06190	LEUM_1267	replication initiator protein A	232.408	314.77	281.7	272.176	332.798	223.365	276.292	276.113	1.00065	0.000937838
WP_011679989.1	LEUM_RS06205	LEUM_1270	PTS system mannose/fructose/sorbose family transporter subunit IID	1186.35	1135.93	752.494	5002.75	2186.1	4192.39	1024.93	3793.75	0.270162	-1.8881
WP_011679990.1	LEUM_RS06210	LEUM_1271	PTS sugar transporter subunit IIC	1703.68	1177.38	993.159	6673.28	3227.01	6352.15	1291.41	5417.48	0.238378	-2.06868
WP_011679991.1	LEUM_RS06215	LEUM_1272	PTS sugar transporter subunit IIB	2353.25	1532.4	1289.28	7976.86	3874.67	7362.45	1724.98	6404.66	0.269331	-1.89255
WP_011679992.1	LEUM_RS06220	LEUM_1273	PTS fructose transporter subunit IIA	3008.66	1469.93	1297.04	17418.2	12601.8	16234.3	1925.21	15418.1	0.124867	-3.00154
WP_011679993.1	LEUM_RS06225	LEUM_1274	TetR family transcriptional regulator	126.414	165.795	154.159	134.435	153.446	134.019	148.789	140.633	1.05799	0.0813321
WP_011679994.1	LEUM_RS06230	LEUM_1275	alpha/beta hydrolase	107.938	170	140.85	177.41	176.695	200.169	139.596	184.758	0.75556	-0.404381
WP_011679995.1	LEUM_RS10710	LEUM_1276	hypothetical protein	85.5728	121.943	121.996	153.168	172.045	145.187	109.837	156.8	0.700493	-0.513558
WP_011679996.1	LEUM_RS06235	LEUM_1277	DNA-processing protein DprA	234.353	294.946	231.793	241.322	199.28	194.156	253.697	211.586	1.19903	0.261864
WP_011679997.1	LEUM_RS06240	LEUM_1278	ABC-F family ATP-binding cassette domain-containing protein	475.513	314.169	357.116	240.22	232.493	219.069	382.266	230.594	1.65774	0.729218
WP_011679998.1	LEUM_RS06245	LEUM_1279	dihydroorotate oxidase	72.9314	90.1058	90.9425	99.1735	122.889	92.7823	84.6599	104.948	0.806681	-0.30993
WP_011679999.1	LEUM_RS06250	LEUM_1280	acetate kinase	141.001	117.138	119.778	96.9697	95.6545	109.105	125.972	100.576	1.2525	0.324812
WP_011680000.1	LEUM_RS06255	LEUM_1281	N-acetylmuramoyl-L-alanine amidase	110.856	94.9114	114.787	68.3195	65.7624	58.4185	106.851	64.1668	1.66521	0.735707
WP_011680001.1	LEUM_RS06260	LEUM_1282	hypothetical protein	283.946	260.706	260.628	185.124	152.781	195.015	268.427	177.64	1.51107	0.595572
WP_011680002.1	LEUM_RS06265	LEUM_1283	RNA-binding transcriptional accessory protein	438.561	503.391	375.415	930.027	793.135	795.522	439.122	839.561	0.523038	-0.935013
WP_011680003.1	LEUM_RS06280	LEUM_1286	carbohydrate-binding domain-containing protein	202.263	251.095	276.709	213.774	261.721	256.01	243.356	243.835	0.998033	-0.00284018
WP_011680004.1	LEUM_RS06285	LEUM_1287	cysteine synthase family protein	95.297	113.533	120.332	157.576	130.196	163.228	109.721	150.333	0.729851	-0.454327
WP_011680005.1	LEUM_RS06290	LEUM_1288	PLP-dependent aspartate aminotransferase family protein	272.277	227.667	231.238	243.526	198.616	278.347	243.727	240.163	1.01484	0.0212552
WP_011680006.1	LEUM_RS06295	LEUM_1289	serine O-acetyltransferase	428.836	267.314	269.5	212.672	184.002	268.038	321.884	221.571	1.45274	0.538772
WP_011680007.1	LEUM_RS06305	LEUM_1291	ribosome biogenesis GTPase Der	382.16	233.674	246.765	336.088	250.429	311.852	287.533	299.456	0.960185	-0.0586163
WP_011680008.1	LEUM_RS06310	LEUM_1292	30S ribosomal protein S1	665.134	388.656	427.541	598.347	444.395	568.721	493.777	537.154	0.919246	-0.121477
WP_011680010.1	LEUM_RS06325	LEUM_1295	ECF transporter S component	140.028	207.844	212.939	219.284	185.331	221.647	186.937	208.754	0.895491	-0.159249
WP_011680011.1	LEUM_RS06330	LEUM_1296	rRNA pseudouridine synthase	515.382	524.416	533.455	462.81	476.279	512.88	524.418	483.99	1.08353	0.11574
WP_011680014.1	LEUM_RS06355	LEUM_1301	S1 RNA-binding protein	498.851	268.515	313.863	359.229	312.206	351.37	360.409	340.935	1.05712	0.0801415
WP_011680015.1	LEUM_RS06370	LEUM_1303	MFS transporter	206.153	162.791	210.72	186.226	215.887	211.337	193.221	204.483	0.944925	-0.0817285
WP_011680017.1	LEUM_RS06375	LEUM_1306	PucR family transcriptional regulator	268.387	238.48	292.236	240.22	253.086	230.238	266.368	241.181	1.10443	0.143302
WP_011680018.1	LEUM_RS06380	LEUM_1307	amino acid permease	160.449	187.42	231.793	177.41	199.28	190.719	193.221	189.137	1.02159	0.0308199
WP_011680019.1	LEUM_RS06390	LEUM_1309	aspartate--tRNA ligase	487.182	506.995	521.256	838.567	544.035	829.027	505.144	737.21	0.685211	-0.54538
WP_011680020.1	LEUM_RS06395	LEUM_1310	histidine--tRNA ligase	261.581	330.989	331.053	491.46	417.16	462.193	307.874	456.938	0.673777	-0.569657
WP_011680021.1	LEUM_RS06400	LEUM_1311	galactose mutarotase	2030.41	801.341	773.566	1207.71	1021.64	1027.48	1201.77	1085.61	1.107	0.146656
WP_011680022.1	LEUM_RS06405	LEUM_1312	helix-turn-helix domain-containing protein	495.933	291.943	272.828	269.972	247.107	265.46	353.568	260.847	1.35546	0.438785
WP_011680023.1	LEUM_RS06410	LEUM_1313	galactokinase	712.783	448.126	514.047	320.661	300.249	318.724	558.319	313.211	1.78256	0.833952
WP_011680024.1	LEUM_RS06415	LEUM_1314	glycoside-pentoside-hexuronide (GPH):cation symporter	375.353	249.293	271.164	180.716	203.93	202.746	298.603	195.798	1.52506	0.608868
WP_011680025.1	LEUM_RS06420	LEUM_1315	aldo/keto reductase	2078.06	717.843	1247.69	517.906	532.742	536.075	1347.86	528.908	2.54839	1.34958
WP_011680026.1	LEUM_RS06425	LEUM_1316	beta-galactosidase	1749.38	442.119	1007.02	377.961	400.553	416.661	1066.17	398.392	2.67619	1.42018
WP_011680027.1	LEUM_RS06430	LEUM_1317	threonine/serine exporter family protein	187.677	140.565	161.368	193.939	177.359	159.792	163.203	177.03	0.921894	-0.117327
WP_011680028.1	LEUM_RS06435	LEUM_1318	phosphoglycerate dehydrogenase	180.87	168.798	164.14	178.512	174.038	201.887	171.269	184.813	0.926719	-0.109796
WP_011680029.1	LEUM_RS06440	LEUM_1319	branched-chain amino acid aminotransferase	208.097	122.544	222.366	235.813	193.302	219.928	184.336	216.348	0.852035	-0.231016
WP_011680030.1	LEUM_RS06450	LEUM_1321	YutD family protein	632.072	377.243	353.234	274.38	290.285	262.024	454.183	275.563	1.6482	0.720891
WP_011680031.1	LEUM_RS06455	LEUM_1322	bifunctional metallophosphatase/5'-nucleotidase	661.244	312.367	395.933	403.306	346.747	415.802	456.515	388.618	1.17471	0.232307
WP_011680032.1	LEUM_RS06460	LEUM_1323	hypothetical protein	491.071	508.797	459.703	375.758	464.987	380.579	486.524	407.108	1.19507	0.2571
WP_011680033.1	LEUM_RS06465	LEUM_1324	aminopeptidase P family protein	556.223	409.681	435.304	397.796	422.474	438.139	467.069	419.47	1.11348	0.155071
WP_011680034.1	LEUM_RS06480	LEUM_1327	TetR/AcrR family transcriptional regulator	369.519	237.279	277.818	190.634	208.58	202.746	294.872	200.653	1.46956	0.555384
WP_011680036.1	LEUM_RS06490	LEUM_1330	hypothetical protein	50.5657	77.491	84.2882	85.9504	98.9758	109.964	70.7816	98.2968	0.720081	-0.473769
WP_011680038.1	LEUM_RS06505	LEUM_1334	hypothetical protein	75.8486	91.3072	84.8427	92.562	69.748	80.755	83.9995	81.0217	1.03675	0.0520733
WP_011680039.1	LEUM_RS06510	LEUM_1335	GNAT family N-acetyltransferase	131.276	206.042	214.048	181.818	199.944	199.31	183.789	193.691	0.948876	-0.0757083
WP_011680040.1	LEUM_RS06515	LEUM_1336	EamA family transporter RarD	121.552	155.583	160.258	142.149	144.146	142.61	145.798	142.968	1.01979	0.0282749
WP_011680041.1	LEUM_RS06520	LEUM_1337	hypothetical protein	370.491	330.989	324.399	315.151	230.501	334.188	341.96	293.28	1.16598	0.221546
WP_011680042.1	LEUM_RS06525	LEUM_1338	multidrug efflux SMR transporter	156.559	203.639	227.911	258.953	263.05	319.583	196.036	280.529	0.69881	-0.517027
WP_011680043.1	LEUM_RS06530	LEUM_1339	hypothetical protein	119.607	189.222	183.549	221.488	208.58	192.437	164.126	207.502	0.790963	-0.338318
WP_011680044.1	LEUM_RS06550	LEUM_1343	inositol monophosphatase family protein	198.373	174.805	218.484	190.634	182.009	174.396	197.221	182.346	1.08157	0.11313
WP_011680045.1	LEUM_RS06560	LEUM_1345	peptide deformylase	105.994	123.145	98.1514	111.295	119.568	108.246	109.097	113.036	0.965146	-0.0511809
WP_011680046.1	LEUM_RS06565	LEUM_1346	DnaJ domain-containing protein	439.533	469.151	408.687	654.545	557.984	658.926	439.124	623.819	0.703928	-0.5065
WP_011680047.1	LEUM_RS06570	LEUM_1347	molecular chaperone DnaK	2308.52	1569.04	999.813	7755.37	5750.56	6409.71	1625.79	6638.55	0.244902	-2.02972
WP_011680048.1	LEUM_RS06575	LEUM_1348	nucleotide exchange factor GrpE	1859.26	664.981	853.418	960.881	785.164	790.368	1125.89	845.471	1.33167	0.413236
WP_011680049.1	LEUM_RS06580	LEUM_1349	heat-inducible transcriptional repressor HrcA	5048.8	4732.96	2226.43	1268.32	1519.84	1554.96	4002.73	1447.71	2.76487	1.46721
WP_011680050.1	LEUM_RS06585	LEUM_1350	riboflavin biosynthesis protein RibF	110.856	145.971	161.368	230.303	249.764	235.392	139.398	238.487	0.584512	-0.774696
WP_011680051.1	LEUM_RS06590	LEUM_1351	tRNA pseudouridine(55) synthase TruB	255.746	302.155	315.526	372.452	320.177	376.284	291.142	356.304	0.817118	-0.291384
WP_011680052.1	LEUM_RS06595	LEUM_1352	PTS glucose transporter subunit IIA	646.658	436.713	496.857	369.146	361.361	408.929	526.742	379.812	1.38685	0.471812
WP_011680053.1	LEUM_RS06600	LEUM_1353	aminotransferase class I/II-fold pyridoxal phosphate-dependent enzyme	587.341	213.851	262.846	210.468	166.731	194.156	354.679	190.452	1.86231	0.89709
WP_011680054.1	LEUM_RS06610	LEUM_1355	translation initiation factor IF-2	1514.06	926.888	984.841	1083.2	820.37	1101.36	1141.93	1001.64	1.14006	0.189105
WP_011680055.1	LEUM_RS06615	LEUM_1356	ribosomal L7Ae/L30e/S12e/Gadd45 family protein	289.781	231.872	262.846	320.661	267.7	293.811	261.5	294.057	0.889282	-0.169287
WP_011680057.1	LEUM_RS06625	LEUM_1358	transcription termination factor NusA	396.747	293.745	301.108	300.826	280.321	316.147	330.533	299.098	1.1051	0.144177
WP_011680058.1	LEUM_RS06645	LEUM_1362	manganese-dependent inorganic pyrophosphatase	1118.28	448.727	448.613	669.972	399.224	605.662	671.874	558.286	1.20346	0.267184
WP_011680059.1	LEUM_RS06650	LEUM_1363	DNA topoisomerase IV subunit A	208.097	227.667	217.929	290.909	218.544	219.928	217.898	243.127	0.896231	-0.158058
WP_011680060.1	LEUM_RS06655	LEUM_1364	DNA topoisomerase IV subunit B	420.085	412.084	383.733	436.364	387.932	392.607	405.3	405.634	0.999178	-0.0011867
WP_011680061.1	LEUM_RS06665	LEUM_1366	D-tyrosyl-tRNA(Tyr) deacylase	243.105	276.925	265.064	308.54	329.476	319.583	261.698	319.2	0.819856	-0.286558
WP_011680063.1	LEUM_RS06675	LEUM_1368	multidrug efflux MFS transporter	70.0141	95.5121	72.6431	59.5041	56.4627	59.2776	79.3898	58.4148	1.35907	0.442619
WP_011680064.1	LEUM_RS06680	LEUM_1369	hypothetical protein	781.824	409.08	497.411	467.218	415.167	511.162	562.772	464.515	1.21152	0.276824
WP_011680065.1	LEUM_RS06685	LEUM_1370	ATP-grasp domain-containing protein	590.258	437.914	492.975	485.95	414.503	458.757	507.049	453.07	1.11914	0.162391
WP_011680066.1	LEUM_RS06690	LEUM_1371	carbamoyl phosphate synthase small subunit	495.933	380.246	370.424	341.598	300.249	339.343	415.535	327.063	1.2705	0.3454
WP_011680067.1	LEUM_RS06695	LEUM_1372	bifunctional pyr operon transcriptional regulator/uracil phosphoribosyltransferase PyrR	920.88	741.871	628.28	590.633	526.764	602.226	763.677	573.208	1.33229	0.413904
WP_011680068.1	LEUM_RS06700	LEUM_1373	RluA family pseudouridine synthase	206.153	197.632	184.658	164.187	170.717	164.946	196.147	166.617	1.17724	0.235405
WP_011680069.1	LEUM_RS06705	LEUM_1374	hypothetical protein	122.525	188.621	206.839	195.041	185.331	176.974	172.662	185.782	0.929379	-0.105662
WP_011680070.1	LEUM_RS06715	LEUM_1376	GNAT family N-acetyltransferase	54.4554	56.4663	48.7984	66.1157	77.7192	74.7413	53.24	72.8587	0.73073	-0.45259
WP_011680071.1	LEUM_RS06725	LEUM_1378	class I SAM-dependent RNA methyltransferase	409.388	292.543	320.517	265.565	241.793	243.124	340.816	250.161	1.36239	0.446139
WP_011680072.1	LEUM_RS06730	LEUM_1379	hypothetical protein	32.0898	42.0494	45.4713	34.1598	37.8632	27.491	39.8701	33.1713	1.20195	0.265371
WP_011680073.1	LEUM_RS06740	LEUM_1381	asparagine--tRNA ligase	610.679	480.564	483.548	376.859	333.462	341.92	524.93	350.747	1.49661	0.581694
WP_011680075.1	LEUM_RS06750	LEUM_1383	hypothetical protein	401.609	341.201	379.297	292.011	291.613	310.133	374.035	297.919	1.25549	0.328254
WP_011680076.1	LEUM_RS06755	LEUM_1384	DNA polymerase III subunit epsilon	270.332	253.498	226.247	210.468	243.786	251.715	250.026	235.323	1.06248	0.0874336
WP_011680077.1	LEUM_RS06760	LEUM_1385	mevalonate kinase	85.5728	69.6818	96.4878	117.906	122.225	128.864	83.9141	122.999	0.682237	-0.551656
WP_011680079.1	LEUM_RS06770	LEUM_1387	phosphomevalonate kinase	107.938	140.565	146.95	153.168	133.518	161.51	131.818	149.399	0.882323	-0.180621
WP_011680080.1	LEUM_RS06775	LEUM_1388	type 2 isopentenyl-diphosphate Delta-isomerase	124.47	144.169	150.277	177.41	154.774	164.946	139.639	165.71	0.842667	-0.246966
WP_011680081.1	LEUM_RS06780	LEUM_1389	hypoxanthine phosphoribosyltransferase	1202.88	445.723	633.27	386.777	302.242	360.82	760.625	349.946	2.17355	1.12005
WP_011680082.1	LEUM_RS06790	LEUM_1391	formate/nitrite transporter family protein	218.794	173.003	190.203	110.193	150.124	128.864	194	129.727	1.49545	0.580577
WP_011680083.1	LEUM_RS06795	LEUM_1392	aquaporin family protein	153.642	224.664	195.194	165.289	194.63	176.115	191.167	178.678	1.06989	0.0974677
WP_011680084.1	LEUM_RS06805	LEUM_1394	GtrA family protein	183.787	228.869	215.157	236.915	217.215	210.478	209.271	221.536	0.944635	-0.0821706
WP_011680085.1	LEUM_RS06810	LEUM_1395	glycosyltransferase family 2 protein	243.105	211.448	237.338	181.818	191.309	211.337	230.63	194.821	1.1838	0.243428
WP_011680086.1	LEUM_RS06815	LEUM_1396	hypothetical protein	364.657	348.409	366.543	265.565	313.534	284.361	359.87	287.82	1.25033	0.322308
WP_011680087.1	LEUM_RS06820	LEUM_1397	alkaline phosphatase family protein	192.539	216.254	209.057	157.576	162.081	164.087	205.95	161.248	1.27722	0.353012
WP_011680088.1	LEUM_RS06825	LEUM_1398	hypothetical protein	140.028	177.208	189.648	188.43	164.738	204.465	168.962	185.878	0.908994	-0.137657
WP_011680089.1	LEUM_RS06830	LEUM_1399	DUF6020 family protein	203.235	210.848	196.857	202.755	202.601	210.478	203.647	205.278	0.992052	-0.0115117
WP_011680090.1	LEUM_RS06835	LEUM_1400	glycosyltransferase family 2 protein	344.236	311.766	281.145	258.953	245.779	270.615	312.383	258.449	1.20868	0.273434
WP_011680091.1	LEUM_RS06840	LEUM_1401	glycosyltransferase family 2 protein	96.2694	115.936	125.323	138.843	138.832	170.101	112.51	149.259	0.75379	-0.407766
WP_011680092.1	LEUM_RS06845	LEUM_1402	UDP-galactopyranose mutase	555.251	336.395	409.241	374.656	369.332	335.906	433.629	359.965	1.20464	0.268606
WP_011680093.1	LEUM_RS06850	LEUM_1403	DUF4422 domain-containing protein	395.774	230.07	305.545	280.992	264.378	266.32	310.463	270.563	1.14747	0.198456
WP_011680094.1	LEUM_RS06855	LEUM_1404	hypothetical protein	124.47	107.526	138.632	105.785	112.925	146.905	123.543	121.872	1.01371	0.0196421
WP_011680095.1	LEUM_RS06860	LEUM_1405	capsular polysaccharide biosynthesis protein	516.354	436.112	419.777	298.623	291.613	248.279	457.414	279.505	1.63652	0.710629
WP_011680096.1	LEUM_RS06865	LEUM_1406	sugar transferase	260.608	251.095	197.966	180.716	200.609	165.805	236.556	182.377	1.29708	0.375262
WP_011680097.1	LEUM_RS06870	LEUM_1407	flippase	353.96	313.568	317.19	353.719	310.877	323.879	328.239	329.492	0.996199	-0.00549348
WP_011680098.1	LEUM_RS06875	LEUM_1408	glycoside hydrolase family 32 protein	174.063	256.501	235.674	279.89	301.577	277.488	222.079	286.318	0.775638	-0.366544
WP_011680099.1	LEUM_RS06880	LEUM_1409	glycoside hydrolase family 68 protein	321.87	383.25	350.461	1109.64	747.3	1015.45	351.861	957.464	0.367492	-1.44421
WP_011680100.1	LEUM_RS06885	LEUM_1410	glycoside hydrolase family 68 protein	331.595	388.056	365.434	589.532	455.023	500.853	361.695	515.136	0.702135	-0.51018
WP_011680101.1	LEUM_RS06890	LEUM_1411	glycoside hydrolase family 68 protein	219.767	257.703	284.473	347.107	363.354	371.129	253.981	360.53	0.704464	-0.505402
WP_011680102.1	LEUM_RS06895	LEUM_1412	acyltransferase family protein	105.994	173.604	181.885	185.124	182.673	191.578	153.827	186.459	0.824996	-0.277542
WP_011680103.1	LEUM_RS06900	LEUM_1413	lysozyme M1 (1%2C4-beta-N-acetylmuramidase)	172.118	242.084	240.665	284.297	302.242	323.879	218.289	303.473	0.719304	-0.475327
WP_011680104.1	LEUM_RS06905	LEUM_1414	hypothetical protein	288.808	342.402	343.253	215.978	233.158	231.097	324.821	226.744	1.43254	0.51858
WP_011680105.1	LEUM_RS06910	LEUM_1415	hypothetical protein	60.2899	100.318	117.56	133.333	155.438	144.328	92.7225	144.367	0.642271	-0.638745
WP_011680107.1	LEUM_RS06920	LEUM_1417	WxL domain-containing protein	165.311	244.487	288.354	388.981	367.34	343.638	232.717	366.653	0.634708	-0.655835
WP_011680108.1	LEUM_RS06925	LEUM_1418	hypothetical protein	54.4554	117.138	119.223	235.813	214.558	188.142	96.9388	212.838	0.455459	-1.13461
WP_011680109.1	LEUM_RS06930	LEUM_1419	hypothetical protein	102.104	130.353	142.514	167.493	171.381	158.933	124.99	165.936	0.753245	-0.408808
WP_011680110.1	LEUM_RS06935	LEUM_1420	dTDP-4-dehydrorhamnose reductase	498.851	629.539	520.701	450.689	502.85	464.771	549.697	472.77	1.16272	0.217499
WP_011680111.1	LEUM_RS06940	LEUM_1421	dTDP-glucose 4%2C6-dehydratase	335.484	344.204	358.779	318.457	353.39	337.624	346.156	336.491	1.02872	0.0408558
WP_011680112.1	LEUM_RS06945	LEUM_1422	dTDP-4-dehydrorhamnose 3%2C5-epimerase family protein	444.395	364.027	443.068	343.802	344.09	326.456	417.163	338.116	1.23379	0.303094
WP_011680113.1	LEUM_RS06950	LEUM_1423	glucose-1-phosphate thymidylyltransferase RfbA	812.942	375.441	481.884	355.923	333.462	374.566	556.756	354.65	1.56987	0.650648
WP_011680115.1	LEUM_RS06960	LEUM_1425	oligosaccharide flippase family protein	154.614	151.378	124.769	109.091	106.283	111.682	143.587	109.019	1.31709	0.39735
WP_011680116.1	LEUM_RS06965	LEUM_1426	polysaccharide pyruvyl transferase family protein	204.208	159.788	132.532	122.314	118.24	148.623	165.509	129.726	1.27584	0.351447
WP_011680117.1	LEUM_RS06970	LEUM_1427	EpsG family protein	95.297	109.328	118.114	106.887	120.232	141.751	107.58	122.957	0.874941	-0.192742
WP_011680118.1	LEUM_RS06975	LEUM_1428	glycosyltransferase	707.92	512.402	440.295	525.62	427.124	514.598	553.539	489.114	1.13172	0.178515
WP_011680119.1	LEUM_RS06980	LEUM_1429	SP_1767 family glycosyltransferase	483.292	363.427	340.48	359.229	296.927	376.284	395.733	344.147	1.1499	0.201504
WP_011680120.1	LEUM_RS10380	LEUM_1430	hypothetical protein	234.353	192.226	168.576	176.309	164.074	183.846	198.385	174.743	1.1353	0.183068
WP_011680122.1	LEUM_RS07000	LEUM_1433	sugar transferase	367.574	392.861	395.378	351.515	379.296	378.861	385.271	369.891	1.04158	0.0587745
WP_011680123.1	LEUM_RS07005	LEUM_1434	CpsD/CapB family tyrosine-protein kinase	221.711	240.282	275.6	338.292	437.752	316.147	245.865	364.064	0.675334	-0.566327
WP_011680124.1	LEUM_RS07010	LEUM_1435	capsular polysaccharide biosynthesis protein	275.194	297.349	343.253	295.317	306.891	279.206	305.265	293.805	1.03901	0.0552063
WP_011680125.1	LEUM_RS07015	LEUM_1436	tyrosine protein phosphatase	142.945	182.614	225.693	224.793	209.908	227.66	183.751	220.787	0.832253	-0.264906
WP_011680126.1	LEUM_RS07020	LEUM_1437	type I methionyl aminopeptidase	1473.21	595.9	763.584	1171.35	954.552	1052.39	944.233	1059.43	0.891264	-0.166076
WP_011680127.1	LEUM_RS07025	LEUM_1438	LCP family protein	255.746	297.95	301.108	325.069	305.563	311.852	284.935	314.161	0.90697	-0.140873
WP_011680129.1	LEUM_RS07035	LEUM_1440	branched-chain amino acid transport system II carrier protein	317.981	393.462	439.186	498.072	484.251	496.557	383.543	492.96	0.778041	-0.362082
WP_011680131.1	LEUM_RS07055	LEUM_1444	DUF1361 domain-containing protein	113.773	210.247	187.43	279.89	259.064	260.306	170.483	266.42	0.639905	-0.644071
WP_011680132.1	LEUM_RS07060	LEUM_1445	nicotinamide riboside transporter PnuC	211.015	284.134	221.256	419.835	348.076	415.802	238.802	394.571	0.605218	-0.724472
WP_011680133.1	LEUM_RS07070	LEUM_1447	copper resistance protein	274.222	315.971	351.016	253.443	269.692	299.824	313.736	274.32	1.14369	0.193692
WP_011680134.1	LEUM_RS07075	LEUM_1448	NAD-dependent epimerase/dehydratase family protein	50.5657	85.9008	85.3972	161.983	168.724	188.142	73.9546	172.95	0.427608	-1.22564
WP_011680135.1	LEUM_RS07090	LEUM_1451	FAD-dependent oxidoreductase	245.049	3169.92	295.563	3488.7	2622.53	2950.13	1236.84	3020.45	0.40949	-1.2881
WP_011680136.1	LEUM_RS07095	LEUM_1452	fibronectin-binding domain-containing protein	194.484	236.077	187.43	221.488	126.875	164.087	205.997	170.817	1.20595	0.270175
WP_011680137.1	LEUM_RS07100	LEUM_1453	class I SAM-dependent methyltransferase	282.001	359.822	324.399	303.03	338.112	314.429	322.074	318.524	1.01115	0.015992
WP_011680138.1	LEUM_RS07105	LEUM_1454	thymidylate synthase	91.4073	129.752	146.395	149.862	134.182	145.187	122.518	143.077	0.85631	-0.223795
WP_011680139.1	LEUM_RS07115	LEUM_1456	phosphoketolase family protein	84.6004	166.996	163.031	268.87	260.393	225.942	138.209	251.735	0.549026	-0.865053
WP_011680140.1	LEUM_RS07120	LEUM_1457	ornithine carbamoyltransferase	339.374	370.034	310.535	279.89	340.769	305.838	339.981	308.832	1.10086	0.138632
WP_011680141.1	LEUM_RS07125	LEUM_1458	argininosuccinate lyase	296.588	355.617	339.925	240.22	328.148	273.192	330.71	280.52	1.17892	0.237463
WP_011680142.1	LEUM_RS07130	LEUM_1459	argininosuccinate synthase	311.174	411.483	377.633	292.011	372.654	306.697	366.763	323.787	1.13273	0.179803
WP_011680143.1	LEUM_RS07135	LEUM_1460	adenylosuccinate synthase	559.14	369.434	394.269	423.14	374.647	380.579	440.948	392.789	1.12261	0.166854
WP_011680144.1	LEUM_RS07145	LEUM_1462	phosphatidylglycerophosphatase A	442.45	528.02	504.066	501.377	393.91	502.571	491.512	465.953	1.05485	0.0770425
WP_011680145.1	LEUM_RS07150	LEUM_1463	3-phosphoglycerate dehydrogenase family protein	233.38	291.342	308.317	392.286	391.918	376.284	277.68	386.829	0.717836	-0.478274
WP_011680146.1	LEUM_RS07155	LEUM_1464	3-phosphoserine/phosphohydroxythreonine transaminase	230.463	254.699	250.092	204.959	215.887	278.347	245.085	233.064	1.05158	0.0725535
WP_011680147.1	LEUM_RS07170	LEUM_1466	phosphate acetyltransferase	592.203	302.155	328.28	368.044	330.141	330.752	407.546	342.979	1.18825	0.248843
WP_011680148.1	LEUM_RS07175	LEUM_1467	uracil-DNA glycosylase	175.035	248.692	250.646	295.317	263.05	297.247	224.791	285.204	0.788176	-0.343411
WP_011680149.1	LEUM_RS07185	LEUM_1469	PTS sugar transporter subunit IIC	308.257	369.434	377.633	441.873	375.975	457.039	351.775	424.962	0.827778	-0.272684
WP_011680150.1	LEUM_RS07190	LEUM_1470	hypothetical protein	90.4349	98.5157	82.0701	101.377	75.0622	97.0778	90.3402	91.1724	0.990872	-0.0132296
WP_011680151.1	LEUM_RS07195	LEUM_1471	SAM-dependent methyltransferase	148.78	131.554	172.458	195.041	166.731	183.846	150.931	181.873	0.82987	-0.269043
WP_011680152.1	LEUM_RS07200	LEUM_1472	DUF368 domain-containing protein	360.767	253.498	309.981	292.011	235.151	279.206	308.082	268.789	1.14618	0.196839
WP_011680153.1	LEUM_RS07205	LEUM_1473	adenine phosphoribosyltransferase	345.208	334.593	348.798	407.713	375.975	431.266	342.866	404.985	0.846615	-0.240221
WP_011680154.1	LEUM_RS07210	LEUM_1474	single-stranded-DNA-specific exonuclease RecJ	282.974	290.141	316.081	343.802	314.198	395.184	296.398	351.061	0.844292	-0.244185
WP_011680155.1	LEUM_RS07215	LEUM_1475	ribonuclease Z	114.745	136.961	120.332	109.091	128.204	153.778	124.013	130.357	0.951329	-0.0719837
WP_011680157.1	LEUM_RS07230	LEUM_1478	tRNA (guanosine(37)-N1)-methyltransferase TrmD	1221.36	800.74	868.945	692.011	661.61	719.063	963.681	690.895	1.39483	0.48009
WP_011680158.1	LEUM_RS07235	LEUM_1479	ribosome maturation factor RimM	97.2418	141.166	141.405	170.799	175.366	163.228	126.604	169.798	0.745616	-0.423495
WP_011680159.1	LEUM_RS07240	LEUM_1480	MGMT family protein	663.189	434.911	374.861	349.311	259.728	311.852	490.987	306.964	1.59949	0.677616
WP_011680160.1	LEUM_RS07245	LEUM_1481	helicase-exonuclease AddAB subunit AddA	894.625	800.139	699.814	565.289	570.605	607.38	798.193	581.092	1.37361	0.457971
WP_011680161.1	LEUM_RS07250	LEUM_1482	ATP-dependent helicase/deoxyribonuclease subunit B	547.471	458.939	399.26	441.873	444.395	438.139	468.557	441.469	1.06136	0.0859121
WP_011680162.1	LEUM_RS07255	LEUM_1483	esterase family protein	200.318	206.643	182.44	255.647	243.786	292.951	196.467	264.128	0.743831	-0.426953
WP_011680163.1	LEUM_RS07260	LEUM_1484	hypothetical protein	173.09	168.197	189.094	242.424	190.645	284.361	176.794	239.143	0.739281	-0.435806
WP_011680164.1	LEUM_RS07265	LEUM_1485	30S ribosomal protein S16	147.808	115.335	128.65	211.57	199.28	232.815	130.598	214.555	0.608691	-0.716217
WP_011680165.1	LEUM_RS07275	LEUM_1487	isoleucine--tRNA ligase	225.601	260.105	219.593	465.014	342.762	476.798	235.1	428.191	0.549053	-0.864982
WP_011680166.1	LEUM_RS07280	LEUM_1488	DivIVA domain-containing protein	2843.35	1299.93	1527.17	1618.73	1594.91	1759.43	1890.15	1657.69	1.14023	0.189327
WP_011680167.1	LEUM_RS07285	LEUM_1489	cell division protein	1973.04	892.648	1075.78	1781.82	1701.19	2050.66	1313.82	1844.56	0.712271	-0.489503
WP_011680168.1	LEUM_RS07300	LEUM_1492	cell division protein FtsZ	1156.21	615.723	704.805	1027	831.662	964.764	825.578	941.141	0.877209	-0.189007
WP_011680169.1	LEUM_RS07305	LEUM_1493	cell division protein FtsA	483.292	292.543	334.38	403.306	356.711	457.898	370.072	405.972	0.911571	-0.133574
WP_011680171.1	LEUM_RS07320	LEUM_1496	UDP-N-acetylmuramoyl-L-alanine--D-glutamate ligase	204.208	203.639	248.428	298.623	312.206	310.133	218.758	306.987	0.712598	-0.48884
WP_011680173.1	LEUM_RS07335	LEUM_1499	cell division protein FtsL	199.346	188.021	210.72	224.793	209.244	245.701	199.362	226.58	0.879878	-0.184625
WP_011680174.1	LEUM_RS07340	LEUM_1500	16S rRNA (cytosine(1402)-N(4))-methyltransferase RsmH	861.563	342.402	480.221	471.625	361.361	462.193	561.395	431.727	1.30035	0.378899
WP_011680175.1	LEUM_RS07350	LEUM_1502	DUF3397 family protein	109.883	172.402	147.504	135.537	148.796	140.033	143.263	141.455	1.01278	0.0183244
WP_011680176.1	LEUM_RS07355	LEUM_1503	DUF4044 domain-containing protein	103.076	99.7171	83.1791	84.8485	78.3835	69.5867	95.3242	77.6062	1.22831	0.29667
WP_011680177.1	LEUM_RS07360	LEUM_1504	DAK2 domain-containing protein	625.265	432.508	439.186	532.231	439.745	486.248	498.986	486.075	1.02656	0.0378218
WP_011680179.1	LEUM_RS07375	LEUM_1507	thioredoxin	3228.43	1478.34	1603.14	1360.88	1242.18	1489.67	2103.3	1364.24	1.54173	0.624554
WP_011680180.1	LEUM_RS07380	LEUM_1508	thiamine diphosphokinase	1149.4	727.454	760.257	506.887	441.738	490.543	879.037	479.723	1.83238	0.873723
WP_011680181.1	LEUM_RS07385	LEUM_1509	ribulose-phosphate 3-epimerase	632.072	412.684	408.132	510.193	506.836	482.812	484.296	499.947	0.968696	-0.0458846
WP_011680182.1	LEUM_RS07390	LEUM_1510	ribosome small subunit-dependent GTPase A	175.035	224.664	216.266	245.73	263.714	241.406	205.322	250.283	0.820357	-0.285676
WP_011680183.1	LEUM_RS07395	LEUM_1511	Stk1 family PASTA domain-containing Ser/Thr kinase	395.774	378.444	403.696	455.096	437.752	479.375	392.638	457.408	0.858398	-0.220281
WP_011680184.1	LEUM_RS07400	LEUM_1512	protein phosphatase 2C domain-containing protein	372.436	318.374	328.835	310.744	286.299	310.992	339.882	302.678	1.12291	0.167246
WP_011680185.1	LEUM_RS07405	LEUM_1513	16S rRNA (cytosine(967)-C(5))-methyltransferase RsmB	381.188	351.413	378.742	354.821	391.253	365.975	370.448	370.683	0.999365	-0.000916155
WP_011680186.1	LEUM_RS07410	LEUM_1514	methionyl-tRNA formyltransferase	133.221	149.576	177.449	294.215	257.071	266.32	153.415	272.535	0.562919	-0.829001
WP_011680187.1	LEUM_RS07415	LEUM_1515	primosomal protein N'	638.879	573.073	545.655	546.556	615.776	532.639	585.869	564.99	1.03695	0.0523516
WP_011680188.1	LEUM_RS07420	LEUM_1516	GNAT family N-acetyltransferase	296.588	342.402	310.535	317.355	356.047	353.088	316.508	342.164	0.925021	-0.112443
WP_011680189.1	LEUM_RS07430	LEUM_1518	nicotinamide riboside transporter PnuC	1571.43	737.666	823.473	644.628	462.994	660.644	1044.19	589.422	1.77155	0.82501
WP_011680190.1	LEUM_RS07445	LEUM_1521	ATP-dependent Clp protease ATP-binding subunit ClpX	375.353	339.999	339.925	322.865	344.755	330.752	351.759	332.79	1.057	0.0799748
WP_011680191.1	LEUM_RS07450	LEUM_1522	trigger factor	605.817	455.335	429.759	405.51	396.567	424.393	496.97	408.823	1.21561	0.281681
WP_011680192.1	LEUM_RS07455	LEUM_1523	cyclase family protein	209.07	192.826	166.358	153.168	168.724	153.778	189.418	158.557	1.19464	0.256577
WP_011680193.1	LEUM_RS07460	LEUM_1525	dipeptidase PepV	641.796	520.211	580.036	546.556	490.893	588.48	580.681	541.977	1.07141	0.0995147
WP_011680194.1	LEUM_RS07465	LEUM_1526	DUF2075 domain-containing protein	168.228	218.056	270.055	277.686	312.206	270.615	218.78	286.835	0.762736	-0.390744
WP_011680195.1	LEUM_RS07470	LEUM_1527	NAD(P)H-hydrate dehydratase	311.174	208.445	251.201	268.87	249.764	239.688	256.94	252.774	1.01648	0.0235816
WP_011680196.1	LEUM_RS07475	LEUM_1528	exodeoxyribonuclease III	201.291	156.183	173.567	125.62	143.482	146.046	177.014	138.383	1.27916	0.355199
WP_011680197.1	LEUM_RS07480	LEUM_1529	exonuclease	356.877	309.363	291.681	238.016	239.136	265.46	319.307	247.538	1.28993	0.367298
WP_011680198.1	LEUM_RS07485	LEUM_1530	GNAT family N-acetyltransferase	517.326	394.063	504.066	372.452	436.423	407.211	471.818	405.362	1.16394	0.21902
WP_011680199.1	LEUM_RS07490	LEUM_1531	tRNA (adenosine(37)-N6)-threonylcarbamoyltransferase complex ATPase subunit type 1 TsaE	114.745	162.19	179.112	200.551	222.529	192.437	152.016	205.173	0.740918	-0.432614
WP_011680200.1	LEUM_RS07495	LEUM_1532	class C sortase	88.4901	174.805	143.068	117.906	161.417	144.328	135.454	141.217	0.959193	-0.0601066
WP_011680201.1	LEUM_RS07500	LEUM_1533	class C sortase	123.497	177.208	159.704	164.187	176.031	168.383	153.47	169.534	0.905247	-0.143617
WP_011680202.1	LEUM_RS07505	LEUM_1534	SpaH/EbpB family LPXTG-anchored major pilin	144.89	196.431	156.377	206.061	193.302	242.265	165.899	213.876	0.775681	-0.366466
WP_011680203.1	LEUM_RS07510	LEUM_1535	prealbumin-like fold domain-containing protein	178.925	240.282	212.939	280.992	269.692	289.515	210.715	280.066	0.752376	-0.410475
WP_011680204.1	LEUM_RS07515	LEUM_1536	VWA domain-containing protein	265.47	332.19	285.582	319.559	313.534	358.243	294.414	330.445	0.890961	-0.166566
WP_011680205.1	LEUM_RS07530	LEUM_1539	anaerobic ribonucleoside-triphosphate reductase	491.071	292.543	314.417	308.54	267.7	268.038	366.011	281.426	1.30056	0.379131
WP_011680206.1	LEUM_RS07535	LEUM_1540	nicotinate phosphoribosyltransferase	260.608	174.205	167.467	157.576	137.503	182.987	200.76	159.355	1.25983	0.333223
WP_011680207.1	LEUM_RS07540	LEUM_1541	ammonia-dependent NAD(+) synthetase	348.126	299.151	329.389	252.342	257.736	291.233	325.555	267.103	1.21884	0.285504
WP_011680208.1	LEUM_RS07545	LEUM_1542	hydrolase	130.304	173.003	186.876	263.361	290.949	286.079	163.394	280.13	0.583281	-0.777736
WP_011680209.1	LEUM_RS07550	LEUM_1543	energy-coupling factor transporter transmembrane protein EcfT	122.525	164.593	160.258	153.168	187.988	180.41	149.125	173.855	0.857757	-0.22136
WP_011680210.1	LEUM_RS07555	LEUM_1544	energy-coupling factor ABC transporter ATP-binding protein	105.021	145.971	159.704	191.736	191.309	207.901	136.899	196.982	0.694982	-0.524952
WP_011680211.1	LEUM_RS07560	LEUM_1545	ECF transporter S component	206.153	364.628	348.243	426.446	412.51	442.434	306.341	427.13	0.717209	-0.479535
WP_011680212.1	LEUM_RS07565	LEUM_1546	thiaminase II	145.863	219.257	211.275	207.162	208.58	257.729	192.132	224.49	0.855857	-0.224558
WP_011680213.1	LEUM_RS07570	LEUM_1547	histidinol-phosphate transaminase	185.732	236.077	285.027	308.54	333.462	284.361	235.612	308.787	0.763023	-0.390201
WP_011680214.1	LEUM_RS07575	LEUM_1548	phosphoribosyl-ATP diphosphatase	587.341	466.147	435.304	375.758	377.968	382.297	496.264	378.674	1.31053	0.39015
WP_011680215.1	LEUM_RS07585	LEUM_1550	imidazole glycerol phosphate synthase subunit HisF	501.768	638.55	591.681	561.983	566.62	652.053	577.333	593.552	0.972674	-0.0399717
WP_011680216.1	LEUM_RS07590	LEUM_1551	1-(5-phosphoribosyl)-5-[(5-phosphoribosylamino)methylideneamino]imidazole-4-carboxamide isomerase	204.208	167.597	179.112	246.832	276.999	257.729	183.639	260.52	0.704894	-0.504521
WP_011680217.1	LEUM_RS07595	LEUM_1552	imidazole glycerol phosphate synthase subunit HisH	291.725	339.999	331.053	366.942	364.018	422.675	320.926	384.545	0.83456	-0.260913
WP_011680218.1	LEUM_RS07605	LEUM_1554	histidinol dehydrogenase	470.65	488.974	557.855	338.292	310.877	448.448	505.826	365.872	1.38252	0.467302
WP_011680219.1	LEUM_RS10520	LEUM_1555	ATP phosphoribosyltransferase	187.677	241.483	221.811	240.22	284.971	283.501	216.99	269.564	0.804968	-0.312997
WP_011680220.1	LEUM_RS07615	LEUM_1556	GGDEF domain-containing protein	255.746	275.123	236.783	273.278	298.256	222.506	255.884	264.68	0.966768	-0.0487584
WP_011680221.1	LEUM_RS07620	LEUM_1557	EAL domain-containing protein	379.243	272.119	266.173	180.716	232.493	190.719	305.845	201.31	1.51928	0.603386
WP_011680222.1	LEUM_RS07625	LEUM_1558	histidinol-phosphatase HisJ	564.003	468.55	480.775	388.981	457.016	426.97	504.443	424.322	1.18882	0.24953
WP_011680223.1	LEUM_RS07640	LEUM_1561	signal recognition particle protein	908.239	458.338	573.936	656.749	684.859	610.817	646.838	650.808	0.993899	-0.00882946
WP_011680224.1	LEUM_RS07650	LEUM_1563	signal recognition particle-docking protein FtsY	552.334	350.211	381.515	392.286	383.282	399.479	428.02	391.683	1.09277	0.127993
WP_011680225.1	LEUM_RS07655	LEUM_1564	chromosome segregation protein SMC	1036.6	792.33	771.902	773.554	725.38	804.113	866.943	767.682	1.1293	0.175429
WP_011680226.1	LEUM_RS07660	LEUM_1565	ribonuclease III	173.09	137.561	155.822	147.658	144.146	145.187	155.491	145.664	1.06747	0.0941922
WP_011680227.1	LEUM_RS07665	LEUM_1566	phosphoglucosamine mutase	502.74	373.038	430.868	546.556	539.385	575.594	435.549	553.845	0.786409	-0.346648
WP_011680228.1	LEUM_RS07670	LEUM_1567	hypothetical protein	1106.61	588.691	736.413	643.526	701.466	637.449	810.572	660.814	1.22663	0.294697
WP_011680229.1	LEUM_RS07675	LEUM_1568	diadenylate cyclase CdaA	376.326	252.296	308.317	342.7	354.719	345.356	312.313	347.592	0.898506	-0.1544
WP_011680230.1	LEUM_RS07680	LEUM_1569	Na+/H+ antiporter	455.092	419.292	386.506	366.942	376.639	387.452	420.297	377.011	1.11481	0.1568
WP_011680231.1	LEUM_RS07685	LEUM_1570	UDP-N-acetylmuramate dehydrogenase	199.346	234.876	236.783	191.736	217.215	222.506	223.668	210.486	1.06263	0.0876396
WP_011680232.1	LEUM_RS07700	LEUM_1573	CsbD family protein	828.5	752.083	727.54	709.642	841.626	910.641	769.374	820.636	0.937534	-0.0930572
WP_011680233.1	LEUM_RS10715	LEUM_1574	hypothetical protein	121.552	103.922	73.7522	52.8926	64.4339	65.2912	99.7421	60.8726	1.63854	0.712411
WP_011680234.1	LEUM_RS07705	LEUM_1575	DNA mismatch repair endonuclease MutL	463.843	417.49	438.077	460.606	407.196	444.152	439.803	437.318	1.00568	0.00817627
WP_011680235.1	LEUM_RS07710	LEUM_1576	DNA mismatch repair protein MutS	294.643	317.773	304.436	360.331	321.505	360.82	305.617	347.552	0.879342	-0.185503
WP_011680236.1	LEUM_RS07715	LEUM_1577	23S rRNA (uracil(1939)-C(5))-methyltransferase RlmD	619.43	501.589	576.154	483.746	498.2	463.052	565.724	481.666	1.17452	0.232065
WP_011680237.1	LEUM_RS07720	LEUM_1578	diacylglycerol kinase family lipid kinase	389.94	427.101	422.55	407.713	418.488	400.338	413.197	408.847	1.01064	0.0152699
WP_011680238.1	LEUM_RS07725	LEUM_1579	Asp-tRNA(Asn)/Glu-tRNA(Gln) amidotransferase subunit GatB	919.908	558.656	654.897	743.802	660.281	670.953	711.153	691.679	1.02816	0.0400588
WP_011680239.1	LEUM_RS07730	LEUM_1580	Asp-tRNA(Asn)/Glu-tRNA(Gln) amidotransferase subunit GatA	607.761	427.702	455.822	672.176	589.205	654.631	497.095	638.671	0.778328	-0.36155
WP_011680241.1	LEUM_RS07740	LEUM_1582	30S ribosomal protein S15	1015.2	416.889	680.405	1147.11	795.792	987.1	704.166	976.667	0.72099	-0.47195
WP_011680242.1	LEUM_RS07750	LEUM_1584	DEAD/DEAH box helicase	1148.43	818.761	719.222	758.127	708.773	737.963	895.47	734.954	1.2184	0.284991
WP_011680243.1	LEUM_RS07755	LEUM_1585	bifunctional oligoribonuclease/PAP phosphatase NrnA	326.733	214.452	225.693	175.207	164.074	202.746	255.626	180.676	1.41483	0.50063
WP_011680244.1	LEUM_RS07760	LEUM_1586	DNA polymerase IV	211.015	160.388	155.822	178.512	151.453	148.623	175.742	159.53	1.10162	0.139633
WP_011680245.1	LEUM_RS07765	LEUM_1587	DNA polymerase III subunit delta	461.899	478.762	435.859	277.686	299.584	314.429	458.84	297.233	1.5437	0.626396
WP_011680246.1	LEUM_RS07770	LEUM_1588	DNA internalization-related competence protein ComEC/Rec2	240.187	344.204	321.626	300.826	328.812	343.638	302.006	324.426	0.930894	-0.103311
WP_011680247.1	LEUM_RS07775	LEUM_1589	helix-hairpin-helix domain-containing protein	247.967	254.098	227.356	263.361	268.364	235.392	243.14	255.706	0.950861	-0.0726941
WP_011680248.1	LEUM_RS07780	LEUM_1590	PDZ domain-containing protein	393.829	376.642	434.75	647.934	600.497	717.345	401.74	655.259	0.613102	-0.705801
WP_011680249.1	LEUM_RS07790	LEUM_1592	16S rRNA (guanine(966)-N(2))-methyltransferase RsmD	207.125	209.646	206.284	305.234	358.704	315.288	207.685	326.409	0.636273	-0.652282
WP_011680250.1	LEUM_RS07800	LEUM_1594	FtsW/RodA/SpoVE family cell cycle protein	172.118	195.83	202.403	236.915	239.136	240.547	190.117	238.866	0.795915	-0.329314
WP_011680251.1	LEUM_RS07805	LEUM_1595	glutamyl aminopeptidase	265.47	280.529	323.844	272.176	310.877	298.965	289.948	294.006	0.986197	-0.0200527
WP_011680253.1	LEUM_RS07820	LEUM_1598	NCS2 family permease	84.6004	68.4804	87.6154	104.683	108.276	93.6414	80.232	102.2	0.785049	-0.349145
WP_011680254.1	LEUM_RS07825	LEUM_1599	DNA repair protein RecN	328.677	256.501	300.554	415.427	415.167	349.652	295.244	393.415	0.750464	-0.414144
WP_011680255.1	LEUM_RS07835	LEUM_1601	TlyA family RNA methyltransferase	526.078	442.119	426.432	429.752	419.817	461.334	464.876	436.968	1.06387	0.0893205
WP_011680256.1	LEUM_RS07840	LEUM_1602	polyprenyl synthetase family protein	527.051	499.186	467.467	430.854	420.481	408.07	497.901	419.802	1.18604	0.246151
WP_011680257.1	LEUM_RS07850	LEUM_1604	exodeoxyribonuclease VII large subunit	172.118	189.823	206.839	235.813	209.244	241.406	189.593	228.821	0.828566	-0.271311
WP_011680258.1	LEUM_RS07860	LEUM_1606	hypothetical protein	156.559	185.017	189.648	173.003	158.096	269.756	177.075	200.285	0.884116	-0.177692
WP_011680260.1	LEUM_RS07870	LEUM_1608	pur operon repressor	693.334	344.204	449.167	424.242	332.134	347.934	495.569	368.103	1.34628	0.428974
WP_011680261.1	LEUM_RS07885	LEUM_1611	zinc ABC transporter substrate-binding protein	164.339	193.427	193.53	235.813	218.544	244.842	183.765	233.066	0.788468	-0.342876
WP_011680262.1	LEUM_RS07895	LEUM_1613	16S rRNA (adenine(1518)-N(6)/adenine(1519)-N(6))-dimethyltransferase RsmA	660.272	568.267	557.3	422.038	420.481	399.479	595.28	414	1.43788	0.523938
WP_011680263.1	LEUM_RS07905	LEUM_1615	TatD family hydrolase	141.001	160.388	136.968	203.857	163.41	169.242	146.119	178.836	0.817056	-0.291493
WP_011680264.1	LEUM_RS07925	LEUM_1619	MarR family winged helix-turn-helix transcriptional regulator	447.312	390.458	378.188	468.319	457.68	426.111	405.32	450.704	0.899304	-0.153119
WP_011680265.1	LEUM_RS07930	LEUM_1620	TIGR00730 family Rossman fold protein	142.945	145.371	144.732	203.857	193.966	216.492	144.349	204.772	0.704928	-0.504452
WP_011680267.1	LEUM_RS07935	LEUM_1622	DNA-dependent RNA polymerase auxiliary subunit epsilon family protein	188.649	137.561	161.922	175.207	158.096	189.001	162.711	174.101	0.934577	-0.097614
WP_011680268.1	LEUM_RS07940	LEUM_1623	ribonuclease J	1037.57	549.645	644.916	870.523	784.499	853.941	744.044	836.321	0.889663	-0.16867
WP_011680270.1	LEUM_RS07960	LEUM_1626	hypothetical protein	73.9038	87.703	66.5433	82.6446	83.6976	100.514	76.05	88.9521	0.854954	-0.226081
WP_011680272.1	LEUM_RS07965	LEUM_1628	lysozyme M1 (1%2C4-beta-N-acetylmuramidase)	254.774	397.667	404.251	465.014	438.416	481.952	352.23	461.794	0.762743	-0.390731
WP_011680273.1	LEUM_RS07970	LEUM_1629	hypothetical protein	374.381	398.268	359.334	284.297	355.383	290.374	377.327	310.018	1.21711	0.283464
WP_011680274.1	LEUM_RS07975	LEUM_1630	hypothetical protein	118.635	221.06	266.728	340.496	313.534	343.638	202.141	332.556	0.60784	-0.718237
WP_011680275.1	LEUM_RS07980	LEUM_1631	hypothetical protein	141.001	260.105	301.108	411.019	403.21	396.043	234.071	403.424	0.580212	-0.785348
WP_011680276.1	LEUM_RS10720	LEUM_1634	hypothetical protein	46.6761	83.498	104.251	174.105	152.781	161.51	78.1418	162.799	0.47999	-1.05892
WP_011680277.1	LEUM_RS07995	LEUM_1635	hypothetical protein	387.022	586.288	641.034	671.074	686.852	692.431	538.115	683.452	0.787348	-0.344927
WP_011680278.1	LEUM_RS10525		phage baseplate protein	241.16	402.472	358.225	430.854	430.445	432.984	333.952	431.428	0.774063	-0.369477
WP_011680279.1	LEUM_RS08010	LEUM_1637	phage tail tape measure protein	682.638	806.747	858.963	775.757	827.677	741.399	782.783	781.611	1.0015	0.00216069
WP_011680280.1	LEUM_RS08020	LEUM_1639	hypothetical protein	387.022	454.734	432.531	364.738	443.73	337.624	424.763	382.031	1.11185	0.152967
WP_011680281.1	LEUM_RS08025	LEUM_1640	phage tail protein	191.566	284.734	297.781	336.088	379.961	432.984	258.027	383.011	0.673681	-0.569862
WP_011680282.1	LEUM_RS08035	LEUM_1642	HK97 gp10 family phage protein	141.973	220.459	216.82	276.584	281.649	299.824	193.084	286.019	0.675074	-0.566883
WP_011680283.1	LEUM_RS08045	LEUM_1644	head-tail connector protein	111.828	179.01	196.857	288.705	263.714	271.474	162.565	274.631	0.59194	-0.756477
WP_011680284.1	LEUM_RS08050	LEUM_1645	phage major capsid protein	92.3797	161.59	170.794	231.405	246.443	265.46	141.588	247.769	0.57145	-0.8073
WP_011680285.1	LEUM_RS08055	LEUM_1646	Clp protease ClpP	124.47	201.837	199.63	337.19	284.306	323.02	175.312	314.839	0.556832	-0.844687
WP_011680286.1	LEUM_RS08060	LEUM_1647	phage portal protein	159.477	255.9	268.946	265.565	279.656	336.765	228.108	293.995	0.775888	-0.366079
WP_011680287.1	LEUM_RS08070	LEUM_1649	terminase large subunit	372.436	388.656	334.38	400	409.188	371.988	365.158	393.726	0.927442	-0.108671
WP_011680288.1	LEUM_RS08075	LEUM_1650	phage terminase small subunit P27 family	185.732	233.074	210.166	256.749	265.707	250.856	209.657	257.771	0.813348	-0.298056
WP_011680289.1	LEUM_RS10725	LEUM_1651	hypothetical protein	228.518	281.731	267.282	282.094	324.162	336.765	259.177	314.34	0.824511	-0.27839
WP_011680291.1	LEUM_RS08085	LEUM_1653	hypothetical protein	191.566	239.681	231.238	228.099	237.808	274.91	220.829	246.939	0.894263	-0.161228
WP_011680292.1	LEUM_RS08100	LEUM_1656	hypothetical protein	198.373	256.501	250.646	251.24	311.541	243.124	235.174	268.635	0.875439	-0.191921
WP_011680293.1	LEUM_RS08105	LEUM_1657	hypothetical protein	285.891	414.487	389.278	428.65	467.644	406.352	363.219	434.215	0.836494	-0.257573
WP_011680294.1	LEUM_RS08115	LEUM_1659	hypothetical protein	134.194	178.409	201.848	346.005	383.282	298.106	171.484	342.465	0.500734	-0.997883
WP_011680295.1	LEUM_RS08135	LEUM_1665	hypothetical protein	741.955	670.387	580.036	386.777	486.243	390.029	664.126	421.017	1.57743	0.65758
WP_011680297.1	LEUM_RS08155	LEUM_1671	AAA family ATPase	1164.96	1101.09	965.987	669.972	884.139	759.44	1077.35	771.184	1.397	0.482334
WP_011680298.1	LEUM_RS08165	LEUM_1673	hypothetical protein	512.464	474.557	458.04	353.719	433.102	329.893	481.687	372.238	1.29403	0.371871
WP_011680299.1	LEUM_RS08170	LEUM_1674	recombinase RecT	392.857	479.963	460.258	344.904	402.546	421.816	444.359	389.755	1.1401	0.189159
WP_011680300.1	LEUM_RS08175	LEUM_1675	hypothetical protein	313.119	370.635	323.29	317.355	344.09	334.188	335.681	331.878	1.01146	0.0164388
WP_011680301.1	LEUM_RS08180	LEUM_1676	helix-turn-helix transcriptional regulator	159.477	158.586	168.022	110.193	137.503	134.019	162.028	127.238	1.27342	0.348712
WP_011680302.1	LEUM_RS08185	LEUM_1677	hypothetical protein	441.478	359.222	256.192	304.132	456.351	376.284	352.297	378.922	0.929734	-0.10511
WP_011680303.1	LEUM_RS08190	LEUM_1680	phage antirepressor KilAC domain-containing protein	471.623	479.363	506.838	423.14	463.658	423.534	485.941	436.778	1.11256	0.153883
WP_011680304.1	LEUM_RS08195	LEUM_1681	hypothetical protein	173.09	182.614	156.931	105.785	130.196	143.469	170.879	126.483	1.351	0.434024
WP_011680305.1	LEUM_RS10750	LEUM_1683	hypothetical protein	226.573	230.671	226.247	204.959	209.908	189.86	227.83	201.576	1.13025	0.176639
WP_011680306.1	LEUM_RS08205	LEUM_1684	hypothetical protein	73.9038	123.145	145.286	146.556	218.544	154.637	114.112	173.246	0.658668	-0.602376
WP_011680307.1	LEUM_RS08220	LEUM_1687	helix-turn-helix transcriptional regulator	328.677	309.964	300.554	272.176	273.678	251.715	313.065	265.856	1.17757	0.235815
WP_011680308.1	LEUM_RS08230	LEUM_1689	hypothetical protein	379.243	372.437	409.796	403.306	425.131	473.362	387.159	433.933	0.892209	-0.164546
WP_011680309.1	LEUM_RS08235	LEUM_1690	site-specific integrase	267.415	282.932	309.981	321.763	321.505	316.147	286.776	319.805	0.896721	-0.157269
WP_011680311.1	LEUM_RS08250	LEUM_1694	phosphoenolpyruvate carboxylase	194.484	172.402	207.393	268.87	267.7	277.488	191.426	271.353	0.705453	-0.503379
WP_011680312.1	LEUM_RS08255	LEUM_1695	diacylglycerol kinase	49.5933	57.6677	71.5341	73.8292	89.0118	90.205	59.5984	84.3487	0.706572	-0.501092
WP_011680313.1	LEUM_RS08260	LEUM_1696	ADP-ribosylglycohydrolase family protein	2217.11	517.808	875.044	1080.99	567.948	1282.63	1203.32	977.19	1.23141	0.300312
WP_011680314.1	LEUM_RS08265	LEUM_1697	methionine adenosyltransferase	471.623	147.773	252.865	376.859	283.642	422.675	290.754	361.059	0.805281	-0.312437
WP_011680315.1	LEUM_RS08275	LEUM_1699	tRNA (adenosine(37)-N6)-dimethylallyltransferase MiaA	130.304	119.54	119.223	158.678	181.345	150.342	123.023	163.455	0.75264	-0.409968
WP_011680316.1	LEUM_RS08280	LEUM_1700	glycerophosphoryl diester phosphodiesterase	92.3797	102.12	84.2882	84.8485	92.3331	83.3322	92.9293	86.8379	1.07015	0.0978075
WP_011680317.1	LEUM_RS08290	LEUM_1702	rhodanese-like domain-containing protein	103.076	104.523	68.2069	78.2369	83.6976	62.714	91.9353	74.8828	1.22772	0.295984
WP_011680318.1	LEUM_RS08295	LEUM_1703	adaptor protein MecA	1338.05	578.479	569.5	739.394	436.423	697.585	828.675	624.468	1.32701	0.408181
WP_011680319.1	LEUM_RS08300	LEUM_1704	transcriptional regulator Spx	493.988	245.088	248.983	503.581	334.791	478.516	329.353	438.963	0.750299	-0.414463
WP_011680320.1	LEUM_RS08325	LEUM_1709	hypothetical protein	2680.96	2188.37	1399.63	1179.06	1080.76	1081.6	2089.65	1113.81	1.87613	0.90776
WP_011680321.1	LEUM_RS08330	LEUM_1710	S1 RNA-binding domain-containing protein	220.739	266.112	180.776	182.92	211.237	167.524	222.542	187.227	1.18862	0.249293
WP_011680322.1	LEUM_RS08335	LEUM_1711	peptidylprolyl isomerase	169.201	136.961	140.295	154.27	165.402	117.696	148.819	145.789	1.02078	0.029672
WP_011680323.1	LEUM_RS08340	LEUM_1712	DNA-directed RNA polymerase subunit omega	215.877	151.978	165.804	174.105	187.988	179.551	177.886	180.548	0.985259	-0.0214245
WP_011680324.1	LEUM_RS08345	LEUM_1713	guanylate kinase	191.566	114.735	125.323	107.989	116.911	117.696	143.875	114.199	1.25986	0.333268
WP_011680325.1	LEUM_RS08355	LEUM_1715	hypothetical protein	299.505	245.088	221.811	168.595	228.508	156.355	255.468	184.486	1.38475	0.46963
WP_011680326.1	LEUM_RS08365	LEUM_1717	endonuclease MutS2	773.072	442.119	417.005	340.496	322.834	358.243	544.065	340.524	1.59773	0.676023
WP_011680327.1	LEUM_RS08370	LEUM_1718	CvpA family protein	463.843	256.501	276.155	215.978	189.98	202.746	332.166	202.902	1.63708	0.711126
WP_011680328.1	LEUM_RS08375	LEUM_1719	cell division protein ZapA	117.663	120.141	121.996	105.785	125.546	89.3459	119.933	106.892	1.122	0.166071
WP_011680329.1	LEUM_RS08385	LEUM_1721	ribonuclease HIII	76.821	109.328	129.205	138.843	137.503	141.751	105.118	139.366	0.754261	-0.406864
WP_011680330.1	LEUM_RS08390	LEUM_1722	hypothetical protein	1831.06	895.051	1018.67	794.49	823.691	820.436	1248.26	812.872	1.53562	0.618818
WP_011680331.1	LEUM_RS08400	LEUM_1724	ribonuclease Y	258.663	192.826	201.848	242.424	229.172	232.815	217.779	234.804	0.927495	-0.108589
WP_011680332.1	LEUM_RS08405	LEUM_1725	SsrA-binding protein SmpB	2392.15	806.146	1208.87	722.865	696.816	725.076	1469.06	714.919	2.05485	1.03904
WP_011680333.1	LEUM_RS08410	LEUM_1726	ribonuclease R	371.464	260.706	306.654	316.253	293.606	353.947	312.941	321.269	0.974079	-0.0378898
WP_011680334.1	LEUM_RS08420	LEUM_1728	RNA methyltransferase	604.844	293.745	437.522	545.454	518.128	476.798	445.37	513.46	0.86739	-0.205247
WP_011680335.1	LEUM_RS08435	LEUM_1731	HAMP domain-containing histidine kinase	458.981	425.299	449.167	543.251	515.471	536.935	444.483	531.885	0.835674	-0.258988
WP_011680336.1	LEUM_RS08440	LEUM_1732	response regulator transcription factor	663.189	514.204	571.163	577.41	718.073	556.694	582.852	617.392	0.944055	-0.0830576
WP_011680337.1	LEUM_RS08445	LEUM_1733	YceD family protein	1275.81	919.079	922.734	554.27	674.895	572.157	1039.21	600.441	1.73074	0.791391
WP_011680338.1	LEUM_RS08450	LEUM_1734	nucleotidyltransferase	392.857	308.162	350.461	300.826	354.719	299.824	350.493	318.456	1.1006	0.138291
WP_011680339.1	LEUM_RS08455	LEUM_1735	class I SAM-dependent methyltransferase	169.201	184.416	126.987	111.295	119.568	109.105	160.201	113.323	1.41367	0.49945
WP_011680340.1	LEUM_RS08460	LEUM_1736	ribosome silencing factor	763.348	586.889	474.121	466.116	476.944	499.134	608.119	480.731	1.26499	0.339124
WP_011680341.1	LEUM_RS08465	LEUM_1737	bis(5'-nucleosyl)-tetraphosphatase (symmetrical) YqeK	496.906	427.101	420.886	430.854	430.445	397.761	448.298	419.687	1.06817	0.0951448
WP_011680342.1	LEUM_RS08470	LEUM_1738	nicotinate-nucleotide adenylyltransferase	410.36	403.674	351.57	339.394	338.112	386.593	388.535	354.7	1.09539	0.131447
WP_011680343.1	LEUM_RS08480	LEUM_1740	ribosome biogenesis GTPase YqeH	457.037	394.663	443.622	381.267	437.088	442.434	431.774	420.263	1.02739	0.0389839
WP_011680344.1	LEUM_RS08485	LEUM_1741	YqeG family HAD IIIA-type phosphatase	468.706	347.208	421.995	358.127	377.304	304.12	412.636	346.517	1.19081	0.251946
WP_011680345.1	LEUM_RS08495	LEUM_1743	DUF1440 domain-containing protein	314.091	332.791	284.473	264.463	286.299	281.783	310.451	277.515	1.11868	0.161802
WP_011680346.1	LEUM_RS08505	LEUM_1745	nitroreductase family protein	159.477	167.597	189.648	309.642	262.385	313.57	172.241	295.199	0.583473	-0.777263
WP_011680347.1	LEUM_RS08510	LEUM_1746	Rrf2 family transcriptional regulator	122.525	151.978	168.576	187.328	178.688	235.392	147.693	200.469	0.736737	-0.440778
WP_011680348.1	LEUM_RS08520	LEUM_1747	KxYKxGKxW signal peptide domain-containing protein	544.554	369.434	464.694	506.887	458.344	491.403	459.561	485.545	0.946485	-0.0793484
WP_011680350.1	LEUM_RS08525	LEUM_1749	helix-turn-helix domain-containing protein	402.581	342.402	281.7	364.738	296.927	338.484	342.228	333.383	1.02653	0.0377758
WP_011680351.1	LEUM_RS08530	LEUM_1750	helix-turn-helix domain-containing protein	63.2072	102.12	112.015	98.0716	115.582	107.387	92.4472	107.014	0.863882	-0.211093
WP_011680352.1	LEUM_RS08535	LEUM_1751	ImmA/IrrE family metallo-endopeptidase	54.4554	91.9079	113.678	100.275	104.954	109.964	86.6805	105.065	0.825021	-0.277498
WP_011680353.1	LEUM_RS08540	LEUM_1752	KxYKxGKxW signal peptide domain-containing protein (dextransucrase)	782.797	736.465	665.433	823.14	736.008	862.532	728.231	807.227	0.90214	-0.148577
WP_011680354.1	LEUM_RS08545	LEUM_1753	helix-turn-helix domain-containing protein	53.483	51.0599	32.7171	20.9366	22.5851	31.7865	45.7534	25.1027	1.82264	0.866032
WP_011680356.1	LEUM_RS08555	LEUM_1755	PTS sugar transporter subunit IIC	1763.97	950.916	1013.12	1339.94	1255.46	1200.16	1242.67	1265.19	0.9822	-0.0259111
WP_011680357.1	LEUM_RS08560	LEUM_1756	D-2-hydroxyacid dehydrogenase	4782.35	1713.81	2280.22	2852.89	1729.09	2444.13	2925.46	2342.04	1.24911	0.320901
WP_011680358.1	LEUM_RS08570	LEUM_1758	DUF421 domain-containing protein	227.546	291.342	317.744	276.584	301.577	301.542	278.877	293.235	0.951039	-0.0724241
WP_011680359.1	LEUM_RS08575	LEUM_1759	DUF3290 domain-containing protein	153.642	174.805	173.013	104.683	130.861	159.792	167.153	131.779	1.26844	0.343057
WP_011680360.1	LEUM_RS08580	LEUM_1760	C1 family peptidase	217.822	151.378	161.922	231.405	166.731	230.238	177.04	209.458	0.845232	-0.242581
WP_011680361.1	LEUM_RS08585	LEUM_1761	DUF2785 domain-containing protein	524.133	273.922	346.025	569.697	383.282	486.248	381.36	479.742	0.794927	-0.331106
WP_011680362.1	LEUM_RS08590	LEUM_1762	chaperonin GroEL	2203.5	2151.13	1141.22	22742.7	15341.2	16317.7	1831.95	18133.9	0.101024	-3.30724
WP_011680363.1	LEUM_RS08600	LEUM_1764	YitT family protein	620.403	537.631	534.565	809.917	710.766	684.699	564.2	735.127	0.767485	-0.381789
WP_011680364.1	LEUM_RS08610	LEUM_1766	PTS system mannose/fructose/sorbose family transporter subunit IID	3496.82	1784.7	2040.66	5595.59	4945.47	5277.42	2440.72	5272.83	0.462887	-1.11127
WP_011680365.1	LEUM_RS08615	LEUM_1767	PTS mannose/fructose/sorbose transporter subunit IIC	2756.81	1032.61	1386.87	3571.35	2289.06	3011.99	1725.43	2957.47	0.583415	-0.777406
WP_011680366.1	LEUM_RS08620	LEUM_1768	mannose/fructose/sorbose PTS transporter subunit IIA	2233.64	1089.68	1071.9	4521.21	3525.27	3871.94	1465.08	3972.81	0.368776	-1.43918
WP_011680367.1	LEUM_RS08625	LEUM_1769	class I mannose-6-phosphate isomerase	1975.95	1062.05	990.941	837.465	664.931	732.808	1342.98	745.068	1.80249	0.849994
WP_011680368.1	LEUM_RS08630	LEUM_1770	nitroreductase family protein	869.342	353.815	375.415	292.011	245.779	275.77	532.857	271.186	1.96491	0.974465
WP_011680369.1	LEUM_RS08635	LEUM_1771	FUSC family protein	48.6209	81.0952	55.4528	62.8099	71.7408	61.8549	61.723	65.4685	0.942788	-0.0849946
WP_011680370.1	LEUM_RS08640	LEUM_1772	HAD-IIB family hydrolase	277.139	303.356	298.89	308.54	255.079	343.638	293.129	302.419	0.96928	-0.0450146
WP_011680371.1	LEUM_RS08645	LEUM_1773	peptidoglycan bridge formation glycyltransferase FemA/FemB family protein	1528.64	589.892	918.298	869.421	666.26	815.281	1012.28	783.654	1.29174	0.369315
WP_011680372.1	LEUM_RS08650	LEUM_1774	redox-sensing transcriptional repressor Rex	404.526	249.893	323.29	353.719	307.556	345.356	325.903	335.544	0.971269	-0.0420579
WP_011680373.1	LEUM_RS08655	LEUM_1775	tRNA (adenosine(37)-N6)-threonylcarbamoyltransferase complex transferase subunit TsaD	481.347	564.062	502.402	416.529	395.239	417.52	515.937	409.763	1.25911	0.332406
WP_011680374.1	LEUM_RS08660	LEUM_1776	ribosomal protein S18-alanine N-acetyltransferase	288.808	276.324	303.327	275.482	243.122	311.852	289.486	276.818	1.04576	0.0645554
WP_011680375.1	LEUM_RS08665	LEUM_1777	ribosomal protein S18-alanine N-acetyltransferase	869.342	555.652	541.773	342.7	410.517	337.624	655.589	363.614	1.80298	0.850385
WP_011680376.1	LEUM_RS08670	LEUM_1778	tRNA (adenosine(37)-N6)-threonylcarbamoyltransferase complex dimerization subunit type 1 TsaB	158.504	111.13	115.342	99.1735	124.218	113.401	128.325	112.264	1.14307	0.192912
WP_011680377.1	LEUM_RS08675	LEUM_1779	phosphoenolpyruvate--protein phosphotransferase	5496.11	3326.71	2619.59	21266.1	13227.5	19069.3	3814.13	17854.3	0.213625	-2.22685
WP_011680378.1	LEUM_RS08685	LEUM_1781	carboxypeptidase M32	238.242	281.731	283.918	312.948	274.342	266.32	267.964	284.536	0.941755	-0.0865757
WP_011680379.1	LEUM_RS08690	LEUM_1782	threonylcarbamoyl-AMP synthase	408.416	463.744	564.509	428.65	409.853	442.434	478.89	426.979	1.12158	0.165528
WP_011680380.1	LEUM_RS08695	LEUM_1783	peptide chain release factor N(5)-glutamine methyltransferase	383.133	380.246	417.559	286.501	328.148	335.906	393.646	316.852	1.24237	0.313091
WP_011680381.1	LEUM_RS08700	LEUM_1784	peptide chain release factor 1	374.381	350.812	383.179	290.909	328.812	287.797	369.457	302.506	1.22132	0.288443
WP_011680383.1	LEUM_RS08710	LEUM_1786	C40 family peptidase	419.112	348.409	332.717	334.986	370.661	348.793	366.746	351.48	1.04343	0.0613385
WP_011680384.1	LEUM_RS08715	LEUM_1787	non-canonical purine NTP pyrophosphatase	556.223	433.709	479.112	492.562	483.586	465.63	489.681	480.593	1.01891	0.0270288
WP_011680385.1	LEUM_RS08725	LEUM_1789	glutamine amidotransferase	635.962	398.268	469.685	341.598	280.321	330.752	501.305	317.557	1.57863	0.658673
WP_011680386.1	LEUM_RS08730	LEUM_1791	APC family permease	238.242	273.321	281.145	344.904	316.191	350.511	264.236	337.202	0.783615	-0.351784
WP_011680387.1	LEUM_RS08735	LEUM_1792	PTS sugar transporter subunit IIC	173.09	251.695	262.846	403.306	340.769	337.624	229.211	360.566	0.635696	-0.653591
WP_011680388.1	LEUM_RS08740	LEUM_1793	AI-2E family transporter	34.0346	58.2684	54.3437	72.7273	67.7552	54.123	48.8822	64.8685	0.753559	-0.408207
WP_011680389.1	LEUM_RS08745	LEUM_1794	5-methyltetrahydropteroyltriglutamate--homocysteine S-methyltransferase	201.291	251.095	268.391	287.603	342.762	273.192	240.259	301.186	0.79771	-0.326064
WP_011680390.1	LEUM_RS08755	LEUM_1797	gamma-glutamyl-gamma-aminobutyrate hydrolase family protein	512.464	465.547	561.736	845.179	678.217	686.417	513.249	736.604	0.696777	-0.52123
WP_011680391.1	LEUM_RS08760	LEUM_1798	peptide ABC transporter substrate-binding protein	507.602	345.405	466.358	479.339	495.543	466.489	439.788	480.457	0.915355	-0.127597
WP_011680392.1	LEUM_RS08765	LEUM_1799	O-acetylhomoserine aminocarboxypropyltransferase/cysteine synthase	306.312	296.748	343.253	377.961	360.033	424.393	315.438	387.462	0.814111	-0.296702
WP_011680394.1	LEUM_RS08770	LEUM_1801	5-methyltetrahydropteroyltriglutamate--homocysteine S-methyltransferase	372.436	401.872	499.075	883.746	781.842	720.781	424.461	795.457	0.533607	-0.906151
WP_011680395.1	LEUM_RS08780	LEUM_1803	vitamin B12 independent methionine synthase	360.767	414.487	392.605	441.873	429.781	493.121	389.286	454.925	0.855716	-0.224796
WP_011680396.1	LEUM_RS08785	LEUM_1804	aminotransferase class I/II-fold pyridoxal phosphate-dependent enzyme	304.367	365.229	417.005	412.121	448.38	430.407	362.2	430.303	0.841733	-0.248565
WP_011680397.1	LEUM_RS08790	LEUM_1805	aminotransferase class I/II-fold pyridoxal phosphate-dependent enzyme	286.863	379.646	384.288	293.113	349.404	334.188	350.266	325.568	1.07586	0.105488
WP_011680398.1	LEUM_RS08815	LEUM_1810	response regulator transcription factor	472.595	318.374	293.9	252.342	265.043	258.588	361.623	258.657	1.39808	0.483444
WP_011680399.1	LEUM_RS08825	LEUM_1812	alanine racemase	643.741	556.253	597.781	686.501	714.751	656.349	599.258	685.867	0.873723	-0.194751
WP_011680400.1	LEUM_RS08835	LEUM_1814	D-alanyl-lipoteichoic acid biosynthesis protein DltD	232.408	190.424	206.839	300.826	324.827	278.347	209.89	301.333	0.696538	-0.521726
WP_011680401.1	LEUM_RS08845	LEUM_1816	D-alanyl-lipoteichoic acid biosynthesis protein DltB	820.721	482.366	463.03	845.179	725.38	727.654	588.706	766.071	0.768475	-0.37993
WP_011680402.1	LEUM_RS08850	LEUM_1817	D-alanine--poly(phosphoribitol) ligase subunit DltA	555.251	490.175	475.785	392.286	425.131	429.548	507.07	415.655	1.21993	0.286799
WP_011680403.1	LEUM_RS08860	LEUM_1819	PTS sugar transporter subunit IIC	16.5311	46.2543	46.5803	53.9945	57.7912	48.9684	36.4552	53.5847	0.680329	-0.555695
WP_011680404.1	LEUM_RS08865	LEUM_1820	alpha/beta hydrolase	133.221	140.565	132.532	150.964	156.103	146.046	135.439	151.038	0.896726	-0.157261
WP_011680405.1	LEUM_RS08870	LEUM_1821	sigma-70 family RNA polymerase sigma factor	263.525	269.717	286.136	226.997	277.664	216.492	273.126	240.384	1.13621	0.184224
WP_011680407.1	LEUM_RS08885	LEUM_1824	DNA-directed RNA polymerase subunit beta'	589.285	380.246	395.933	625.895	394.575	633.153	455.155	551.208	0.825741	-0.276239
WP_011680408.1	LEUM_RS08890	LEUM_1825	DNA-directed RNA polymerase subunit beta	544.554	332.791	378.742	575.207	429.117	458.757	418.696	487.693	0.858523	-0.220072
WP_011680409.1	LEUM_RS08950	LEUM_1836	PTS sugar transporter subunit IIC	339.374	265.512	248.428	238.016	316.855	222.506	284.438	259.126	1.09768	0.134461
WP_011680410.1	LEUM_RS08965	LEUM_1839	guanylate kinase	59.3175	96.1128	79.2974	144.353	134.846	127.146	78.2426	135.448	0.577657	-0.791716
WP_011680411.1	LEUM_RS08970	LEUM_1840	amino acid permease	92.3797	159.187	158.04	198.347	156.767	182.987	136.536	179.367	0.761208	-0.393638
WP_011680412.1	LEUM_RS08975	LEUM_1841	septation ring formation regulator EzrA	183.787	149.576	126.987	210.468	202.601	261.165	153.45	224.745	0.682773	-0.550521
WP_011680413.1	LEUM_RS08980	LEUM_1842	30S ribosomal protein S4	308.257	178.409	260.628	316.253	277.664	353.947	249.098	315.955	0.788398	-0.343005
WP_011680414.1	LEUM_RS08985	LEUM_1843	SgrR family transcriptional regulator	162.394	163.392	164.14	160.882	186.659	160.651	163.309	169.397	0.964058	-0.0528086
WP_011680415.1	LEUM_RS08990	LEUM_1844	MFS transporter	82.6555	138.763	139.186	150.964	159.424	169.242	120.202	159.877	0.75184	-0.411503
WP_011680416.1	LEUM_RS08995	LEUM_1845	YueI family protein	182.815	222.261	235.12	179.614	206.587	212.197	213.398	199.466	1.06985	0.0974069
WP_011680417.1	LEUM_RS09000	LEUM_1846	replication-associated recombination protein A	587.341	469.151	516.82	758.127	526.764	774.904	524.437	686.598	0.763819	-0.388696
WP_011680419.1	LEUM_RS09005	LEUM_1848	universal stress protein	4996.28	4651.26	2691.68	14227	4047.38	10883	4113.07	9719.13	0.423194	-1.24061
WP_011680420.1	LEUM_RS09010	LEUM_1849	amino acid permease	195.456	274.522	300.554	244.628	281.649	214.774	256.844	247.017	1.03978	0.0562823
WP_011680421.1	LEUM_RS09015	LEUM_1850	hypothetical protein	384.105	397.667	390.387	325.069	356.047	332.47	390.72	337.862	1.15645	0.209701
WP_011680422.1	LEUM_RS09020	LEUM_1851	LCP family protein	96.2694	163.392	174.122	201.653	170.717	204.465	144.594	192.278	0.752006	-0.411184
WP_011680423.1	LEUM_RS09025	LEUM_1852	amidohydrolase family protein	364.657	373.038	307.763	331.68	317.52	303.261	348.486	317.487	1.09764	0.134403
WP_011680424.1	LEUM_RS09030	LEUM_1853	peptide ABC transporter substrate-binding protein	195.456	275.123	257.301	370.248	306.227	304.12	242.627	326.865	0.742284	-0.429957
WP_011680426.1	LEUM_RS09035	LEUM_1855	amino acid permease	1180.52	582.083	660.997	411.019	437.752	412.366	807.865	420.379	1.92175	0.942424
WP_011680427.1	LEUM_RS09060	LEUM_1860	AI-2E family transporter	537.747	616.324	614.417	817.631	803.763	815.281	589.496	812.225	0.725779	-0.462398
WP_011680428.1	LEUM_RS09065	LEUM_1861	A/G-specific adenine glycosylase	111.828	138.763	132.532	142.149	142.817	146.905	127.708	143.957	0.887123	-0.172794
WP_011680429.1	LEUM_RS09070	LEUM_1863	multidrug efflux MFS transporter	145.863	215.653	194.085	278.788	254.414	292.092	185.2	275.098	0.673215	-0.570861
WP_011680430.1	LEUM_RS09075	LEUM_1864	pyrroline-5-carboxylate reductase	80.7107	101.519	136.414	191.736	180.681	183.846	106.215	185.421	0.57283	-0.803822
WP_011680432.1	LEUM_RS09090	LEUM_1867	LysM peptidoglycan-binding domain-containing protein	93.3521	141.166	150.277	142.149	154.774	154.637	128.265	150.52	0.852145	-0.230829
WP_011680433.1	LEUM_RS09095	LEUM_1868	F0F1 ATP synthase subunit epsilon	301.45	294.346	285.582	676.584	341.433	615.971	293.792	544.663	0.539402	-0.890567
WP_011680434.1	LEUM_RS09105	LEUM_1870	F0F1 ATP synthase subunit gamma	1508.22	910.068	984.286	3698.07	2074.51	3181.23	1134.19	2984.6	0.380014	-1.39587
WP_011680435.1	LEUM_RS09115	LEUM_1872	F0F1 ATP synthase subunit delta	402.581	320.777	299.445	845.179	494.879	767.172	340.934	702.41	0.485378	-1.04282
WP_011680436.1	LEUM_RS09120	LEUM_1873	F0F1 ATP synthase subunit B	299.505	206.042	237.892	820.936	441.738	713.908	247.813	658.861	0.376123	-1.41072
WP_011680437.1	LEUM_RS09135	LEUM_1876	NCS2 family nucleobase:cation symporter	182.815	254.699	223.475	295.317	283.642	277.488	220.329	285.482	0.77178	-0.373739
WP_011680438.1	LEUM_RS09140	LEUM_1877	2%2C3-diphosphoglycerate-dependent phosphoglycerate mutase	2281.29	1345.58	1234.93	5615.43	3459.5	4689.8	1620.6	4588.24	0.353207	-1.50141
WP_011680439.1	LEUM_RS09150	LEUM_1879	DUF4811 domain-containing protein	360.767	314.77	347.134	517.906	445.059	540.371	340.89	501.112	0.680268	-0.555826
WP_011680440.1	LEUM_RS09155	LEUM_1880	multidrug efflux MFS transporter	88.4901	133.957	161.922	235.813	223.858	237.11	128.123	232.26	0.551636	-0.858212
WP_011680441.1	LEUM_RS09165	LEUM_1882	ATP-binding domain-containing protein	447.312	419.893	385.397	339.394	348.076	348.793	417.534	345.421	1.20877	0.273539
WP_011680442.1	LEUM_RS09170	LEUM_1883	MarR family transcriptional regulator	138.083	114.134	105.915	144.353	133.518	133.16	119.377	137.01	0.871304	-0.198752
WP_011680443.1	LEUM_RS09175	LEUM_1884	cation transporter	218.794	197.632	174.122	166.391	138.832	231.097	196.849	178.773	1.10111	0.138961
WP_011680444.1	LEUM_RS09185	LEUM_1886	GNAT family N-acetyltransferase	217.822	272.72	250.646	230.303	279.656	286.079	247.063	265.346	0.931096	-0.102997
WP_011680445.1	LEUM_RS09190	LEUM_1887	bacteriocin immunity protein	288.808	335.193	332.162	316.253	326.819	351.37	318.721	331.481	0.961507	-0.0566307
WP_011680446.1	LEUM_RS09195	LEUM_1888	hypothetical protein	402.581	405.476	410.905	423.14	405.867	413.225	406.321	414.077	0.981267	-0.0272819
WP_011680447.1	LEUM_RS09205	LEUM_1890	Xaa-Pro peptidase family protein	228.518	331.589	275.6	264.463	294.935	258.588	278.569	272.662	1.02167	0.0309241
WP_011680448.1	LEUM_RS09210	LEUM_1891	YhgE/Pip domain-containing protein	333.539	434.31	398.151	293.113	393.246	310.992	388.667	332.45	1.1691	0.225394
WP_011680449.1	LEUM_RS09220	LEUM_1893	PLP-dependent aminotransferase family protein	152.67	300.953	298.89	390.083	346.083	358.243	250.838	364.803	0.687598	-0.540362
WP_011680450.1	LEUM_RS09225	LEUM_1894	multidrug resistance efflux transporter family protein	144.89	185.618	159.704	169.697	148.132	150.342	163.404	156.057	1.04708	0.0663732
WP_011680451.1	LEUM_RS09230	LEUM_1895	leucine-rich repeat protein	355.905	339.398	344.916	588.43	604.483	471.643	346.74	554.852	0.624923	-0.678249
WP_011680452.1	LEUM_RS09235	LEUM_1896	GNAT family N-acetyltransferase	305.339	304.558	308.872	348.209	307.556	323.879	306.256	326.548	0.93786	-0.0925557
WP_011680453.1	LEUM_RS09240	LEUM_1897	TetR/AcrR family transcriptional regulator	231.436	419.292	406.469	548.76	423.802	462.193	352.399	478.252	0.736848	-0.440562
WP_011680454.1	LEUM_RS09245	LEUM_1898	DNA topology modulation protein	187.677	180.812	147.504	149.862	159.424	162.369	171.998	157.218	1.09401	0.129619
WP_011680455.1	LEUM_RS09255	LEUM_1900	DUF2075 domain-containing protein	238.242	290.141	295.009	316.253	349.404	343.638	274.464	336.432	0.815808	-0.293698
WP_011680456.1	LEUM_RS09260	LEUM_1901	GNAT family N-acetyltransferase	436.616	461.342	422.55	422.038	473.622	469.925	440.169	455.195	0.96699	-0.0484278
WP_011680457.1	LEUM_RS09265	LEUM_1902	hypothetical protein	211.987	367.632	305.545	325.069	378.632	299.824	295.054	334.508	0.882054	-0.181061
WP_011680458.1	LEUM_RS09270	LEUM_1903	tetratricopeptide repeat protein	209.07	255.9	200.739	234.711	230.501	213.915	221.903	226.375	0.980244	-0.0287871
WP_011680459.1	LEUM_RS09275	LEUM_1904	DUF4352 domain-containing protein	615.541	643.956	563.4	473.829	532.742	456.18	607.632	487.584	1.24621	0.317549
WP_011680462.1	LEUM_RS09295	LEUM_1910	hypothetical protein	216.849	259.505	213.493	250.138	250.429	280.924	229.949	260.497	0.882732	-0.179952
WP_011680463.1	LEUM_RS09305	LEUM_1912	MBL fold metallo-hydrolase	199.346	268.515	205.175	182.92	189.98	175.255	224.345	182.719	1.22782	0.296098
WP_011680464.1	LEUM_RS09320	LEUM_1915	ATP-binding cassette domain-containing protein	885.873	904.061	850.645	774.656	773.207	832.463	880.193	793.442	1.10934	0.149696
WP_011680465.1	LEUM_RS09325	LEUM_1916	Rgg/GadR/MutR family transcriptional regulator	183.787	264.31	193.53	190.634	221.201	249.997	213.876	220.61	0.969473	-0.0447275
WP_011680466.1	LEUM_RS09340	LEUM_1919	alcohol dehydrogenase AdhP	2275.46	1234.45	1340.29	3306.89	1832.05	3039.48	1616.73	2726.14	0.593049	-0.753777
WP_011680467.1	LEUM_RS09345	LEUM_1920	MFS transporter	337.429	297.349	262.292	914.6	894.768	844.491	299.023	884.62	0.338025	-1.5648
WP_011680468.1	LEUM_RS09350	LEUM_1921	phosphoglycerate kinase	1025.9	842.789	759.703	1658.4	953.223	1726.78	876.131	1446.14	0.605843	-0.722984
WP_011680469.1	LEUM_RS09355	LEUM_1922	glycosyl transferase	422.03	471.554	411.459	585.124	562.634	605.662	435.014	584.473	0.744284	-0.426075
WP_011680470.1	LEUM_RS09360	LEUM_1923	glycosyltransferase	228.518	255.3	230.129	397.796	410.517	396.902	237.982	401.738	0.592381	-0.755402
WP_011680471.1	LEUM_RS09375	LEUM_1926	sulfite exporter TauE/SafE family protein	519.271	579.08	494.639	567.493	625.075	570.439	530.997	587.669	0.903564	-0.146302
WP_011680472.1	LEUM_RS09380	LEUM_1927	endopeptidase	274.222	311.165	292.236	282.094	337.448	291.233	292.541	303.592	0.963601	-0.0534923
WP_011680473.1	LEUM_RS09385	LEUM_1928	ABC transporter ATP-binding protein	951.997	439.716	592.79	333.884	383.282	409.788	661.501	375.652	1.76094	0.816349
WP_011680474.1	LEUM_RS09390	LEUM_1929	ABC transporter ATP-binding protein	693.334	335.794	450.276	359.229	336.783	374.566	493.135	356.859	1.38188	0.466628
WP_011680475.1	LEUM_RS09395	LEUM_1930	ABC transporter permease	250.884	165.194	240.665	214.876	197.952	205.324	218.914	206.05	1.06243	0.0873683
WP_011680476.1	LEUM_RS09400	LEUM_1931	ABC transporter permease	124.47	128.551	143.623	180.716	142.817	158.933	132.214	160.822	0.822116	-0.282587
WP_011680477.1	LEUM_RS09405	LEUM_1932	peptide ABC transporter substrate-binding protein	536.775	249.293	377.633	349.311	315.527	349.652	387.9	338.163	1.14708	0.197966
WP_011680478.1	LEUM_RS09410	LEUM_1933	amino acid ABC transporter permease	357.85	382.048	358.779	392.286	338.112	424.393	366.226	384.93	0.951408	-0.071864
WP_011680479.1	LEUM_RS09420	LEUM_1935	transporter substrate-binding domain-containing protein	716.672	630.74	558.409	887.052	634.375	917.514	635.274	812.98	0.781414	-0.355842
WP_011680480.1	LEUM_RS09430	LEUM_1937	ABC transporter ATP-binding protein/permease	882.956	757.489	793.529	663.361	724.715	663.222	811.325	683.766	1.18655	0.246777
WP_011680481.1	LEUM_RS09435	LEUM_1938	ATP-binding cassette domain-containing protein	153.642	142.367	151.386	131.129	156.767	130.582	149.132	139.493	1.0691	0.0963948
WP_011680482.1	LEUM_RS09440	LEUM_1939	YdcF family protein	274.222	333.992	262.846	272.176	271.021	249.997	290.353	264.398	1.09817	0.135099
WP_011680483.1	LEUM_RS09445	LEUM_1940	aspartate-semialdehyde dehydrogenase	362.712	305.158	395.933	448.485	461.001	420.098	354.601	443.195	0.800102	-0.321744
WP_011680484.1	LEUM_RS09450	LEUM_1941	alanine racemase	237.27	216.855	296.672	300.826	320.841	325.597	250.266	315.755	0.792595	-0.335345
WP_011680485.1	LEUM_RS09460	LEUM_1943	Rrf2 family transcriptional regulator	351.043	452.331	331.607	373.554	354.054	407.211	378.327	378.273	1.00014	0.000206325
WP_011680486.1	LEUM_RS09465	LEUM_1944	YhgE/Pip domain-containing protein	252.829	257.102	250.092	299.724	285.635	305.838	253.341	297.066	0.852811	-0.229703
WP_011680487.1	LEUM_RS09470	LEUM_1945	23S rRNA (pseudouridine(1915)-N(3))-methyltransferase RlmH	777.935	644.557	519.038	525.62	598.505	471.643	647.176	531.923	1.21667	0.282943
WP_011680488.1	LEUM_RS09475	LEUM_1946	trypsin-like peptidase domain-containing protein	413.278	287.137	303.881	316.253	315.527	303.261	334.765	311.68	1.07407	0.103083
WP_011680489.1	LEUM_RS09485	LEUM_1948	hypothetical protein	425.919	406.077	390.942	436.364	480.929	417.52	407.646	444.938	0.916186	-0.126287
WP_011680491.1	LEUM_RS09500	LEUM_1951	ribose-phosphate diphosphokinase	711.81	529.221	572.272	442.975	377.304	444.152	604.435	421.477	1.43409	0.520132
WP_011680492.1	LEUM_RS09515	LEUM_1954	3-isopropylmalate dehydrogenase	144.89	203.639	140.295	145.455	162.745	161.51	162.942	156.57	1.0407	0.0575477
WP_011680493.1	LEUM_RS09525	LEUM_1956	threonine ammonia-lyase IlvA	237.27	300.953	308.317	343.802	326.819	328.174	282.18	332.932	0.847562	-0.23861
WP_011680494.1	LEUM_RS09530	LEUM_1957	ketol-acid reductoisomerase	550.389	652.366	592.235	392.286	468.973	489.684	598.33	450.314	1.32869	0.410009
WP_011680495.1	LEUM_RS09540	LEUM_1959	biosynthetic-type acetolactate synthase large subunit	230.463	325.582	316.081	276.584	282.978	299.824	290.709	286.462	1.01482	0.0212304
WP_011680496.1	LEUM_RS09545	LEUM_1960	ABC transporter ATP-binding protein	105.994	142.367	94.2697	98.0716	104.954	85.9095	114.21	96.3118	1.18584	0.245907
WP_011680497.1	LEUM_RS09550	LEUM_1961	phosphoketolase family protein	5357.05	2346.96	3012.19	9205.51	3860.72	7629.63	3572.07	6898.62	0.517795	-0.949548
WP_011680498.1	LEUM_RS09555	LEUM_1962	GntR family transcriptional regulator	221.711	249.893	286.691	316.253	256.407	311.852	252.765	294.837	0.857304	-0.222122
WP_011680500.1	LEUM_RS09565	LEUM_1964	hypothetical protein	215.877	221.66	186.876	177.41	179.352	235.392	208.138	197.385	1.05448	0.0765262
WP_011680501.1	LEUM_RS09575	LEUM_1966	50S ribosomal protein L9	852.811	541.836	513.493	327.273	359.368	321.302	636.046	335.981	1.8931	0.920753
WP_011680502.1	LEUM_RS09580	LEUM_1967	DHH family phosphoesterase	673.886	421.695	480.775	440.771	437.088	432.984	525.452	436.948	1.20255	0.266099
WP_011680503.1	LEUM_RS09595	LEUM_1970	30S ribosomal protein S6	790.576	428.904	485.766	850.689	592.526	750.849	568.415	731.355	0.777209	-0.363626
WP_011680504.1	LEUM_RS09600	LEUM_1971	dipeptidase PepV	258.663	416.889	426.432	555.372	511.486	554.116	367.328	540.325	0.679829	-0.556757
WP_011680505.1	LEUM_RS09605	LEUM_1972	energy-coupling factor transporter transmembrane protein EcfT	135.166	224.664	201.293	354.821	299.584	267.179	187.041	307.195	0.608868	-0.715798
WP_011680506.1	LEUM_RS09610	LEUM_1973	ABC transporter ATP-binding protein	72.9314	160.989	189.094	352.617	344.09	278.347	141.005	325.018	0.433837	-1.20478
WP_011680508.1	LEUM_RS09625	LEUM_1976	DNA helicase RecQ	292.698	367.031	298.336	386.777	358.04	337.624	319.355	360.814	0.885096	-0.176094
WP_011680509.1	LEUM_RS09630	LEUM_1977	hypothetical protein	129.332	207.243	169.685	218.182	216.551	229.378	168.753	221.37	0.762313	-0.391546
WP_011680510.1	LEUM_RS09645	LEUM_1980	hypothetical protein	144.89	209.646	224.029	289.807	365.347	343.638	192.855	332.931	0.579265	-0.787704
WP_011680511.1	LEUM_RS09660	LEUM_1983	hypothetical protein	31.1174	28.2331	16.6358	38.5675	35.8704	26.632	25.3288	33.69	0.75182	-0.411541
WP_011680513.1	LEUM_RS09670	LEUM_1987	hypothetical protein	100.159	189.222	170.24	300.826	264.378	332.47	153.207	299.225	0.512013	-0.965747
WP_011680514.1	LEUM_RS09685	LEUM_1990	hypothetical protein	190.594	312.367	247.319	360.331	308.22	312.711	250.093	327.087	0.764608	-0.387208
WP_011680515.1	LEUM_RS09695	LEUM_1992	L-ribulose-5-phosphate 4-epimerase	653.465	508.797	521.256	490.358	447.052	408.929	561.173	448.78	1.25044	0.322438
WP_011680516.1	LEUM_RS09700	LEUM_1993	L-ribulose-5-phosphate 3-epimerase	647.631	631.942	568.391	413.223	366.011	396.902	615.988	392.045	1.57122	0.651881
WP_011680517.1	LEUM_RS09705	LEUM_1994	3-keto-L-gulonate-6-phosphate decarboxylase UlaD	524.133	579.681	508.502	458.402	381.289	380.579	537.439	406.757	1.32128	0.401933
WP_011680518.1	LEUM_RS09710	LEUM_1995	PTS sugar transporter subunit IIB	214.904	264.911	204.621	136.639	172.045	137.455	228.145	148.713	1.53413	0.617421
WP_011680519.1	LEUM_RS09715	LEUM_1996	PTS ascorbate transporter subunit IIC	457.037	637.348	448.058	436.364	411.846	408.07	514.148	418.76	1.22779	0.29606
WP_011680520.1	LEUM_RS09720	LEUM_1997	PTS sugar transporter subunit IIA	319.926	353.815	316.081	301.928	271.021	270.615	329.941	281.188	1.17338	0.230671
WP_011680521.1	LEUM_RS09725	LEUM_1998	L-ascorbate 6-phosphate lactonase	579.561	478.161	425.323	321.763	409.188	313.57	494.348	348.174	1.41983	0.505721
WP_011680522.1	LEUM_RS09740	LEUM_2001	DMT family transporter	146.835	190.424	162.477	171.901	191.309	176.115	166.578	179.775	0.926595	-0.109989
WP_011680523.1	LEUM_RS09745	LEUM_2002	PH domain-containing protein	160.449	317.172	264.51	316.253	359.368	327.315	247.377	334.312	0.739958	-0.434485
WP_011680524.1	LEUM_RS09750	LEUM_2003	PH domain-containing protein	184.759	236.678	186.876	171.901	176.031	178.692	202.771	175.541	1.15512	0.208042
WP_011680525.1	LEUM_RS09755	LEUM_2004	MarR family transcriptional regulator	260.608	340.6	242.883	342.7	361.361	335.047	281.364	346.369	0.812323	-0.299875
WP_011680526.1	LEUM_RS09760	LEUM_2005	GNAT family N-acetyltransferase	86.5452	124.346	123.66	120.11	124.218	135.737	111.517	126.688	0.880246	-0.184021
WP_011680527.1	LEUM_RS09765	LEUM_2006	sodium:proton antiporter	130.304	210.848	226.802	394.49	332.798	338.484	189.318	355.257	0.532903	-0.908054
WP_011680528.1	LEUM_RS09770	LEUM_2007	hypothetical protein	4854.31	3470.27	2188.72	4191.73	3881.31	3128.83	3504.44	3733.96	0.938531	-0.0915235
WP_011680530.1	LEUM_RS09785	LEUM_2010	aldo/keto reductase	375.353	460.741	366.543	347.107	383.282	346.215	400.879	358.868	1.11706	0.159712
WP_011680531.1	LEUM_RS09795	LEUM_2012	aldo/keto reductase	157.532	252.296	189.648	135.537	162.081	122.851	199.825	140.156	1.42573	0.511704
WP_011680532.1	LEUM_RS09800	LEUM_2013	hypothetical protein	145.863	202.438	174.122	166.391	188.652	170.96	174.141	175.334	0.993192	-0.00985517
WP_011680533.1	LEUM_RS09805	LEUM_2014	MFS transporter	248.939	294.946	285.582	230.303	241.129	239.688	276.489	237.04	1.16642	0.222093
WP_011680535.1	LEUM_RS09815	LEUM_2017	serine hydrolase	82.6555	130.954	145.841	116.804	140.16	134.019	119.817	130.328	0.919348	-0.121317
WP_011680536.1	LEUM_RS09830	LEUM_2020	bifunctional demethylmenaquinone methyltransferase/2-methoxy-6-polyprenyl-1%2C4-benzoquinol methylase UbiE	546.499	531.023	476.894	447.383	451.702	444.152	518.139	447.746	1.15722	0.210659
WP_011680537.1	LEUM_RS09835	LEUM_2021	o-succinylbenzoate--CoA ligase	328.677	352.614	324.953	305.234	327.484	299.824	335.415	310.847	1.07903	0.10974
WP_011680538.1	LEUM_RS09845	LEUM_2023	nickel permease	222.684	363.427	326.617	357.025	344.09	344.497	304.242	348.537	0.872912	-0.196092
WP_011680539.1	LEUM_RS09850	LEUM_2024	DUF4097 domain-containing protein	250.884	373.038	357.67	435.262	395.239	426.111	327.197	418.871	0.781142	-0.356343
WP_011680540.1	LEUM_RS10535	LEUM_2025	DUF1700 domain-containing protein	82.6555	154.381	182.44	282.094	265.043	260.306	139.825	269.147	0.519513	-0.944769
WP_011680541.1	LEUM_RS09860	LEUM_2026	PadR family transcriptional regulator	31.1174	66.6783	74.3067	131.129	136.175	140.892	57.3674	136.065	0.421617	-1.24599
WP_011680542.1	LEUM_RS09865	LEUM_2027	Sua5/YciO/YrdC/YwlC family protein	480.375	637.949	608.317	597.245	605.147	615.112	575.547	605.835	0.950006	-0.0739915
WP_011680543.1	LEUM_RS09870	LEUM_2028	MFS transporter	246.022	323.179	282.255	264.463	334.126	271.474	283.819	290.021	0.978614	-0.0311887
WP_011680544.1	LEUM_RS09880	LEUM_2030	3-isopropylmalate dehydratase large subunit	376.326	543.638	503.511	488.154	510.157	472.502	474.492	490.271	0.967815	-0.0471973
WP_011680545.1	LEUM_RS09885	LEUM_2031	3-isopropylmalate dehydrogenase	408.416	441.518	402.587	353.719	371.99	353.088	417.507	359.599	1.16104	0.215412
WP_011680546.1	LEUM_RS09890	LEUM_2032	2-isopropylmalate synthase	299.505	332.791	287.8	305.234	316.191	338.484	306.698	319.97	0.958524	-0.061114
WP_011680547.1	LEUM_RS09895	LEUM_2033	metal-sulfur cluster assembly factor	750.707	835.581	740.294	706.336	658.953	662.362	775.527	675.884	1.14743	0.198402
WP_011680549.1	LEUM_RS09910	LEUM_2036	cysteine desulfurase	379.243	476.96	417.559	368.044	435.759	335.906	424.587	379.903	1.11762	0.16043
WP_011680550.1	LEUM_RS09915	LEUM_2037	Fe-S cluster assembly protein SufD	416.195	426.501	464.14	417.631	439.745	412.366	435.612	423.247	1.02921	0.0415427
WP_011680551.1	LEUM_RS09920	LEUM_2038	Fe-S cluster assembly ATPase SufC	751.679	683.603	597.226	398.898	430.445	412.366	677.503	413.903	1.63686	0.710934
WP_011680552.1	LEUM_RS09925	LEUM_2039	helix-turn-helix domain-containing protein	141.001	187.42	190.203	388.981	285.635	333.329	172.875	335.981	0.514536	-0.958656
WP_011680553.1	LEUM_RS09930	LEUM_2040	dihydroxy-acid dehydratase	156.559	225.264	217.929	217.08	227.179	222.506	199.918	222.255	0.899497	-0.152809
WP_011680554.1	LEUM_RS09935	LEUM_2041	metal-sulfur cluster assembly factor	275.194	377.243	361.552	297.521	324.827	299.824	337.996	307.39	1.09957	0.136935
WP_011680555.1	LEUM_RS09940	LEUM_2042	bile acid:sodium symporter family protein	173.09	213.851	225.138	181.818	211.901	189.001	204.027	194.24	1.05038	0.0709159
WP_011680556.1	LEUM_RS09945	LEUM_2043	D-2-hydroxyacid dehydrogenase	441.478	403.674	363.216	355.923	393.91	390.888	402.789	380.241	1.0593	0.0831124
WP_011680557.1	LEUM_RS09950	LEUM_2044	tyrosine--tRNA ligase	290.753	332.791	304.436	352.617	296.263	355.665	309.326	334.849	0.92378	-0.114378
WP_011680558.1	LEUM_RS09965	LEUM_2047	PspC domain-containing protein	1932.2	479.963	1084.66	460.606	386.603	520.612	1165.6	455.94	2.55649	1.35416
WP_011680559.1	LEUM_RS09970	LEUM_2048	alpha/beta hydrolase	170.173	222.261	202.403	312.948	338.776	319.583	198.279	323.769	0.612408	-0.707434
WP_011680560.1	LEUM_RS09975	LEUM_2049	glutamate--cysteine ligase	103.076	137.561	136.968	148.76	140.825	121.132	125.869	136.906	0.919382	-0.121264
WP_011680561.1	LEUM_RS09980	LEUM_2050	ABC transporter permease	120.58	206.643	197.412	584.022	427.124	472.502	174.878	494.549	0.353611	-1.49976
WP_011680562.1	LEUM_RS09990	LEUM_2052	biotin/lipoyl-binding protein	248.939	306.96	283.918	372.452	324.827	287.797	279.939	328.358	0.852542	-0.230158
WP_011680563.1	LEUM_RS10000	LEUM_2054	helix-turn-helix domain-containing protein	35.9795	46.855	42.6986	35.2617	25.9064	25.7729	41.8444	28.9803	1.44389	0.52996
WP_011680564.1	LEUM_RS10015	LEUM_2057	putative sulfate exporter family transporter	105.994	153.18	168.022	283.196	330.805	246.56	142.398	286.854	0.496415	-1.01038
WP_011680565.1	LEUM_RS10020	LEUM_2058	LysR family transcriptional regulator	31.1174	39.0458	33.2717	41.8733	46.4987	32.6456	34.4783	40.3392	0.854709	-0.226494
WP_011680566.1	LEUM_RS10030	LEUM_2060	magnesium transporter CorA family protein	777.935	672.79	609.426	661.157	701.466	634.871	686.717	665.831	1.03137	0.0445581
WP_011680567.1	LEUM_RS10035	LEUM_2061	GNAT family N-acetyltransferase	207.125	284.134	293.345	388.981	406.531	353.088	261.535	382.867	0.683096	-0.549841
WP_011680568.1	LEUM_RS10040	LEUM_2062	signal peptidase I	69.0417	95.5121	92.0516	105.785	88.3475	90.205	85.5351	94.7792	0.902467	-0.148054
WP_011680569.1	LEUM_RS10060	LEUM_2066	Crp/Fnr family transcriptional regulator	177.953	138.162	149.168	153.168	164.074	121.992	155.094	146.411	1.05931	0.0831192
WP_011680570.1	LEUM_RS10065	LEUM_2067	FAD-dependent oxidoreductase	6584.24	2707.98	2912.38	7831.4	6456.01	7256.78	4068.2	7181.4	0.566491	-0.819874
WP_011680571.1	LEUM_RS10075	LEUM_2069	NAD(P)-dependent oxidoreductase	237.27	302.755	343.253	386.777	411.181	432.125	294.426	410.028	0.718064	-0.477816
WP_011680572.1	LEUM_RS10080	LEUM_2070	Cof-type HAD-IIB family hydrolase	247.967	376.041	373.752	380.165	409.188	394.325	332.587	394.559	0.842931	-0.246513
WP_011680573.1	LEUM_RS10085	LEUM_2071	FAD/NAD(P)-binding protein	235.325	259.505	291.127	305.234	352.062	351.37	261.986	336.222	0.779205	-0.359926
WP_014324248.1	LEUM_RS01485	LEUM_0307	3-hydroxyacyl-ACP dehydratase FabZ	188.649	157.985	174.122	152.066	149.46	172.678	173.585	158.068	1.09817	0.135099
WP_014324579.1	LEUM_RS04040	LEUM_0829	LacI family transcriptional regulator	156.559	234.876	227.356	207.162	238.472	223.365	206.264	223	0.924951	-0.112551
WP_014324606.1	LEUM_RS04190	LEUM_0859	hypothetical protein	2901.7	1649.54	1588.17	2493.66	2417.27	2654.6	2046.47	2521.85	0.811496	-0.301345
WP_014324985.1	LEUM_RS07365	LEUM_1505	Asp23/Gls24 family envelope stress response protein	582.479	430.706	394.824	231.405	219.872	251.715	469.336	234.331	2.00288	1.00207
WP_014325187.1	LEUM_RS09425	LEUM_1936	amino acid ABC transporter ATP-binding protein	631.099	618.726	520.701	850.689	789.814	871.982	590.176	837.495	0.704692	-0.504935
WP_025267643.1	LEUM_RS00265	LEUM_0052	hypothetical protein	230.463	270.317	243.992	192.837	225.187	214.774	248.258	210.933	1.17695	0.235055
WP_025267725.1	LEUM_RS10785	LEUM_	aminotransferase class III-fold pyridoxal phosphate-dependent enzyme	162.394	227.067	222.92	188.43	241.793	229.378	204.127	219.867	0.92841	-0.107166
WP_025267743.1	LEUM_RS01635	LEUM_0338	cation diffusion facilitator family transporter	88.4901	151.378	100.924	254.545	227.179	239.688	113.597	240.471	0.472395	-1.08193
WP_025267787.1	LEUM_RS02160	LEUM_0443	cytidine deaminase	287.836	216.855	242.883	138.843	162.745	164.087	249.191	155.225	1.60535	0.68289
WP_025267790.1	LEUM_RS02180	LEUM_0447	phenylalanine--tRNA ligase subunit alpha	445.368	491.978	429.204	679.89	631.718	615.112	455.516	642.24	0.709262	-0.495609
WP_025267858.1	LEUM_RS02705	LEUM_0553	gluconate:H+ symporter	803.217	374.239	591.681	451.791	409.853	371.129	589.713	410.924	1.43509	0.52114
WP_025268059.1	LEUM_RS04545	LEUM_0932	PTS cellobiose transporter subunit IIC	343.264	332.19	320.517	134.435	142.817	152.919	331.99	143.391	2.31529	1.21119
WP_025268069.1	LEUM_RS04650	LEUM_0953	metal ABC transporter substrate-binding protein	319.926	336.395	275.6	155.372	206.587	176.974	310.64	179.644	1.7292	0.790102
WP_025268153.1	LEUM_RS05815	LEUM_1191	translation elongation factor 4	663.189	437.914	464.694	252.342	265.043	226.801	521.932	248.062	2.10404	1.07316
WP_025268372.1	LEUM_RS07735	LEUM_1581	Asp-tRNA(Asn)/Glu-tRNA(Gln) amidotransferase subunit GatC	248.939	203.038	262.292	322.865	270.357	289.515	238.09	294.246	0.809153	-0.305516
WP_025268382.1	LEUM_RS07865	LEUM_1607	bifunctional UDP-N-acetylglucosamine diphosphorylase/glucosamine-1-phosphate N-acetyltransferase GlmU	1015.2	406.677	568.945	559.78	481.594	534.357	663.609	525.243	1.26343	0.337347
WP_025268464.1	LEUM_RS08565	LEUM_1757	prenyltransferase	201.291	276.925	287.245	365.84	368.668	362.538	255.154	365.682	0.697747	-0.519224
WP_025268476.1	LEUM_RS08705	LEUM_1785	thymidine kinase	416.195	419.893	395.378	266.667	376.639	296.388	410.489	313.231	1.3105	0.390114
WP_025268551.1	LEUM_RS09560	LEUM_1963	aminoacyl-tRNA deacylase	133.221	183.215	174.122	122.314	142.153	175.255	163.519	146.574	1.11561	0.15783
WP_031295551.1	LEUM_RS05765	LEUM_1181	ACT domain-containing protein	241.16	197.632	199.075	148.76	146.139	154.637	212.622	149.845	1.41894	0.504819
WP_031295622.1	LEUM_RS03900	LEUM_0800	KpsF/GutQ family sugar-phosphate isomerase	3008.66	932.294	1495.01	600.551	528.757	608.239	1811.99	579.182	3.12853	1.64548
WP_031296004.1	LEUM_RS08415	LEUM_1727	preprotein translocase subunit SecG	361.74	305.158	362.106	374.656	320.841	384.016	343.001	359.837	0.953212	-0.0691305
WP_031296130.1	LEUM_RS07695	LEUM_1572	DUF1456 family protein	493.988	312.367	307.208	285.399	259.728	288.656	371.188	277.928	1.33555	0.417438
WP_031941223.1	LEUM_RS05390	LEUM_1106	hypothetical protein	61.2623	99.1164	84.8427	94.7658	97.6473	120.273	81.7405	104.229	0.784241	-0.350632
WP_031941264.1	LEUM_RS02090	LEUM_0429	M20/M25/M40 family metallo-hydrolase	79.7383	135.759	154.713	233.609	184.002	227.66	123.404	215.09	0.573729	-0.801558
WP_041775143.1	LEUM_RS00630	LEUM_0133	undecaprenyl-diphosphate phosphatase	226.573	209.045	210.166	297.521	246.443	252.574	215.262	265.513	0.81074	-0.302689
WP_041775170.1	LEUM_RS07330	LEUM_1498	PASTA domain-containing protein	372.436	355.617	332.717	460.606	391.253	462.193	353.59	438.018	0.807251	-0.308911
WP_041775202.1	LEUM_RS07225	LEUM_1477	2-dehydropantoate 2-reductase	675.831	367.632	476.894	404.408	423.802	402.916	506.785	410.375	1.23493	0.304431
WP_041775224.1	LEUM_RS00920	LEUM_0192	ABC transporter permease	287.836	285.335	295.563	283.196	278.992	312.711	289.578	291.633	0.992954	-0.0102011
WP_041775225.1	LEUM_RS01735	LEUM_0358	ABC transporter permease/substrate binding protein	205.18	289.54	321.626	298.623	332.798	355.665	272.115	329.029	0.827027	-0.273994
WP_041775226.1	LEUM_RS01900	LEUM_0391	LTA synthase family protein	275.194	225.865	240.11	268.87	214.558	249.138	247.057	244.189	1.01174	0.0168449
WP_041775227.1	LEUM_RS02125	LEUM_0436	sugar transferase	41.814	78.6924	77.0793	113.499	111.597	122.851	65.8619	115.982	0.567863	-0.816385
WP_041775228.1	LEUM_RS02430	LEUM_0498	LacI family DNA-binding transcriptional regulator	224.629	240.282	236.783	190.634	184.002	166.664	233.898	180.433	1.29631	0.374413
WP_041775232.1	LEUM_RS10465		substrate-binding domain-containing protein	51.5382	90.1058	87.6154	51.7906	67.7552	66.1503	76.4198	61.8987	1.23459	0.304036
WP_041775233.1	LEUM_RS04470	LEUM_0917	Cof-type HAD-IIB family hydrolase	215.877	258.904	239.556	133.333	195.959	133.16	238.112	154.151	1.54467	0.627301
WP_041775235.1	LEUM_RS04745	LEUM_0972	Type 1 glutamine amidotransferase-like domain-containing protein	114.745	120.742	118.669	73.8292	97.6473	87.6277	118.052	86.3681	1.36685	0.450853
WP_041775236.1	LEUM_RS10475		LacI family DNA-binding transcriptional regulator	45.7037	76.2896	90.388	46.281	85.6904	36.082	70.7937	56.0178	1.26377	0.337736
WP_041775240.1	LEUM_RS04995	LEUM_1023	hypothetical protein	76.821	73.8867	77.0793	45.1791	80.3763	48.9684	75.929	58.1746	1.30519	0.384262
WP_041775241.1	LEUM_RS05465	LEUM_1121	peptidoglycan DD-metalloendopeptidase family protein	84.6004	142.367	163.031	127.824	140.825	138.314	130	135.654	0.958316	-0.0614273
WP_041775243.1	LEUM_RS05565	LEUM_1141	response regulator transcription factor	435.643	407.278	388.724	203.857	269.028	217.351	410.548	230.079	1.78438	0.835425
WP_041775244.1	LEUM_RS06350	LEUM_1300	site-specific tyrosine recombinase XerD	669.024	240.282	373.752	416.529	378.632	396.902	427.686	397.354	1.07633	0.106125
WP_041775245.1	LEUM_RS06495	LEUM_1331	membrane protein	144.89	188.021	170.794	144.353	158.096	140.033	167.902	147.494	1.13837	0.186966
WP_041775246.1	LEUM_RS06620	LEUM_1357	YlxR family protein	412.305	357.42	357.116	327.273	294.27	327.315	375.614	316.286	1.18758	0.248019
WP_041775247.1	LEUM_RS06670	LEUM_1367	bifunctional (p)ppGpp synthetase/guanosine-3'%2C5'-bis(diphosphate) 3'-pyrophosphohydrolase	666.106	400.07	541.773	541.047	515.471	512.88	535.983	523.133	1.02456	0.035011
WP_041775248.1	LEUM_RS06765	LEUM_1386	diphosphomevalonate decarboxylase	169.201	153.18	175.785	164.187	154.11	176.974	166.055	165.09	1.00585	0.00840825
WP_041775251.1	LEUM_RS08080	LEUM_1652	HNH endonuclease	194.484	326.784	378.188	503.581	525.435	538.653	299.818	522.556	0.573753	-0.801498
WP_041775252.1	LEUM_RS08550	LEUM_1754	XRE family transcriptional regulator	190.594	211.448	208.502	146.556	164.738	175.255	203.515	162.183	1.25484	0.327508
WP_041775254.1	LEUM_RS09085	LEUM_1866	NADH-dependent flavin oxidoreductase	252.829	318.974	327.171	440.771	415.831	488.825	299.658	448.476	0.66817	-0.581713
WP_041775255.1	LEUM_RS09620	LEUM_1975	S-adenosyl-l-methionine hydroxide adenosyltransferase family protein	210.042	264.911	241.219	390.083	350.733	351.37	238.724	364.062	0.655724	-0.608838
WP_041775256.1	LEUM_RS10090	LEUM_2072	AEC family transporter	114.745	208.445	248.428	240.22	248.436	272.333	190.539	253.663	0.751152	-0.412824
WP_041775259.1	LEUM_RS02070	LEUM_0425	N-acetylglucosamine-6-phosphate deacetylase	3072.84	970.139	1482.81	1487.6	1824.08	1536.92	1841.93	1616.2	1.13967	0.188611
WP_041775261.1	LEUM_RS02770	LEUM_0566	DNA helicase PcrA	240.187	267.915	265.619	287.603	319.512	333.329	257.907	313.482	0.822718	-0.281531
WP_041775262.1	LEUM_RS03000	LEUM_0614	tRNA preQ1(34) S-adenosylmethionine ribosyltransferase-isomerase QueA	239.215	228.268	239.001	232.507	247.107	245.701	235.495	241.772	0.974037	-0.0379512
WP_041775263.1	LEUM_RS03085	LEUM_0632	peptidylprolyl isomerase	103.076	119.54	103.142	119.008	116.247	100.514	108.586	111.923	0.970187	-0.0436655
WP_041775265.1	LEUM_RS03935	LEUM_0807	hypothetical protein	109.883	133.357	145.841	116.804	112.261	107.387	129.694	112.151	1.15642	0.209666
WP_041775267.1	LEUM_RS04815	LEUM_0986	5-oxoprolinase subunit PxpA	105.994	166.996	188.539	125.62	165.402	109.105	153.843	133.376	1.15346	0.205962
WP_041775273.1	LEUM_RS05095	LEUM_1045	hypothetical protein	176.008	271.519	291.681	142.149	239.8	176.974	246.403	186.308	1.32256	0.403331
WP_041775277.1	LEUM_RS05260	LEUM_1078	flavodoxin	305.339	392.26	345.471	128.926	217.215	160.651	347.69	168.931	2.05818	1.04137
WP_041775282.1	LEUM_RS05530	LEUM_1134	HAD-IIIA family hydrolase	70.9865	90.1058	91.497	85.9504	99.6401	78.1777	84.1965	87.9227	0.957619	-0.0624764
WP_041775288.1	LEUM_RS06955	LEUM_1424	glycosyltransferase	1376.94	577.878	808.501	487.052	519.457	542.948	921.108	516.486	1.78341	0.834642
WP_041775298.1	LEUM_RS09490	LEUM_1949	cell wall metabolism sensor histidine kinase WalK	340.346	395.865	389.278	431.956	464.323	373.706	375.163	423.328	0.886223	-0.174259
WP_049752804.1	LEUM_RS04180	LEUM_0857	KxYKxGKxW signal peptide domain-containing protein (Membrane associated glycosyl hydrolase with glucan-binding domain)	457.037	642.755	627.725	647.934	683.531	646.04	575.839	659.168	0.873584	-0.194981
WP_049752807.1	LEUM_RS04880	LEUM_1000	3%2C4-dihydroxy-2-butanone-4-phosphate synthase	268.387	302.155	282.809	121.212	195.295	170.96	284.45	162.489	1.75058	0.807836
WP_049752815.1	LEUM_RS06745	LEUM_1382	pyridoxal phosphate-dependent aminotransferase	379.243	315.971	304.99	322.865	294.935	316.147	333.401	311.316	1.07094	0.0988826
WP_071951773.1	LEUM_RS10435	LEUM_0266	50S ribosomal protein L33	71.9589	41.4487	64.8797	173.003	169.388	176.115	59.4291	172.835	0.343849	-1.54015
WP_080506298.1	LEUM_RS00750	LEUM_0157	DNA repair protein RadA	445.368	335.794	304.99	364.738	361.361	346.215	362.051	357.438	1.0129	0.0184972
WP_080506299.1	LEUM_RS04985	LEUM_1021	hypothetical protein	550.389	319.575	394.269	341.598	334.791	309.274	421.411	328.554	1.28262	0.359097
WP_080506302.1	LEUM_RS10515		hypothetical protein	30.145	73.286	98.1514	272.176	259.064	247.419	67.1941	259.553	0.258884	-1.94962
WP_080506303.1	LEUM_RS06995	LEUM_1432	glycosyltransferase	416.195	329.186	304.436	340.496	315.527	341.92	349.939	332.648	1.05198	0.0731092
WP_080506305.1				25.2829	43.2508	37.7079	111.295	68.4195	91.9232	35.4138	90.5458	0.391115	-1.35433
WP_086379362.1	LEUM_RS00740	LEUM_0155	N-acetyltransferase	348.126	347.208	292.236	174.105	239.8	193.296	329.19	202.4	1.62643	0.701707
WP_102753211.1	LEUM_RS04255	LEUM_0874	MFS transporter	278.112	230.07	225.693	231.405	199.944	181.269	244.625	204.206	1.19793	0.260544
WP_105295920.1	LEUM_RS01125	LEUM_0233	NADH-dependent oxidoreductase	132.249	166.395	144.177	141.047	145.474	136.596	147.607	141.039	1.04657	0.0656667
WP_105295940.1	LEUM_RS02230	LEUM_0457	JAB domain-containing protein	285.891	231.872	199.075	238.016	222.529	230.238	238.946	230.261	1.03772	0.0534146
WP_105296144.1	LEUM_RS07050	LEUM_1443	translation initiation factor IF-3	982.142	812.153	567.282	1744.35	1911.76	1688.98	787.192	1781.7	0.441821	-1.17846
WP_105296210.1	LEUM_RS04250	LEUM_0873	DUF1593 domain-containing protein	164.339	191.024	187.985	201.653	194.63	201.028	181.116	199.104	0.909656	-0.136607
WP_105302268.1	LEUM_RS00580	LEUM_0123	N-methyl-L-tryptophan oxidase	153.642	251.695	198.521	201.653	211.237	198.451	201.286	203.78	0.987761	-0.0177665
WP_105302304.1				981.17	505.794	557.855	479.339	399.224	446.73	681.606	441.764	1.54292	0.625662
WP_106810493.1	LEUM_RS10605		IS3 family transposase	32.0898	58.2684	53.7892	59.5041	55.7984	86.7686	48.0491	67.3571	0.71335	-0.487319
WP_115314909.1	LEUM_RS04845	LEUM_0992	IS3 family transposase	167.256	216.855	298.336	166.391	208.58	176.115	227.482	183.695	1.23837	0.308439
WP_115314916.1	LEUM_RS05225	LEUM_1071	DUF262 domain-containing protein	269.36	212.049	195.748	105.785	175.366	134.019	225.719	138.39	1.63103	0.705787
WP_115314918.1	LEUM_RS05285	LEUM_1083	aldo/keto reductase	541.637	335.193	465.249	197.245	303.57	256.01	447.36	252.275	1.7733	0.826437
WP_115314924.1	LEUM_RS06915	LEUM_1416	DUF916 and DUF3324 domain-containing protein	57.3727	92.5086	102.033	134.435	123.554	134.019	83.9714	130.669	0.642626	-0.637949
WP_128684604.1				61.2623	102.721	130.314	160.882	213.894	168.383	98.099	181.053	0.541825	-0.8841
WP_143471862.1				219.767	300.353	327.171	314.05	375.311	279.206	282.43	322.855	0.874788	-0.192994
WP_146133162.1	LEUM_RS06155	LEUM_1260	hypothetical protein	335.484	368.232	334.38	163.085	237.808	191.578	346.032	197.49	1.75215	0.809124
WP_160148021.1		LEUM_A28		63.2072	82.2966	86.5063	123.416	118.904	161.51	77.3367	134.61	0.574525	-0.799559
WP_160148023.1		LEUM_A33		127.387	177.208	198.521	267.769	364.018	264.601	167.705	298.796	0.56127	-0.833234
WP_164907664.1	LEUM_RS06315	LEUM_1293	(d)CMP kinase	271.305	261.307	297.227	285.399	280.985	320.443	276.613	295.609	0.935739	-0.0958224
WP_171030163.1	LEUM_RS06470	LEUM_1325	50S ribosomal protein L27	624.292	380.847	480.775	891.46	528.092	810.986	495.305	743.513	0.666169	-0.58604
WP_172844096.1	LEUM_RS04490	LEUM_0921	aminotransferase class I/II-fold pyridoxal phosphate-dependent enzyme	2186	686.005	1125.14	601.653	538.056	890.882	1332.38	676.864	1.96846	0.977068
WP_174221736.1	LEUM_RS10780	LEUM_0248	ComF family protein	202.263	301.554	285.582	311.846	310.213	301.542	263.133	307.867	0.854697	-0.226515
WP_174221737.1	LEUM_RS10790	LEUM_	hypothetical protein	105.994	88.9044	93.1606	65.0138	79.712	89.3459	96.0195	78.0239	1.23064	0.299412
WP_174221738.1	LEUM_RS01905	LEUM_0392	excinuclease ABC subunit UvrB	551.361	481.766	476.339	525.62	482.922	537.794	503.155	515.445	0.976157	-0.0348153
WP_174221740.1	LEUM_RS07310	LEUM_1494	cell division protein FtsQ/DivIB	255.746	134.558	154.159	414.325	334.126	318.724	181.488	355.725	0.51019	-0.970893
WP_176579698.1	LEUM_RS04330	LEUM_0889	hypothetical protein	404.526	213.851	256.192	80.4408	100.304	86.7686	291.523	89.1712	3.26925	1.70896
WP_176579699.1	LEUM_RS09900	LEUM_2034	Fe-S cluster assembly protein SufB	521.216	574.274	580.036	628.099	593.855	599.649	558.509	607.201	0.919809	-0.120594
WP_201022415.1	LEUM_RS00030	LEUM_0005	DNA topoisomerase (ATP-hydrolyzing) subunit B	1411.95	916.075	1061.92	917.906	805.092	901.191	1129.98	874.73	1.29181	0.369391
